# Supplementary material for: The relationship between schizophrenia polygenic scores, blood-based proteins and psychosis diagnosis in the UK Biobank
Source: Schizophrenia (Heidelb). 2026 Jan 14;12(1):24. doi: 10.1038/s41537-025-00725-8 (PMC12929790; doi:10.1038/s41537-025-00725-8)
Supplement: Supplementary file 1 — Supplementary Table 1 [file 41537_2025_725_MOESM1_ESM.xlsx]

## Sheet: Supplementary Table 1
Results of the primary analysis - association analyses of schizophrenia PGS with protein levels.
Protein	Predictor	Estimate	Std. Error	P.value	P.value_FDR
klk1	prs_0.05	324.662	48.3221	1.85586e-11	3.85463e-08
adgrb3	prs_0.05	64.935	12.5787	2.45026e-07	0.000254459
tmprss15	prs_0.05	-148.622	34.1662	1.36471e-05	0.00944832
ceacam21	prs_0.05	134.723	32.2444	2.94398e-05	0.0152866
cdh17	prs_0.05	-90.3328	25.145	0.000327904	0.121827
lrrc37a2	prs_0.05	-57.2707	16.1747	0.000399471	0.121827
mme	prs_0.05	-95.9916	27.1665	0.000410585	0.121827
ctsb	prs_0.05	-68.5564	19.8252	0.000544603	0.141393
timd4	prs_0.05	53.9248	16.3238	0.000955819	0.220582
fam3d	prs_0.05	-104.347	31.8841	0.00106625	0.221461
ccl25	prs_0.05	-59.6046	18.4787	0.00125806	0.237545
fcrl3	prs_0.05	-61.9086	20.5415	0.00258126	0.446773
afp	prs_0.05	-75.1719	25.2662	0.0029296	0.468061
btn3a2	prs_0.05	41.1407	14.1346	0.00360869	0.489522
spint3	prs_0.05	162.867	55.9764	0.00362142	0.489522
susd4	prs_0.05	46.0647	15.9658	0.00391377	0.489522
enah	prs_0.05	-51.3811	17.8544	0.00400668	0.489522
tcn1	prs_0.05	36.0331	12.7236	0.00462854	0.534083
pm20d1	prs_0.05	189.663	69.6522	0.00647177	0.631022
gys1	prs_0.05	-93.8512	34.5491	0.00660108	0.631022
acta2	prs_0.05	-44.3215	16.3309	0.00665112	0.631022
muc2	prs_0.05	93.5922	34.6182	0.00686325	0.631022
nrcam	prs_0.05	27.976	10.3709	0.00698772	0.631022
mfge8	prs_0.05	-42.6542	16.0474	0.00786294	0.635487
edn1	prs_0.05	29.0023	10.9333	0.00798977	0.635487
ncs1	prs_0.05	-27.5497	10.4311	0.00826612	0.635487
tff2	prs_0.05	-55.979	21.2272	0.00836387	0.635487
tspan8	prs_0.05	-94.7833	36.1157	0.00868274	0.635487
inhbc	prs_0.05	-40.8357	15.6039	0.00887295	0.635487
mep1a	prs_0.05	-69.2262	26.6967	0.00951609	0.658831
top1	prs_0.05	109.209	42.4526	0.0101007	0.676745
bag6	prs_0.05	-33.9849	13.3903	0.0111514	0.695953
srpx	prs_0.05	-33.9509	13.3794	0.0111669	0.695953
il19	prs_0.05	66.8767	26.4325	0.0114067	0.695953
cgref1	prs_0.05	-39.6917	15.8901	0.012497	0.695953
spink5	prs_0.05	31.205	12.5891	0.0131884	0.695953
capg	prs_0.05	55.1472	22.266	0.0132623	0.695953
fam3b	prs_0.05	32.2987	13.0452	0.0132933	0.695953
slamf7	prs_0.05	54.4766	22.14	0.0138763	0.695953
map3k5	prs_0.05	-90.4486	36.8808	0.0141923	0.695953
epcam	prs_0.05	-88.8683	36.3706	0.0145531	0.695953
chi3l1	prs_0.05	71.2036	29.2281	0.0148493	0.695953
prss27	prs_0.05	36.3348	14.9315	0.0149605	0.695953
crisp2	prs_0.05	-52.7319	21.685	0.0150314	0.695953
il6	prs_0.05	66.5414	27.5015	0.0155435	0.695953
acy3	prs_0.05	-44.1979	18.3083	0.0157792	0.695953
fetub	prs_0.05	29.724	12.3243	0.0158776	0.695953
vnn2	prs_0.05	41.9168	17.4138	0.0160836	0.695953
s100a16	prs_0.05	-55.9693	23.3782	0.0166663	0.706449
irag2	prs_0.05	-78.1585	32.9727	0.0177731	0.735058
adgre1	prs_0.05	48.0704	20.3624	0.0182434	0.735058
lair2	prs_0.05	93.7732	39.7766	0.018403	0.735058
hla_a	prs_0.05	-28.9108	12.3363	0.0191061	0.748744
xpnpep2	prs_0.05	-85.4519	36.7425	0.0200391	0.768736
ccdc80	prs_0.05	30.2274	13.0302	0.0203565	0.768736
lonp1	prs_0.05	75.1203	32.6088	0.021246	0.788
cd1c	prs_0.05	-20.1771	8.84261	0.0225056	0.820072
tf	prs_0.05	-18.4566	8.19436	0.0243057	0.870397
aoc3	prs_0.05	24.4209	10.8755	0.0247413	0.870979
erbb3	prs_0.05	-14.797	6.61976	0.0254046	0.878091
cdh1	prs_0.05	-33.234	14.9068	0.0257889	0.878091
lgals3bp	prs_0.05	25.1071	11.3701	0.0272383	0.901904
ctse	prs_0.05	-43.2686	19.6894	0.0279872	0.901904
col28a1	prs_0.05	-62.0664	28.4251	0.0290045	0.901904
heph	prs_0.05	-21.3615	9.78513	0.0290376	0.901904
ctrl	prs_0.05	55.5836	25.4628	0.0290467	0.901904
selenop	prs_0.05	17.9673	8.23322	0.0290937	0.901904
gatd3	prs_0.05	63.1297	29.0122	0.0295636	0.902994
dcn	prs_0.05	-18.3342	8.46099	0.0302471	0.906169
scgn	prs_0.05	-35.8479	16.5726	0.0305401	0.906169
cxcl16	prs_0.05	18.1774	8.5076	0.0326354	0.923167
itih3	prs_0.05	-30.2893	14.2273	0.0332632	0.923167
fcgr2a	prs_0.05	48.2359	22.7406	0.0339158	0.923167
stab2	prs_0.05	22.373	10.5479	0.0339218	0.923167
dkk4	prs_0.05	-36.8329	17.3699	0.0339695	0.923167
sbsn	prs_0.05	27.4817	12.9923	0.0344163	0.923167
siglec9	prs_0.05	23.0345	10.9279	0.035048	0.923167
ca11	prs_0.05	-25.5429	12.1388	0.0353629	0.923167
ctsh	prs_0.05	-57.9874	27.5887	0.0355721	0.923167
kir2dl3	prs_0.05	-61.0984	29.1364	0.0360014	0.923167
ambp	prs_0.05	15.3563	7.37169	0.0372443	0.923167
mecr	prs_0.05	72.0105	34.5687	0.0372479	0.923167
apod	prs_0.05	-33.019	15.8798	0.0375954	0.923167
wfikkn2	prs_0.05	-26.0648	12.5734	0.0381781	0.923167
cntn3	prs_0.05	-23.3666	11.2739	0.0382137	0.923167
gas6	prs_0.05	19.2416	9.28425	0.0382245	0.923167
itga5	prs_0.05	18.3837	8.92238	0.0393655	0.93441
serpine2	prs_0.05	50.1062	24.3948	0.0399855	0.93441
il15	prs_0.05	25.4103	12.3748	0.0400397	0.93441
pof1b	prs_0.05	-35.2327	17.2691	0.0413358	0.940848
fst	prs_0.05	38.3455	18.8534	0.0419698	0.940848
umod	prs_0.05	39.89	19.6263	0.0421107	0.940848
lyve1	prs_0.05	14.8091	7.29911	0.0424762	0.940848
itga2	prs_0.05	-25.4266	12.5385	0.0425805	0.940848
traf2	prs_0.05	-53.1796	26.2981	0.0431632	0.943684
f3	prs_0.05	-19.9094	9.90254	0.0443803	0.960187
khk	prs_0.05	43.3523	21.6559	0.0453058	0.970105
igfbp4	prs_0.05	31.221	15.6587	0.0461757	0.978642
tnxb	prs_0.05	18.2354	9.1849	0.0471094	0.979607
nomo1	prs_0.05	17.047	8.5931	0.0472841	0.979607
rnf41	prs_0.05	-50.0023	25.258	0.0477481	0.979607
cr1	prs_0.05	26.0812	13.2364	0.0487981	0.979607
npl	prs_0.05	31.971	16.3898	0.051105	0.979607
il32	prs_0.05	-30.1196	15.4795	0.0516887	0.979607
gadd45gip1	prs_0.05	38.9033	19.9971	0.0517288	0.979607
il1r1	prs_0.05	16.3379	8.41069	0.0520812	0.979607
gsr	prs_0.05	-15.3154	7.8946	0.0523888	0.979607
il13ra1	prs_0.05	15.7774	8.14565	0.0527624	0.979607
il4r	prs_0.05	25.867	13.359	0.0528376	0.979607
klrb1	prs_0.05	-27.1038	14.0169	0.0531614	0.979607
sost	prs_0.05	27.8148	14.4662	0.0545188	0.979607
icam5	prs_0.05	32.4603	16.8931	0.0546729	0.979607
lypd3	prs_0.05	24.0143	12.5197	0.0551026	0.979607
wfdc12	prs_0.05	46.2157	24.098	0.0551396	0.979607
gzma	prs_0.05	-24.4881	12.8335	0.056379	0.979607
kir2dl2	prs_0.05	-62.3811	32.7235	0.0566174	0.979607
il6st	prs_0.05	11.8072	6.21013	0.0572713	0.979607
bpifa2	prs_0.05	77.665	40.9032	0.0576049	0.979607
efemp1	prs_0.05	22.0241	11.6007	0.057636	0.979607
crtac1	prs_0.05	-20.9094	11.0262	0.0579223	0.979607
iqgap2	prs_0.05	-38.0856	20.1156	0.0583199	0.979607
fam171b	prs_0.05	-19.4378	10.2672	0.0583394	0.979607
clec5a	prs_0.05	20.5762	10.8938	0.0589267	0.979607
cd300lf	prs_0.05	41.495	21.9728	0.0589686	0.979607
ly96	prs_0.05	25.3254	13.447	0.0596587	0.979607
apcs	prs_0.05	24.2983	12.9026	0.0596788	0.979607
enpp2	prs_0.05	18.6322	9.91504	0.0602254	0.979607
entpd2	prs_0.05	-29.0072	15.5513	0.062151	0.979607
plat	prs_0.05	34.367	18.4576	0.062618	0.979607
lilra6	prs_0.05	51.3293	27.5799	0.0627355	0.979607
pts	prs_0.05	-32.5548	17.5049	0.062928	0.979607
znrf4	prs_0.05	38.2051	20.5992	0.0636482	0.979607
stx6	prs_0.05	-47.3617	25.5601	0.0638959	0.979607
cxcl17	prs_0.05	29.4166	15.9369	0.0649255	0.979607
pth1r	prs_0.05	-26.3098	14.2735	0.0652978	0.979607
omd	prs_0.05	-29.7735	16.1862	0.0658578	0.979607
cct5	prs_0.05	-31.0471	16.9278	0.0666479	0.979607
robo4	prs_0.05	12.2847	6.71401	0.0673019	0.979607
prr4	prs_0.05	48.4129	26.4792	0.0675077	0.979607
olfm4	prs_0.05	-85.7918	46.9295	0.0675432	0.979607
fcar	prs_0.05	32.7244	17.905	0.0676054	0.979607
nxph1	prs_0.05	-26.1689	14.3243	0.0677229	0.979607
lmod1	prs_0.05	-23.8874	13.1225	0.0687158	0.979607
phospho1	prs_0.05	-20.1516	11.0998	0.0694539	0.979607
cd209	prs_0.05	-25.9444	14.2978	0.0695959	0.979607
calcoco1	prs_0.05	-70.0589	38.7371	0.0705235	0.979607
ccl15	prs_0.05	-28.9066	16.0003	0.070826	0.979607
xg	prs_0.05	-21.162	11.7145	0.0708512	0.979607
bglap	prs_0.05	-58.4481	32.3955	0.0712075	0.979607
pamr1	prs_0.05	17.8428	9.90426	0.0716264	0.979607
tank	prs_0.05	-47.1536	26.1861	0.0717554	0.979607
traf3	prs_0.05	-25.2965	14.0503	0.071801	0.979607
cfi	prs_0.05	13.1227	7.29789	0.0721617	0.979607
coch	prs_0.05	31.1649	17.3902	0.0731255	0.986245
bpifb2	prs_0.05	43.021	24.0556	0.0737195	0.987841
icam2	prs_0.05	20.922	11.7217	0.0742837	0.98902
reck	prs_0.05	13.644	7.65941	0.0748644	0.990404
itgb6	prs_0.05	-19.9369	11.2661	0.0767958	0.991013
cd80	prs_0.05	21.6393	12.2444	0.077189	0.991013
sord	prs_0.05	-39.1269	22.1945	0.0779225	0.991013
dtx3	prs_0.05	-15.8928	9.0329	0.0785102	0.991013
zbtb16	prs_0.05	-47.1312	26.8975	0.0797383	0.991013
pspn	prs_0.05	62.7854	35.8491	0.0798875	0.991013
fcrl5	prs_0.05	37.496	21.4566	0.0805531	0.991013
btn2a1	prs_0.05	-16.924	9.6864	0.0806103	0.991013
prrt3	prs_0.05	24.6724	14.1258	0.0807113	0.991013
tpsab1	prs_0.05	-34.6076	19.8339	0.081015	0.991013
galnt7	prs_0.05	-13.5545	7.77093	0.0811218	0.991013
pla2g10	prs_0.05	-39.1071	22.422	0.0811421	0.991013
ccl24	prs_0.05	-54.9629	31.5707	0.0817003	0.991013
gh1	prs_0.05	-116.49	67.2835	0.0833998	0.991013
adam22	prs_0.05	-22.7779	13.2301	0.0851349	0.991013
lrtm2	prs_0.05	17.1318	9.9619	0.0854892	0.991013
rrm2	prs_0.05	-32.5381	18.9314	0.0856701	0.991013
ace2	prs_0.05	-29.259	17.0446	0.0860568	0.991013
fcgr3b	prs_0.05	31.8499	18.5581	0.0861286	0.991013
cd8a	prs_0.05	-31.9715	18.639	0.0862963	0.991013
ccl16	prs_0.05	32.09	18.7166	0.0864411	0.991013
cst7	prs_0.05	-60.3215	35.2055	0.0866445	0.991013
neo1	prs_0.05	-14.2082	8.31048	0.0873337	0.991013
gnas	prs_0.05	-56.1619	32.9455	0.0882607	0.991013
btc	prs_0.05	-47.9707	28.1419	0.088276	0.991013
serpinf1	prs_0.05	16.6008	9.74903	0.0886109	0.991013
smpdl3a	prs_0.05	-41.7051	24.4934	0.0886306	0.991013
krt5	prs_0.05	-32.4796	19.1003	0.0890487	0.991013
pon3	prs_0.05	-16.7019	9.84977	0.089956	0.991013
blmh	prs_0.05	-19.0763	11.2511	0.089985	0.991013
klk7	prs_0.05	-24.8477	14.6746	0.0904179	0.991013
ca9	prs_0.05	-28.6431	16.9412	0.0908939	0.991013
gusb	prs_0.05	36.3918	21.5831	0.0917783	0.991013
cd33	prs_0.05	51.3557	30.4727	0.0919376	0.991013
cd248	prs_0.05	-25.0601	14.888	0.0923351	0.991013
cd160	prs_0.05	-29.4258	17.4933	0.0925521	0.991013
dscam	prs_0.05	22.2696	13.247	0.0927505	0.991013
nptxr	prs_0.05	21.2893	12.6792	0.093144	0.991013
c1s	prs_0.05	13.0525	7.80677	0.0945433	0.991013
ncr3lg1	prs_0.05	21.0515	12.6184	0.0952594	0.991013
lbp	prs_0.05	36.419	21.858	0.0956882	0.991013
nt5c1a	prs_0.05	-19.2959	11.6097	0.0965124	0.991013
tpmt	prs_0.05	-45.8964	27.6567	0.0970212	0.991013
csf1r	prs_0.05	24.1068	14.5423	0.097387	0.991013
egflam	prs_0.05	-19.3785	11.7116	0.0980058	0.991013
dpep2	prs_0.05	17.8124	10.7669	0.0980592	0.991013
reg1b	prs_0.05	-35.0455	21.216	0.0985724	0.991013
flt1	prs_0.05	13.6476	8.29467	0.0999054	0.991013
c1qtnf5	prs_0.05	23.2913	14.1649	0.100125	0.991013
wwp2	prs_0.05	-33.0705	20.1449	0.100674	0.991013
lgals1	prs_0.05	20.3847	12.4405	0.101308	0.991013
serpini1	prs_0.05	18.6931	11.4618	0.102919	0.991013
serpinc1	prs_0.05	-8.99902	5.51803	0.102932	0.991013
kiaa0319	prs_0.05	18.9737	11.6344	0.102934	0.991013
gfer	prs_0.05	-38.0437	23.3358	0.103051	0.991013
ampd3	prs_0.05	-43.9511	26.9802	0.103318	0.991013
cnst	prs_0.05	-66.0383	40.5446	0.103366	0.991013
ndufs6	prs_0.05	-48.3493	29.8126	0.104858	0.991013
il31ra	prs_0.05	-24.3123	15.024	0.105621	0.991013
cd300lg	prs_0.05	22.4751	13.9102	0.106159	0.991013
csf2	prs_0.05	-22.0828	13.6814	0.106519	0.991013
pla2g7	prs_0.05	18.4561	11.4373	0.106605	0.991013
prnd	prs_0.05	31.0459	19.2866	0.107469	0.991013
dnmbp	prs_0.05	-37.234	23.1365	0.107554	0.991013
lcn15	prs_0.05	37.1768	23.1047	0.107612	0.991013
cd55	prs_0.05	15.3719	9.58641	0.10883	0.991013
a1bg	prs_0.05	-10.3956	6.4844	0.108904	0.991013
cd40	prs_0.05	-29.6747	18.6053	0.110729	0.991013
prkab1	prs_0.05	-32.3867	20.3378	0.111293	0.991013
muc13	prs_0.05	-29.9177	18.8374	0.112247	0.991013
mxra8	prs_0.05	-17.9233	11.2959	0.112586	0.991013
grpel1	prs_0.05	-31.34	19.8807	0.114941	0.991013
vcpkmt	prs_0.05	-52.0175	33.0651	0.115685	0.991013
pi16	prs_0.05	-14.4933	9.26134	0.11761	0.991013
pga4	prs_0.05	-41.1377	26.3274	0.118168	0.991013
aamdc	prs_0.05	31.2532	20.0671	0.119376	0.991013
dctn2	prs_0.05	-54.9656	35.2971	0.119424	0.991013
mmp9	prs_0.05	35.5611	22.8581	0.119779	0.991013
igfbp2	prs_0.05	-35.1627	22.6041	0.119814	0.991013
gimap8	prs_0.05	-30.1605	19.4093	0.120211	0.991013
setmar	prs_0.05	-16.9425	10.9073	0.120355	0.991013
yap1	prs_0.05	-15.5005	9.98331	0.120516	0.991013
ism1	prs_0.05	22.7405	14.6961	0.121778	0.991013
sema3f	prs_0.05	15.0907	9.76709	0.122339	0.991013
galnt5	prs_0.05	15.7958	10.226	0.122437	0.991013
dctn1	prs_0.05	-37.6789	24.453	0.123356	0.991013
klkb1	prs_0.05	13.9997	9.08812	0.123462	0.991013
pepd	prs_0.05	-14.7981	9.61142	0.123658	0.991013
stx7	prs_0.05	-28.9415	18.8293	0.124292	0.991013
clec4m	prs_0.05	-27.9857	18.2307	0.124772	0.991013
ceacam8	prs_0.05	27.7112	18.1026	0.125831	0.991013
cntn2	prs_0.05	25.6319	16.7466	0.125882	0.991013
echs1	prs_0.05	53.5028	34.9691	0.126024	0.991013
il17rb	prs_0.05	-30.7108	20.0942	0.126435	0.991013
sod2	prs_0.05	-19.7519	12.9343	0.126743	0.991013
ctsd	prs_0.05	-22.3653	14.6657	0.127263	0.991013
f2	prs_0.05	8.44639	5.54421	0.127652	0.991013
spink6	prs_0.05	-30.8784	20.3014	0.128267	0.991013
eppk1	prs_0.05	-41.1001	27.0391	0.128513	0.991013
tinagl1	prs_0.05	12.5911	8.29293	0.128947	0.991013
cracr2a	prs_0.05	-48.7292	32.2263	0.130517	0.991013
cat	prs_0.05	-30.7896	20.3696	0.130658	0.991013
thpo	prs_0.05	-21.5694	14.2711	0.130692	0.991013
scpep1	prs_0.05	28.372	18.7768	0.130793	0.991013
bcat1	prs_0.05	17.3719	11.5318	0.131963	0.991013
rtn4ip1	prs_0.05	51.9903	34.56	0.132499	0.991013
c1rl	prs_0.05	11.0607	7.36389	0.133101	0.991013
ulbp2	prs_0.05	20.8027	13.8535	0.133202	0.991013
csf2ra	prs_0.05	34.8352	23.2022	0.133267	0.991013
podxl	prs_0.05	8.54028	5.69448	0.133687	0.991013
gstt2b	prs_0.05	-135.431	90.4343	0.134254	0.991013
hsbp1	prs_0.05	54.0126	36.1009	0.134622	0.991013
cfb	prs_0.05	18.2845	12.2529	0.135638	0.991013
gzmb	prs_0.05	-35.5526	23.8346	0.135802	0.991013
cr2	prs_0.05	25.796	17.2943	0.135816	0.991013
kit	prs_0.05	-15.7993	10.6005	0.136117	0.991013
cd2ap	prs_0.05	-35.1116	23.5812	0.136503	0.991013
sh2b3	prs_0.05	-54.6024	36.8644	0.138569	0.991013
ddc	prs_0.05	-24.3711	16.4541	0.138573	0.991013
ckb	prs_0.05	-31.9355	21.581	0.138936	0.991013
cd276	prs_0.05	-19.6879	13.3086	0.139057	0.991013
ccl27	prs_0.05	33.538	22.6718	0.139072	0.991013
inpp5j	prs_0.05	23.5685	15.9884	0.140464	0.991013
klk15	prs_0.05	28.859	19.6106	0.141137	0.991013
hmgcl	prs_0.05	27.3673	18.6839	0.142998	0.991013
arhgap1	prs_0.05	-25.5287	17.438	0.143209	0.991013
serpina12	prs_0.05	57.2154	39.1082	0.143474	0.991013
pdgfc	prs_0.05	-15.7994	10.8344	0.144776	0.991013
bgn	prs_0.05	-65.5848	45.0253	0.145228	0.991013
cpa4	prs_0.05	24.0352	16.5029	0.145286	0.991013
reg1a	prs_0.05	-26.7666	18.3801	0.145324	0.991013
rassf2	prs_0.05	-31.7273	21.8029	0.145624	0.991013
adamts13	prs_0.05	-11.9967	8.2737	0.147069	0.991013
nid2	prs_0.05	40.5419	28.0027	0.147683	0.991013
rabgap1l	prs_0.05	-32.5126	22.5264	0.14894	0.991013
vwc2l	prs_0.05	25.2967	17.5972	0.150573	0.991013
galnt3	prs_0.05	-23.1309	16.0968	0.150727	0.991013
mcemp1	prs_0.05	49.3038	34.4299	0.152151	0.991013
il1rn	prs_0.05	28.0707	19.6805	0.153784	0.991013
cdon	prs_0.05	-13.6868	9.60571	0.154204	0.991013
vcan	prs_0.05	-15.9109	11.1674	0.154235	0.991013
ghr	prs_0.05	14.8518	10.4675	0.155952	0.991013
cxcl9	prs_0.05	-35.3341	24.9182	0.156197	0.991013
hsd11b1	prs_0.05	-21.1777	14.9361	0.15623	0.991013
ica1	prs_0.05	-42.0787	29.7249	0.156898	0.991013
cd163	prs_0.05	22.123	15.6591	0.157726	0.991013
pdzd2	prs_0.05	31.7686	22.5084	0.158132	0.991013
rrm2b	prs_0.05	-35.7521	25.3804	0.158945	0.991013
sned1	prs_0.05	17.3974	12.3556	0.159122	0.991013
chad	prs_0.05	-27.165	19.2971	0.159221	0.991013
cst1	prs_0.05	54.8755	39.1183	0.160683	0.991013
ntprobnp	prs_0.05	53.14	37.8827	0.160699	0.991013
dnm1	prs_0.05	60.3735	43.0431	0.160736	0.991013
lrrn1	prs_0.05	-20.0415	14.3119	0.161418	0.991013
hdgf	prs_0.05	-49.7219	35.5121	0.161478	0.991013
susd2	prs_0.05	14.6256	10.4545	0.161826	0.991013
nectin2	prs_0.05	-15.0856	10.7985	0.162418	0.991013
ttr	prs_0.05	-13.0457	9.34456	0.162702	0.991013
adam23	prs_0.05	-18.5645	13.2986	0.162729	0.991013
vwa1	prs_0.05	22.109	15.8442	0.162902	0.991013
casp4	prs_0.05	89.3926	64.0981	0.163138	0.991013
c1qtnf1	prs_0.05	21.9125	15.7211	0.163375	0.991013
orm1	prs_0.05	10.4854	7.52395	0.163447	0.991013
siglec8	prs_0.05	23.2003	16.6948	0.164637	0.991013
ptprz1	prs_0.05	-16.7144	12.0391	0.165041	0.991013
folr1	prs_0.05	14.6746	10.5778	0.165356	0.991013
ipcef1	prs_0.05	-46.5984	33.6005	0.165499	0.991013
tbc1d5	prs_0.05	-41.0237	29.5956	0.165712	0.991013
pyy	prs_0.05	-51.6009	37.238	0.165846	0.991013
cd79b	prs_0.05	22.883	16.5258	0.166155	0.991013
obp2b	prs_0.05	-32.2845	23.3692	0.167132	0.991013
efna1	prs_0.05	14.1746	10.2608	0.167155	0.991013
septin3	prs_0.05	-39.2585	28.465	0.167846	0.991013
reg4	prs_0.05	-25.0138	18.1464	0.168072	0.991013
adamtsl4	prs_0.05	12.3646	8.97337	0.168235	0.991013
sec31a	prs_0.05	39.9002	29	0.16887	0.991013
pqbp1	prs_0.05	-29.261	21.3186	0.169898	0.991013
nfkbie	prs_0.05	-25.3756	18.5104	0.170419	0.991013
cspg4	prs_0.05	-16.6742	12.2408	0.173146	0.991013
olr1	prs_0.05	30.164	22.1449	0.173168	0.991013
pon2	prs_0.05	-17.6858	12.9966	0.173585	0.991013
gipc2	prs_0.05	-14.9587	11.0194	0.174634	0.991013
lrig1	prs_0.05	17.5136	12.9076	0.174838	0.991013
oxct1	prs_0.05	35.5256	26.1864	0.174903	0.991013
gpa33	prs_0.05	-68.8355	50.8888	0.17617	0.991013
nme3	prs_0.05	-11.7893	8.72579	0.176674	0.991013
itgam	prs_0.05	15.4364	11.5045	0.17968	0.991013
sez6	prs_0.05	15.5628	11.6009	0.179761	0.991013
mtif3	prs_0.05	44.3585	33.069	0.179801	0.991013
havcr1	prs_0.05	30.4042	22.6673	0.179821	0.991013
fgf19	prs_0.05	-39.4217	29.4263	0.180357	0.991013
ggh	prs_0.05	17.0974	12.7638	0.180408	0.991013
kctd5	prs_0.05	-21.9977	16.4533	0.181238	0.991013
ogfr	prs_0.05	-16.4731	12.3316	0.181606	0.991013
rnf5	prs_0.05	36.6948	27.5026	0.182136	0.991013
tpk1	prs_0.05	13.7974	10.3423	0.182189	0.991013
art3	prs_0.05	16.8128	12.6033	0.182212	0.991013
cblif	prs_0.05	-36.7188	27.637	0.183983	0.991013
matn2	prs_0.05	14.6673	11.0707	0.185217	0.991013
sh3bp1	prs_0.05	24.9154	18.8136	0.185403	0.991013
cdh6	prs_0.05	-18.7533	14.2236	0.187354	0.991013
mavs	prs_0.05	-45.4101	34.4493	0.187453	0.991013
pvr	prs_0.05	-17.6413	13.4303	0.189004	0.991013
fgf5	prs_0.05	-16.2044	12.3457	0.18934	0.991013
tbl1x	prs_0.05	-41.9469	31.9965	0.18987	0.991013
mapk9	prs_0.05	-21.0552	16.0624	0.18992	0.991013
tmprss11d	prs_0.05	-18.9464	14.472	0.190485	0.991013
ankrd54	prs_0.05	-28.5491	21.8447	0.191249	0.991013
f9	prs_0.05	8.69036	6.65575	0.191664	0.991013
ddx58	prs_0.05	-28.4048	21.7745	0.192071	0.991013
col24a1	prs_0.05	27.0211	20.7274	0.192363	0.991013
lag3	prs_0.05	19.8675	15.2444	0.19249	0.991013
gfra2	prs_0.05	10.238	7.85727	0.192584	0.991013
rgs10	prs_0.05	29.3153	22.5089	0.192792	0.991013
tnfsf10	prs_0.05	12.6821	9.7401	0.192904	0.991013
slitrk6	prs_0.05	-16.8414	12.9347	0.192914	0.991013
ppp1r12a	prs_0.05	-46.7315	35.9065	0.193103	0.991013
lilra5	prs_0.05	15.534	11.947	0.193526	0.991013
vsig10	prs_0.05	17.0871	13.1566	0.194041	0.991013
rab2b	prs_0.05	30.0876	23.1837	0.194366	0.991013
mad1l1	prs_0.05	-23.7281	18.316	0.195159	0.991013
cst6	prs_0.05	23.4488	18.1263	0.1958	0.991013
ddah1	prs_0.05	-20.9828	16.2229	0.195879	0.991013
nt5c	prs_0.05	35.9591	27.8856	0.197224	0.991013
dkk1	prs_0.05	28.6677	22.2736	0.198076	0.991013
fga	prs_0.05	14.8904	11.5694	0.198084	0.991013
tnfrsf21	prs_0.05	13.1672	10.2469	0.198802	0.991013
c1r	prs_0.05	9.1758	7.14652	0.199166	0.991013
ldlr	prs_0.05	-23.9904	18.685	0.199171	0.991013
adam15	prs_0.05	-14.7008	11.4597	0.199559	0.991013
f12	prs_0.05	19.6827	15.3486	0.199719	0.991013
zbtb17	prs_0.05	-18.742	14.6216	0.199917	0.991013
ly9	prs_0.05	14.0268	10.9663	0.200875	0.991013
pdcd1lg2	prs_0.05	-15.0569	11.7764	0.201059	0.991013
gp1ba	prs_0.05	-15.3835	12.0486	0.201685	0.991013
pcdh12	prs_0.05	12.1019	9.48792	0.202136	0.991013
osm	prs_0.05	34.1348	26.7725	0.202319	0.991013
s100a13	prs_0.05	-16.8568	13.2251	0.202457	0.991013
msmb	prs_0.05	-33.2198	26.0863	0.202863	0.991013
ccn3	prs_0.05	15.7574	12.4265	0.204787	0.991013
boc	prs_0.05	-11.0477	8.72303	0.205341	0.991013
sat2	prs_0.05	32.5155	25.6806	0.205468	0.991013
enpp6	prs_0.05	-17.0913	13.5313	0.206564	0.991013
crisp3	prs_0.05	-12.8527	10.1785	0.206692	0.991013
kif1c	prs_0.05	17.2137	13.6418	0.207017	0.991013
crhbp	prs_0.05	-12.9697	10.2795	0.207063	0.991013
caps	prs_0.05	45.8263	36.3942	0.207979	0.991013
ptprn2	prs_0.05	15.4157	12.2559	0.208463	0.991013
letm1	prs_0.05	24.8375	19.7474	0.208487	0.991013
cxadr	prs_0.05	-22.8763	18.2039	0.20888	0.991013
igfbp1	prs_0.05	57.5508	45.8109	0.209025	0.991013
cxcl14	prs_0.05	-28.5746	22.7638	0.209389	0.991013
egfr	prs_0.05	7.62846	6.0806	0.209646	0.991013
asah1	prs_0.05	21.943	17.5413	0.210965	0.991013
metap2	prs_0.05	-27.0333	21.6174	0.21111	0.991013
qpct	prs_0.05	12.3211	9.8557	0.211251	0.991013
mvk	prs_0.05	-34.5012	27.6037	0.211353	0.991013
agrp	prs_0.05	-24.7157	19.7866	0.211631	0.991013
sirpa	prs_0.05	-26.7635	21.4625	0.212407	0.991013
cfhr2	prs_0.05	-26.9235	21.6059	0.212729	0.991013
aarsd1	prs_0.05	-25.9038	20.797	0.212935	0.991013
nptn	prs_0.05	-38.3717	30.814	0.21304	0.991013
siglec6	prs_0.05	-15.5789	12.5298	0.213746	0.991013
ezr	prs_0.05	-11.0979	8.92653	0.213783	0.991013
aldh3a1	prs_0.05	-29.9775	24.1288	0.214097	0.991013
tgfbr2	prs_0.05	14.7447	11.8791	0.214526	0.991013
gzmh	prs_0.05	-33.6797	27.1383	0.214598	0.991013
rgmb	prs_0.05	12.2958	9.9168	0.215019	0.991013
klhl41	prs_0.05	23.2113	18.7314	0.215291	0.991013
nagk	prs_0.05	26.4145	21.3911	0.2169	0.991013
atrn	prs_0.05	7.54267	6.11002	0.217033	0.991013
tshb	prs_0.05	35.7676	28.9808	0.217142	0.991013
skap2	prs_0.05	-48.3288	39.2224	0.217891	0.991013
lrpap1	prs_0.05	26.3545	21.4287	0.218753	0.991013
bcl2l1	prs_0.05	46.0639	37.4838	0.219116	0.991013
cebpb	prs_0.05	-17.0251	13.8832	0.220088	0.991013
dbh	prs_0.05	50.6054	41.2777	0.220216	0.991013
icam3	prs_0.05	11.5461	9.4344	0.221022	0.991013
asgr1	prs_0.05	13.1324	10.7396	0.221408	0.991013
coro1a	prs_0.05	-40.4803	33.1082	0.221463	0.991013
dpep1	prs_0.05	22.3881	18.3143	0.221549	0.991013
chit1	prs_0.05	69.5873	56.9479	0.221734	0.991013
pcsk9	prs_0.05	-17.3015	14.1667	0.221985	0.991013
clec10a	prs_0.05	16.4104	13.4385	0.222036	0.991013
il12a_il12b	prs_0.05	-35.3175	28.9345	0.222243	0.991013
nell1	prs_0.05	18.8575	15.46	0.222562	0.991013
cacnb3	prs_0.05	38.6749	31.7639	0.223394	0.991013
prl	prs_0.05	33.937	27.8952	0.223766	0.991013
ccl4	prs_0.05	-29.9937	24.6708	0.224084	0.991013
spon1	prs_0.05	-14.7457	12.1381	0.224436	0.991013
dusp13	prs_0.05	-18.9833	15.6636	0.225546	0.991013
tmem106a	prs_0.05	32.2146	26.6961	0.227548	0.991013
cenpf	prs_0.05	-24.8918	20.6379	0.227778	0.991013
atraid	prs_0.05	-12.7372	10.5761	0.228467	0.991013
mst1	prs_0.05	-29.7796	24.7312	0.228545	0.991013
naa80	prs_0.05	54.7344	45.5262	0.22927	0.991013
serpina9	prs_0.05	-32.0086	26.6348	0.229463	0.991013
cytl1	prs_0.05	10.9135	9.10727	0.230797	0.991013
il17ra	prs_0.05	-19.6049	16.3696	0.231062	0.991013
siglec1	prs_0.05	18.7173	15.6496	0.231694	0.991013
col1a1	prs_0.05	-11.2096	9.38503	0.232325	0.991013
cd101	prs_0.05	-19.4223	16.263	0.232382	0.991013
vwf	prs_0.05	32.9556	27.6008	0.23248	0.991013
ndufb7	prs_0.05	40.1313	33.6122	0.232506	0.991013
rad23b	prs_0.05	-20.8848	17.5083	0.232932	0.991013
ang	prs_0.05	15.1662	12.716	0.232997	0.991013
ikbkg	prs_0.05	-40.7314	34.1833	0.233441	0.991013
prtn3	prs_0.05	21.0116	17.6535	0.233964	0.991013
atp6v1f	prs_0.05	-29.8406	25.0973	0.234448	0.991013
elavl4	prs_0.05	38.2625	32.1819	0.234469	0.991013
nars1	prs_0.05	21.1685	17.8119	0.234665	0.991013
grp	prs_0.05	-24.192	20.3601	0.234759	0.991013
pigr	prs_0.05	15.4249	12.986	0.234915	0.991013
atox1	prs_0.05	-31.9294	26.9247	0.235676	0.991013
tctn3	prs_0.05	12.8392	10.8285	0.235754	0.991013
pdap1	prs_0.05	43.6627	36.8351	0.235884	0.991013
rbm17	prs_0.05	34.1943	28.8943	0.236647	0.991013
gpha2	prs_0.05	20.9206	17.7225	0.237829	0.991013
dtd1	prs_0.05	38.7488	32.8562	0.238268	0.991013
pdlim7	prs_0.05	-55.6656	47.2269	0.23853	0.991013
cd27	prs_0.05	17.7446	15.0564	0.238584	0.991013
notch2	prs_0.05	8.98453	7.62431	0.238642	0.991013
s100p	prs_0.05	-24.1872	20.5551	0.239322	0.991013
stxbp1	prs_0.05	34.307	29.1883	0.239856	0.991013
clec4d	prs_0.05	26.8318	22.8516	0.240331	0.991013
ecm1	prs_0.05	-16.2655	13.862	0.240649	0.991013
smoc2	prs_0.05	-16.6966	14.2365	0.240881	0.991013
dut	prs_0.05	45.5834	38.8888	0.241146	0.991013
serpini2	prs_0.05	24.5519	20.9606	0.241472	0.991013
tgfbi	prs_0.05	11.1961	9.57522	0.242298	0.991013
foxo1	prs_0.05	-37.3724	31.9657	0.242354	0.991013
myom3	prs_0.05	-40.6817	34.8983	0.243734	0.991013
treml2	prs_0.05	14.7567	12.6718	0.244217	0.991013
dmp1	prs_0.05	-26.5299	22.7995	0.244587	0.991013
apex1	prs_0.05	-25.7372	22.1562	0.245395	0.991013
edf1	prs_0.05	30.4594	26.227	0.245497	0.991013
cpa2	prs_0.05	-28.6525	24.6812	0.245689	0.991013
fcrl6	prs_0.05	-29.8602	25.7625	0.246441	0.991013
akt1s1	prs_0.05	-29.0598	25.1024	0.247013	0.991013
cd109	prs_0.05	-14.2309	12.2961	0.247135	0.991013
tpr	prs_0.05	-21.7319	18.793	0.247534	0.991013
crlf1	prs_0.05	-11.0154	9.5271	0.247597	0.991013
acot13	prs_0.05	49.5537	42.8831	0.247871	0.991013
spon2	prs_0.05	14.7557	12.7719	0.247965	0.991013
irak1	prs_0.05	-29.8567	25.8861	0.248758	0.991013
cfh	prs_0.05	10.0424	8.71288	0.249086	0.991013
ntrk3	prs_0.05	-8.55338	7.43254	0.24982	0.991013
ermap	prs_0.05	-19.4452	16.9338	0.250849	0.991013
fgf2	prs_0.05	29.2664	25.4934	0.250976	0.991013
ndrg1	prs_0.05	29.7985	26.0068	0.251885	0.991013
vnn1	prs_0.05	-30.9627	27.0563	0.252474	0.991013
tnc	prs_0.05	20.4793	17.9307	0.253402	0.991013
hsd17b14	prs_0.05	-25.8317	22.6184	0.253435	0.991013
tnfrsf10c	prs_0.05	21.175	18.5699	0.254173	0.991013
angptl2	prs_0.05	16.7685	14.7124	0.254396	0.991013
syt1	prs_0.05	-16.9263	14.8554	0.254542	0.991013
hspa2	prs_0.05	14.5712	12.8114	0.255393	0.991013
ceacam6	prs_0.05	16.8841	14.8594	0.255854	0.991013
tgfa	prs_0.05	19.6181	17.2801	0.256255	0.991013
ptprc	prs_0.05	9.6027	8.50939	0.259123	0.991013
fgf23	prs_0.05	-23.5656	20.884	0.259154	0.991013
igsf21	prs_0.05	16.7252	14.8592	0.26035	0.991013
foxo3	prs_0.05	-41.1725	36.5961	0.260574	0.991013
ggact	prs_0.05	30.0645	26.7327	0.260751	0.991013
tek	prs_0.05	8.90386	7.92472	0.261208	0.991013
xcl1	prs_0.05	-23.2153	20.6859	0.261751	0.991013
enpp7	prs_0.05	-35.6025	31.7306	0.261858	0.991013
slc39a5	prs_0.05	-22.193	19.8044	0.262462	0.991013
map2	prs_0.05	-19.4545	17.3617	0.26249	0.991013
cpped1	prs_0.05	-27.8517	24.862	0.262613	0.991013
hyal1	prs_0.05	9.20503	8.23535	0.263681	0.991013
ahsg	prs_0.05	11.3324	10.1388	0.263687	0.991013
chrdl2	prs_0.05	22.4373	20.0838	0.263921	0.991013
crnn	prs_0.05	-28.1823	25.3124	0.265551	0.991013
apom	prs_0.05	-10.8411	9.74297	0.265841	0.991013
myl3	prs_0.05	-30.3431	27.2832	0.266079	0.991013
ppl	prs_0.05	-13.3459	12.0037	0.266224	0.991013
csde1	prs_0.05	-50.9003	45.7865	0.26628	0.991013
bsg	prs_0.05	-8.29907	7.46897	0.266514	0.991013
pdia4	prs_0.05	25.5411	23.0007	0.266812	0.991013
cxcl3	prs_0.05	-39.2917	35.5209	0.268665	0.991013
acrbp	prs_0.05	16.3074	14.7477	0.268837	0.991013
il12b	prs_0.05	-22.47	20.3455	0.269416	0.991013
c1ql2	prs_0.05	18.1113	16.4177	0.269965	0.991013
tnfsf13b	prs_0.05	-11.2156	10.1753	0.270366	0.991013
ftcd	prs_0.05	27.3866	24.8592	0.270614	0.991013
vamp8	prs_0.05	36.4496	33.1016	0.270841	0.991013
frzb	prs_0.05	10.5157	9.55193	0.270945	0.991013
nfatc1	prs_0.05	-40.0705	36.4242	0.271292	0.991013
cdh2	prs_0.05	14.0836	12.8079	0.271513	0.991013
becn1	prs_0.05	24.9734	22.7493	0.272314	0.991013
cd22	prs_0.05	16.8864	15.4173	0.273395	0.991013
vamp5	prs_0.05	-21.3812	19.5423	0.273917	0.991013
ly6d	prs_0.05	-15.3559	14.0761	0.275316	0.991013
sparc	prs_0.05	-28.9537	26.6135	0.276631	0.991013
ppm1f	prs_0.05	21.6467	19.9012	0.276732	0.991013
sel1l	prs_0.05	12.8381	11.8165	0.277284	0.991013
cntn5	prs_0.05	-14.6949	13.5382	0.277732	0.991013
calb1	prs_0.05	-17.5664	16.1998	0.278211	0.991013
prdx6	prs_0.05	-24.5917	22.6892	0.278438	0.991013
itga11	prs_0.05	13.5129	12.4699	0.278533	0.991013
tnfsf11	prs_0.05	-24.9706	23.0642	0.278969	0.991013
necap2	prs_0.05	27.2391	25.1703	0.279174	0.991013
htra2	prs_0.05	-24.565	22.7265	0.279749	0.991013
ptpn1	prs_0.05	-31.908	29.5429	0.280124	0.991013
sfrp4	prs_0.05	16.7912	15.5584	0.280489	0.991013
calcb	prs_0.05	15.904	14.738	0.280543	0.991013
tbc1d17	prs_0.05	-18.1729	16.8677	0.281316	0.991013
lifr	prs_0.05	9.65713	8.97617	0.281995	0.991013
hspb6	prs_0.05	-15.2288	14.1567	0.282054	0.991013
hgf	prs_0.05	13.6713	12.709	0.282059	0.991013
dkk3	prs_0.05	-11.5799	10.7778	0.282639	0.991013
nectin4	prs_0.05	12.5072	11.6478	0.282924	0.991013
serpinf2	prs_0.05	5.36675	5.00244	0.283356	0.991013
lamp2	prs_0.05	7.2345	6.75035	0.283851	0.991013
apobr	prs_0.05	17.3978	16.239	0.284017	0.991013
crygd	prs_0.05	39.047	36.4487	0.284047	0.991013
camkk1	prs_0.05	-18.0386	16.8548	0.284517	0.991013
vps53	prs_0.05	-31.0247	28.9929	0.284589	0.991013
msr1	prs_0.05	17.8896	16.7247	0.284782	0.991013
cd4	prs_0.05	11.7185	10.9744	0.285612	0.991013
b4galt1	prs_0.05	-10.8855	10.1969	0.28574	0.991013
dpy30	prs_0.05	-23.885	22.3766	0.285793	0.991013
bdnf	prs_0.05	33.5804	31.4785	0.286081	0.991013
ssc4d	prs_0.05	45.4304	42.5889	0.286104	0.991013
serpina11	prs_0.05	-16.3979	15.3977	0.2869	0.991013
cntn1	prs_0.05	-9.83728	9.24721	0.28742	0.991013
prap1	prs_0.05	-15.8327	14.8847	0.287478	0.991013
arfip1	prs_0.05	27.6452	25.9921	0.287517	0.991013
plxnb2	prs_0.05	8.85297	8.32506	0.2876	0.991013
cryzl1	prs_0.05	36.8135	34.6521	0.288072	0.991013
s100a14	prs_0.05	-20.816	19.6417	0.289249	0.991013
fbp1	prs_0.05	-26.2925	24.8381	0.289808	0.991013
ddt	prs_0.05	-15.8245	15.041	0.292763	0.991013
eda2r	prs_0.05	14.6602	13.9463	0.29318	0.991013
nucb2	prs_0.05	14.691	13.9893	0.29365	0.991013
gpr15l	prs_0.05	-24.0548	22.9592	0.294775	0.991013
cxcl1	prs_0.05	-37.288	35.5959	0.294857	0.991013
zp3	prs_0.05	-105.238	100.514	0.295107	0.991013
penk	prs_0.05	11.9297	11.3995	0.295333	0.991013
lhb	prs_0.05	34.7201	33.3031	0.297164	0.991013
cep20	prs_0.05	-29.2929	28.1117	0.297409	0.991013
cant1	prs_0.05	7.73601	7.42705	0.297603	0.991013
ptprh	prs_0.05	18.9312	18.1895	0.297985	0.991013
casp7	prs_0.05	32.9082	31.6543	0.298527	0.991013
bmper	prs_0.05	8.71912	8.3982	0.299178	0.991013
ervv_1	prs_0.05	18.116	17.4507	0.29922	0.991013
ppy	prs_0.05	-40.4928	39.0363	0.299597	0.991013
psip1	prs_0.05	24.4332	23.5583	0.299677	0.991013
mydgf	prs_0.05	39.0591	37.6624	0.299703	0.991013
tjap1	prs_0.05	-32.1929	31.0791	0.300283	0.991013
fut1	prs_0.05	24.569	23.7201	0.300308	0.991013
lrp1	prs_0.05	10.2341	9.89318	0.300925	0.991013
tp53i3	prs_0.05	-20.5077	19.8579	0.301741	0.991013
ifng	prs_0.05	-44.5977	43.3546	0.303639	0.991013
hgs	prs_0.05	-30.0909	29.2635	0.303827	0.991013
acadsb	prs_0.05	34.2054	33.314	0.304541	0.991013
usp8	prs_0.05	-36.2732	35.3309	0.304581	0.991013
draxin	prs_0.05	16.5489	16.1354	0.305073	0.991013
npdc1	prs_0.05	11.9316	11.6399	0.305338	0.991013
clec14a	prs_0.05	12.0852	11.796	0.305597	0.991013
plb1	prs_0.05	-22.9855	22.4527	0.30597	0.991013
lap3	prs_0.05	-18.4683	18.0416	0.306006	0.991013
fam172a	prs_0.05	23.8802	23.3315	0.306071	0.991013
ca14	prs_0.05	-13.4247	13.1263	0.306438	0.991013
lgals3	prs_0.05	-11.0244	10.8053	0.307601	0.991013
c4bpb	prs_0.05	15.0508	14.7523	0.307623	0.991013
ccer2	prs_0.05	23.9254	23.4551	0.307711	0.991013
tyro3	prs_0.05	10.5292	10.3393	0.308509	0.991013
slc39a14	prs_0.05	-12.7375	12.5188	0.308939	0.991013
clps	prs_0.05	-26.8796	26.4475	0.309475	0.991013
cd63	prs_0.05	-19.5734	19.2989	0.310481	0.991013
ca4	prs_0.05	-8.65541	8.53919	0.310775	0.991013
dctpp1	prs_0.05	-11.5282	11.3849	0.311262	0.991013
atp6v1g1	prs_0.05	27.7441	27.4812	0.312709	0.991013
fxyd5	prs_0.05	-24.7187	24.5537	0.314076	0.991013
ctsf	prs_0.05	-15.0528	14.9632	0.314428	0.991013
gnpda1	prs_0.05	12.7958	12.7308	0.314852	0.991013
il1rap	prs_0.05	-16.6267	16.5903	0.316256	0.991013
rbfox3	prs_0.05	-13.8391	13.8137	0.316427	0.991013
c9	prs_0.05	19.8915	19.8594	0.316536	0.991013
havcr2	prs_0.05	12.8071	12.7932	0.316788	0.991013
cxcl13	prs_0.05	-22.7906	22.8071	0.317664	0.991013
il17c	prs_0.05	-26.4388	26.4839	0.318139	0.991013
adm	prs_0.05	9.67307	9.69983	0.318653	0.991013
ptgr1	prs_0.05	28.0956	28.1849	0.318852	0.991013
mtdh	prs_0.05	34.632	34.7786	0.319361	0.991013
glrx5	prs_0.05	33.134	33.3836	0.320949	0.991013
cdhr1	prs_0.05	-15.8447	16.0039	0.322153	0.991013
bag3	prs_0.05	-14.8998	15.0542	0.322305	0.991013
sema4c	prs_0.05	-10.3236	10.4308	0.322315	0.991013
cpm	prs_0.05	11.8348	11.9758	0.323048	0.991013
ces3	prs_0.05	25.9061	26.26	0.323881	0.991013
csf3r	prs_0.05	10.7693	10.9283	0.324409	0.991013
ifnar1	prs_0.05	9.42401	9.58513	0.32552	0.991013
acaa1	prs_0.05	-26.7784	27.3	0.326651	0.991013
lilra2	prs_0.05	12.7303	12.9966	0.327332	0.991013
lgals9	prs_0.05	11.3968	11.6358	0.327357	0.991013
cd302	prs_0.05	10.9228	11.1541	0.327458	0.991013
eloa	prs_0.05	-19.8472	20.3026	0.328294	0.991013
pcdh17	prs_0.05	13.0226	13.3222	0.328323	0.991013
clmp	prs_0.05	7.58962	7.76569	0.328413	0.991013
itgb1	prs_0.05	-7.16128	7.33182	0.328703	0.991013
fgfr2	prs_0.05	-7.71224	7.90903	0.329507	0.991013
fcgr2b	prs_0.05	-21.2256	21.7724	0.329623	0.991013
cela2a	prs_0.05	-22.1361	22.8285	0.332217	0.991013
gdf2	prs_0.05	12.6277	13.09	0.334712	0.991013
cd207	prs_0.05	-13.9775	14.518	0.335667	0.991013
scara5	prs_0.05	-10.4901	10.9182	0.336661	0.991013
fen1	prs_0.05	-23.7552	24.7386	0.336935	0.991013
ube2l6	prs_0.05	22.2628	23.1982	0.337225	0.991013
rbks	prs_0.05	-17.0801	17.8122	0.337615	0.991013
phactr2	prs_0.05	41.308	43.0936	0.337784	0.991013
palm2	prs_0.05	-11.7798	12.2948	0.338013	0.991013
paep	prs_0.05	46.6538	48.7479	0.338551	0.991013
lep	prs_0.05	23.8037	24.8904	0.338904	0.991013
vit	prs_0.05	13.4329	14.0739	0.339859	0.991013
hspa1a	prs_0.05	-25.3322	26.573	0.340441	0.991013
csf3	prs_0.05	-17.4631	18.3192	0.340462	0.991013
cc2d1a	prs_0.05	-26.4277	27.7275	0.340532	0.991013
triap1	prs_0.05	-22.4719	23.5812	0.340616	0.991013
cetn2	prs_0.05	-24.3264	25.5426	0.340907	0.991013
ceacam16	prs_0.05	29.4303	30.906	0.340975	0.991013
igsf9	prs_0.05	27.8046	29.204	0.341061	0.991013
leg1	prs_0.05	24.6691	25.9465	0.341728	0.991013
kif22	prs_0.05	44.0187	46.3007	0.341757	0.991013
pilra	prs_0.05	14.874	15.6493	0.341887	0.991013
cntnap2	prs_0.05	-14.7347	15.5093	0.342089	0.991013
cd300e	prs_0.05	14.2434	15.0072	0.342571	0.991013
tgm2	prs_0.05	26.866	28.3264	0.342908	0.991013
cpvl	prs_0.05	-14.6157	15.4774	0.345007	0.991013
smad1	prs_0.05	-29.2911	31.0535	0.34556	0.991013
ncan	prs_0.05	-12.9497	13.7388	0.34591	0.991013
bach1	prs_0.05	-25.7796	27.3628	0.346125	0.991013
dpp7	prs_0.05	-21.0327	22.3597	0.346888	0.991013
tdp1	prs_0.05	-25.3732	26.983	0.34705	0.991013
il1r2	prs_0.05	6.46382	6.87954	0.347443	0.991013
lcn2	prs_0.05	13.2193	14.0962	0.348354	0.991013
get3	prs_0.05	19.4515	20.7575	0.348722	0.991013
retn	prs_0.05	-14.3348	15.3103	0.349132	0.991013
f10	prs_0.05	-9.46611	10.1152	0.349366	0.991013
tnr	prs_0.05	-14.9203	15.9596	0.349857	0.991013
rbp5	prs_0.05	16.9925	18.1796	0.349946	0.991013
ptn	prs_0.05	17.4272	18.6462	0.349986	0.991013
scamp3	prs_0.05	-29.8023	31.889	0.350019	0.991013
adipoq	prs_0.05	-23.5249	25.1751	0.350077	0.991013
creld1	prs_0.05	13.0169	13.931	0.350111	0.991013
comt	prs_0.05	29.2046	31.305	0.350873	0.991013
gpd1	prs_0.05	16.4102	17.5923	0.350927	0.991013
jam2	prs_0.05	9.10303	9.77602	0.351776	0.991013
sorcs2	prs_0.05	-12.2286	13.1536	0.352545	0.991013
plxnb3	prs_0.05	-16.2337	17.4803	0.353056	0.991013
edar	prs_0.05	32.0702	34.583	0.353754	0.991013
agrn	prs_0.05	-11.6154	12.5271	0.353816	0.991013
mpo	prs_0.05	-16.2851	17.5802	0.354279	0.991013
megf9	prs_0.05	5.96433	6.44949	0.355088	0.991013
siglec7	prs_0.05	9.3204	10.0828	0.35529	0.991013
dcxr	prs_0.05	13.691	14.8343	0.356049	0.991013
rras	prs_0.05	45.4936	49.3017	0.356139	0.991013
thbs2	prs_0.05	12.4482	13.4967	0.35637	0.991013
mamdc2	prs_0.05	-11.9414	12.96	0.356845	0.991013
insr	prs_0.05	-5.82888	6.33084	0.357207	0.991013
lmnb1	prs_0.05	21.2216	23.0618	0.357472	0.991013
scrib	prs_0.05	-31.6461	34.4055	0.357684	0.991013
bin2	prs_0.05	-31.1133	33.96	0.359581	0.991013
axin1	prs_0.05	-32.5912	35.6672	0.36085	0.991013
notch3	prs_0.05	11.3149	12.4003	0.361526	0.991013
tnfaip2	prs_0.05	-16.4321	18.0877	0.363637	0.991013
ppcdc	prs_0.05	-15.8918	17.5167	0.364286	0.991013
luzp2	prs_0.05	-15.2273	16.7975	0.364666	0.991013
mtus1	prs_0.05	-17.7876	19.6226	0.364684	0.991013
phldb1	prs_0.05	-17.8762	19.8174	0.367038	0.991013
ctbs	prs_0.05	9.04377	10.033	0.367382	0.991013
ccl11	prs_0.05	-12.7785	14.2288	0.369151	0.991013
stx4	prs_0.05	-20.2739	22.6032	0.369752	0.991013
islr2	prs_0.05	12.6814	14.1389	0.369769	0.991013
podxl2	prs_0.05	-9.31026	10.39	0.370214	0.991013
vps37a	prs_0.05	-26.7397	29.9326	0.371686	0.991013
pi3	prs_0.05	-18.2317	20.4258	0.372084	0.991013
itpr1	prs_0.05	23.5313	26.368	0.372173	0.991013
znrd2	prs_0.05	-23.1695	25.9822	0.372535	0.991013
lrg1	prs_0.05	8.81077	9.8828	0.372653	0.991013
icam4	prs_0.05	-17.7825	19.9488	0.372716	0.991013
dusp3	prs_0.05	29.1868	32.7738	0.373173	0.991013
wars	prs_0.05	-12.4449	14.0203	0.374744	0.991013
igfbp7	prs_0.05	9.77252	11.0342	0.375808	0.991013
chl1	prs_0.05	9.91282	11.2001	0.376127	0.991013
klk13	prs_0.05	-14.672	16.59	0.376492	0.991013
abl1	prs_0.05	-22.5028	25.4593	0.376768	0.991013
crym	prs_0.05	-24.9858	28.386	0.378748	0.991013
dxo	prs_0.05	15.1356	17.2038	0.378985	0.991013
chga	prs_0.05	-27.4576	31.2368	0.379399	0.991013
igfbp3	prs_0.05	9.33893	10.6541	0.380732	0.991013
bche	prs_0.05	-8.96772	10.2359	0.380978	0.991013
il7	prs_0.05	-21.2375	24.2888	0.381919	0.991013
golm2	prs_0.05	-7.06033	8.09303	0.382997	0.991013
nt5e	prs_0.05	-17.0792	19.5841	0.383161	0.991013
megf10	prs_0.05	12.5508	14.3941	0.383246	0.991013
gsta1	prs_0.05	22.2556	25.5262	0.383284	0.991013
alcam	prs_0.05	5.76223	6.61074	0.383406	0.991013
glod4	prs_0.05	-11.6327	13.3458	0.383411	0.991013
ephb6	prs_0.05	10.2822	11.7966	0.383418	0.991013
inppl1	prs_0.05	-31.7959	36.4984	0.383671	0.991013
thop1	prs_0.05	-9.27023	10.642	0.383707	0.991013
hnrnpk	prs_0.05	-25.1672	28.9072	0.383967	0.991013
eci2	prs_0.05	20.3574	23.4123	0.38457	0.991013
flrt2	prs_0.05	9.27409	10.6721	0.384848	0.991013
atp5if1	prs_0.05	-36.0406	41.4935	0.38508	0.991013
brk1	prs_0.05	-14.5744	16.787	0.385294	0.991013
sugt1	prs_0.05	-26.2896	30.3205	0.385915	0.991013
vps4b	prs_0.05	30.9484	35.7848	0.387129	0.991013
cd200	prs_0.05	8.49177	9.84218	0.388256	0.991013
fli1	prs_0.05	-35.7459	41.548	0.389601	0.991013
nit2	prs_0.05	23.4125	27.2676	0.390555	0.991013
treml1	prs_0.05	17.0407	19.8927	0.391654	0.991013
lpo	prs_0.05	-19.1673	22.3808	0.391772	0.991013
tnfsf8	prs_0.05	11.5531	13.4992	0.392095	0.991013
lta	prs_0.05	-13.0072	15.2025	0.392226	0.991013
lpa	prs_0.05	-58.3378	68.2181	0.392465	0.991013
pinlyp	prs_0.05	-22.1592	25.9161	0.392537	0.991013
idua	prs_0.05	14.7744	17.2962	0.393001	0.991013
aprt	prs_0.05	-15.3047	17.9425	0.393672	0.991013
ddr1	prs_0.05	7.21015	8.46301	0.394241	0.991013
clpp	prs_0.05	-30.7047	36.0594	0.394494	0.991013
fgfr4	prs_0.05	-16.9671	19.968	0.395489	0.991013
hpgds	prs_0.05	-11.8399	13.9365	0.395575	0.991013
cd70	prs_0.05	13.7675	16.244	0.396698	0.991013
mycbp2	prs_0.05	-21.3666	25.2657	0.397739	0.991013
sult2a1	prs_0.05	15.8155	18.7152	0.398079	0.991013
shisa5	prs_0.05	7.86956	9.33693	0.399322	0.991013
angptl3	prs_0.05	11.072	13.1687	0.400474	0.991013
lcp1	prs_0.05	-15.1148	17.9868	0.400733	0.991013
fus	prs_0.05	-12.5804	14.9778	0.400949	0.991013
app	prs_0.05	21.0191	25.0655	0.401717	0.991013
rtn4r	prs_0.05	10.5152	12.5448	0.401915	0.991013
cacybp	prs_0.05	32.4505	38.7386	0.402217	0.991013
sprr3	prs_0.05	-21.4938	25.6653	0.402336	0.991013
dnaja4	prs_0.05	-22.4871	26.8574	0.402443	0.991013
sez6l2	prs_0.05	7.41326	8.8616	0.402844	0.991013
txlna	prs_0.05	-27.7704	33.2478	0.403579	0.991013
npc2	prs_0.05	9.83246	11.7726	0.403613	0.991013
klrd1	prs_0.05	-14.4638	17.3529	0.404561	0.991013
gimap7	prs_0.05	-9.69288	11.6348	0.404797	0.991013
eno3	prs_0.05	17.4279	20.9648	0.405814	0.991013
gmfg	prs_0.05	22.5508	27.1284	0.405832	0.991013
fkbp5	prs_0.05	-29.5567	35.5676	0.405976	0.991013
inpp5d	prs_0.05	-17.9242	21.5798	0.406204	0.991013
thbs4	prs_0.05	13.7966	16.6244	0.406599	0.991013
nudt16	prs_0.05	27.3732	33.0214	0.407137	0.991013
msra	prs_0.05	-22.566	27.2262	0.407202	0.991013
src	prs_0.05	-37.46	45.2009	0.407253	0.991013
gigyf2	prs_0.05	-23.816	28.7421	0.407331	0.991013
calca	prs_0.05	19.1126	23.084	0.4077	0.991013
smpd1	prs_0.05	15.2037	18.3729	0.407955	0.991013
hbz	prs_0.05	-32.6659	39.4827	0.408045	0.991013
ido1	prs_0.05	-19.7328	23.9083	0.409176	0.991013
erp29	prs_0.05	36.9562	44.7786	0.409201	0.991013
clec3b	prs_0.05	-6.59671	7.99352	0.40923	0.991013
nos3	prs_0.05	-16.3233	19.7955	0.409605	0.991013
prkra	prs_0.05	-20.8641	25.3477	0.410446	0.991013
spint1	prs_0.05	7.67517	9.32905	0.410673	0.991013
rab27b	prs_0.05	25.3963	30.9045	0.411214	0.991013
ces2	prs_0.05	-16.7443	20.4093	0.411978	0.991013
tnfrsf13b	prs_0.05	-10.32	12.5806	0.412042	0.991013
col9a1	prs_0.05	14.3377	17.5165	0.413062	0.991013
ambn	prs_0.05	8.47576	10.366	0.413562	0.991013
ptprb	prs_0.05	-8.79769	10.7863	0.414715	0.991013
smtn	prs_0.05	-29.0553	35.6794	0.415453	0.991013
med18	prs_0.05	-23.4414	28.8257	0.416102	0.991013
fam3c	prs_0.05	8.98395	11.0493	0.416178	0.991013
flt3lg	prs_0.05	-10.3106	12.7021	0.416956	0.991013
adamts16	prs_0.05	-9.76874	12.0489	0.417511	0.991013
dll1	prs_0.05	8.90319	10.991	0.41792	0.991013
tax1bp1	prs_0.05	-19.2093	23.7266	0.418168	0.991013
tarbp2	prs_0.05	-24.001	29.7256	0.41943	0.991013
ddi2	prs_0.05	-23.7786	29.4652	0.419668	0.991013
slamf6	prs_0.05	-11.4957	14.2525	0.419914	0.991013
commd1	prs_0.05	18.7074	23.197	0.419983	0.991013
rwdd1	prs_0.05	-19.2123	23.84	0.420311	0.991013
hexim1	prs_0.05	-24.5079	30.4444	0.42082	0.991013
efcab14	prs_0.05	8.1935	10.1994	0.421787	0.991013
stambp	prs_0.05	-19.2947	24.0541	0.422478	0.991013
bax	prs_0.05	-27.1496	33.8662	0.422746	0.991013
egln1	prs_0.05	-15.9298	19.8769	0.422892	0.991013
ranbp1	prs_0.05	16.0039	19.9754	0.423033	0.991013
mmp3	prs_0.05	-14.6201	18.2506	0.423091	0.991013
plau	prs_0.05	8.4979	10.6204	0.423629	0.991013
smad5	prs_0.05	6.04778	7.57137	0.424428	0.991013
arl2bp	prs_0.05	12.2371	15.3805	0.426252	0.991013
mpig6b	prs_0.05	-22.8616	28.7732	0.426882	0.991013
ccl3	prs_0.05	15.493	19.5043	0.427004	0.991013
timp2	prs_0.05	-7.62777	9.60425	0.42708	0.991013
hs1bp3	prs_0.05	26.9524	33.9764	0.427626	0.991013
yes1	prs_0.05	-33.8629	42.7865	0.428692	0.991013
nos1	prs_0.05	-15.9694	20.1927	0.429036	0.991013
cd5l	prs_0.05	13.9963	17.71	0.429356	0.991013
dsc2	prs_0.05	-9.95806	12.609	0.429675	0.991013
cep43	prs_0.05	-20.2178	25.6284	0.430185	0.991013
man1a2	prs_0.05	-7.50844	9.54049	0.431282	0.991013
tmem132a	prs_0.05	-18.6952	23.764	0.43146	0.991013
atxn2	prs_0.05	-33.0857	42.0824	0.431748	0.991013
itgb2	prs_0.05	7.95043	10.116	0.431917	0.991013
naaa	prs_0.05	-17.3834	22.1553	0.432681	0.991013
timp3	prs_0.05	38.7378	49.4513	0.433424	0.991013
tnfrsf11b	prs_0.05	8.49787	10.8571	0.433806	0.991013
fgf21	prs_0.05	34.5564	44.372	0.436108	0.991013
ager	prs_0.05	11.92	15.3078	0.436166	0.991013
glo1	prs_0.05	-16.9793	21.812	0.436314	0.991013
cpxm2	prs_0.05	7.36844	9.46832	0.436444	0.991013
sdc4	prs_0.05	13.3995	17.2192	0.43647	0.991013
il7r	prs_0.05	15.1999	19.5498	0.436871	0.991013
elac1	prs_0.05	24.9765	32.151	0.437253	0.991013
hyou1	prs_0.05	6.21936	8.01708	0.437892	0.991013
kazald1	prs_0.05	-13.2863	17.129	0.437953	0.991013
vsig4	prs_0.05	11.496	14.8512	0.438887	0.991013
plxdc1	prs_0.05	-9.96819	12.884	0.439121	0.991013
angpt2	prs_0.05	10.9768	14.1895	0.439179	0.991013
siglec5	prs_0.05	33.6589	43.6416	0.440559	0.991013
bloc1s3	prs_0.05	-11.7586	15.2601	0.440979	0.991013
cetn3	prs_0.05	22.5319	29.2848	0.441658	0.991013
lamtor5	prs_0.05	11.9314	15.5319	0.442378	0.991013
fgfbp1	prs_0.05	-8.89031	11.5789	0.442608	0.991013
b2m	prs_0.05	8.84342	11.5196	0.44268	0.991013
psap	prs_0.05	8.14327	10.6206	0.44324	0.991013
appl2	prs_0.05	32.2478	42.1179	0.443886	0.991013
itgb5	prs_0.05	-10.5608	13.7995	0.444098	0.991013
pla2g4a	prs_0.05	-25.1934	32.9323	0.444272	0.991013
rilp	prs_0.05	-17.163	22.4908	0.445401	0.991013
cd36	prs_0.05	-12.8591	16.8695	0.445906	0.991013
ciapin1	prs_0.05	-18.0017	23.6277	0.446129	0.991013
tnfrsf17	prs_0.05	-11.7541	15.4302	0.446211	0.991013
mitd1	prs_0.05	-27.8103	36.5211	0.446371	0.991013
vps28	prs_0.05	19.1146	25.107	0.446468	0.991013
cd48	prs_0.05	-8.48062	11.1557	0.447135	0.991013
celsr2	prs_0.05	-8.2874	10.9107	0.447517	0.991013
bcl2	prs_0.05	-15.4127	20.3055	0.447832	0.991013
itgb7	prs_0.05	-13.0035	17.133	0.44787	0.991013
dpp4	prs_0.05	-7.38109	9.72903	0.448056	0.991013
adamts8	prs_0.05	-12.6991	16.7689	0.448872	0.991013
prss2	prs_0.05	-14.9778	19.8179	0.449789	0.991013
mdga1	prs_0.05	19.7597	26.1652	0.45014	0.991013
lpcat2	prs_0.05	-11.9029	15.7747	0.45052	0.991013
slc51b	prs_0.05	-21.5514	28.5957	0.451058	0.991013
entpd5	prs_0.05	-6.04806	8.02615	0.451127	0.991013
rbp2	prs_0.05	22.01	29.2622	0.451955	0.991013
rab6a	prs_0.05	-12.9347	17.2005	0.452057	0.991013
tlr3	prs_0.05	17.3481	23.0721	0.452111	0.991013
ifnlr1	prs_0.05	10.3961	13.8302	0.452237	0.991013
ccl21	prs_0.05	11.4378	15.2234	0.452455	0.991013
max	prs_0.05	-29.7557	39.669	0.453199	0.991013
fgd3	prs_0.05	22.6285	30.2397	0.45428	0.991013
ccn5	prs_0.05	10.8951	14.5832	0.455009	0.991013
amotl2	prs_0.05	-13.7297	18.436	0.456446	0.991013
hmox2	prs_0.05	-12.4436	16.7141	0.456578	0.991013
wfdc2	prs_0.05	10.6866	14.3604	0.456775	0.991013
timp1	prs_0.05	7.71966	10.378	0.45697	0.991013
stat5b	prs_0.05	-38.321	51.6831	0.458418	0.991013
rilpl2	prs_0.05	27.3808	36.9321	0.458466	0.991013
crybb1	prs_0.05	18.2268	24.6148	0.459012	0.991013
nadk	prs_0.05	-14.9907	20.2723	0.459627	0.991013
gc	prs_0.05	-7.26468	9.83751	0.460235	0.991013
gp5	prs_0.05	10.0625	13.6443	0.460832	0.991013
pik3ip1	prs_0.05	7.37205	9.99902	0.460957	0.991013
ctrc	prs_0.05	-17.3612	23.5898	0.461759	0.991013
sort1	prs_0.05	-10.0908	13.7161	0.461921	0.991013
pde5a	prs_0.05	28.8597	39.2464	0.462133	0.991013
spink1	prs_0.05	-11.4519	15.5822	0.462382	0.991013
dnph1	prs_0.05	-14.2568	19.4023	0.462463	0.991013
c2orf69	prs_0.05	-16.1934	22.0804	0.46333	0.991013
aifm1	prs_0.05	-28.1787	38.485	0.46405	0.991013
dnajb1	prs_0.05	-23.9884	32.7914	0.464449	0.991013
gnly	prs_0.05	14.2954	19.553	0.464715	0.991013
gla	prs_0.05	10.1541	13.8958	0.464945	0.991013
alpp	prs_0.05	-28.6951	39.2931	0.465221	0.991013
amigo2	prs_0.05	-6.22453	8.52962	0.465544	0.991013
lpl	prs_0.05	-12.7417	17.4977	0.466501	0.991013
vsnl1	prs_0.05	-8.94569	12.2919	0.466757	0.991013
pf4	prs_0.05	26.6944	36.7181	0.467224	0.991013
lamb1	prs_0.05	-8.24268	11.3407	0.467339	0.991013
serpinb8	prs_0.05	-15.4682	21.3705	0.469187	0.991013
pdcd6	prs_0.05	-19.0789	26.3676	0.469331	0.991013
tnfsf14	prs_0.05	15.7608	21.8392	0.4705	0.991013
ppp1r9b	prs_0.05	-25.5627	35.4229	0.470517	0.991013
gmpr	prs_0.05	-13.536	18.7656	0.470717	0.991013
pfkfb2	prs_0.05	-20.7828	28.8273	0.47095	0.991013
pla2g2a	prs_0.05	15.0011	20.8518	0.47189	0.991013
cd74	prs_0.05	-9.10774	12.6898	0.472934	0.991013
akt3	prs_0.05	-15.5242	21.6364	0.473065	0.991013
wif1	prs_0.05	-9.22264	12.8557	0.473134	0.991013
mfap4	prs_0.05	-8.58558	11.9704	0.473234	0.991013
mmp8	prs_0.05	19.8202	27.6895	0.474117	0.991013
gask1a	prs_0.05	11.6073	16.2456	0.47493	0.991013
milr1	prs_0.05	13.6733	19.1579	0.475408	0.991013
map4k5	prs_0.05	-30.024	42.0697	0.475433	0.991013
dbn1	prs_0.05	-13.8238	19.3969	0.476046	0.991013
itgb1bp2	prs_0.05	-29.6726	41.6879	0.476605	0.991013
cxcl6	prs_0.05	-20.2426	28.5263	0.47795	0.991013
epha4	prs_0.05	7.64922	10.7811	0.478018	0.991013
actn2	prs_0.05	15.8758	22.4228	0.478938	0.991013
gne	prs_0.05	-17.3906	24.5868	0.479374	0.991013
prdx1	prs_0.05	-23.6502	33.4962	0.480156	0.991013
creg1	prs_0.05	9.99092	14.1515	0.480195	0.991013
gsn	prs_0.05	-4.88999	6.94549	0.481404	0.991013
klrk1	prs_0.05	-12.3322	17.5161	0.481407	0.991013
lipf	prs_0.05	15.9366	22.6731	0.482131	0.991013
pebp1	prs_0.05	-15.2443	21.7831	0.484043	0.991013
eif2ak2	prs_0.05	-28.8139	41.1747	0.484058	0.991013
prg2	prs_0.05	-13.438	19.2077	0.484171	0.991013
aif1	prs_0.05	13.8692	19.8705	0.485192	0.991013
cdc27	prs_0.05	-15.8745	22.7727	0.485753	0.991013
mink1	prs_0.05	24.2804	34.8858	0.486434	0.991013
susd5	prs_0.05	-9.02492	12.9787	0.486832	0.991013
tff3	prs_0.05	11.7973	16.9687	0.48691	0.991013
park7	prs_0.05	-13.7067	19.7249	0.487125	0.991013
snx9	prs_0.05	-17.5739	25.2971	0.487247	0.991013
mln	prs_0.05	23.3385	33.5995	0.487306	0.991013
fuom	prs_0.05	-12.3028	17.7236	0.487595	0.991013
defa1_defa1b	prs_0.05	13.5606	19.5525	0.487968	0.991013
st6gal1	prs_0.05	7.35524	10.6331	0.48911	0.991013
postn	prs_0.05	-9.75709	14.1139	0.489375	0.991013
acp5	prs_0.05	8.11838	11.7751	0.490542	0.991013
tgoln2	prs_0.05	6.67958	9.70247	0.491179	0.991013
ppbp	prs_0.05	21.8904	31.8204	0.491497	0.991013
nbn	prs_0.05	-13.293	19.3257	0.491556	0.991013
cdcp1	prs_0.05	12.8605	18.7039	0.491719	0.991013
dctd	prs_0.05	24.5641	35.7287	0.491761	0.991013
vegfc	prs_0.05	14.4041	20.981	0.492381	0.991013
tst	prs_0.05	-19.4361	28.3162	0.492467	0.991013
pdgfb	prs_0.05	-22.2058	32.3637	0.492632	0.991013
nfu1	prs_0.05	26.5639	38.7706	0.493251	0.991013
cd99l2	prs_0.05	6.05682	8.84164	0.493326	0.991013
scgb3a2	prs_0.05	-20.9401	30.5897	0.493633	0.991013
ern1	prs_0.05	-9.67838	14.1533	0.494091	0.991013
lcat	prs_0.05	-5.52951	8.08758	0.494166	0.991013
atg4a	prs_0.05	-15.3107	22.4413	0.495081	0.991013
rnf149	prs_0.05	7.85302	11.5175	0.495349	0.991013
siglec10	prs_0.05	8.52662	12.5078	0.49543	0.991013
ifi30	prs_0.05	9.76958	14.338	0.495639	0.991013
sema4d	prs_0.05	-7.56901	11.1192	0.496056	0.991013
arhgap25	prs_0.05	-15.4008	22.6317	0.496194	0.991013
oscar	prs_0.05	8.59191	12.652	0.497083	0.991013
ppp1r14a	prs_0.05	-20.0774	29.5956	0.497527	0.991013
slc9a3r1	prs_0.05	21.6597	32.0238	0.498814	0.991013
gkn1	prs_0.05	-7.09858	10.5023	0.499105	0.991013
bst2	prs_0.05	-11.8162	17.5252	0.500164	0.991013
fkbp4	prs_0.05	-11.1277	16.5102	0.500324	0.991013
fabp4	prs_0.05	-12.1987	18.1094	0.500563	0.991013
ppp1cc	prs_0.05	21.0535	31.2832	0.500954	0.991013
hs6st1	prs_0.05	-8.51732	12.6951	0.50228	0.991013
lilrb4	prs_0.05	-10.8311	16.1598	0.502702	0.991013
sele	prs_0.05	12.2506	18.2929	0.503059	0.991013
edil3	prs_0.05	8.80616	13.1576	0.503319	0.991013
eps8l2	prs_0.05	-7.01959	10.492	0.503472	0.991013
sh2d1a	prs_0.05	14.0038	20.9324	0.503499	0.991013
ache	prs_0.05	-8.20118	12.285	0.504408	0.991013
bid	prs_0.05	-16.6551	24.9756	0.504869	0.991013
stk4	prs_0.05	-21.578	32.4001	0.505423	0.991013
dnajc9	prs_0.05	-19.2755	29.0058	0.506348	0.991013
il1rl1	prs_0.05	-11.4484	17.2468	0.506824	0.991013
f11r	prs_0.05	-13.9984	21.0887	0.506832	0.991013
lmnb2	prs_0.05	-6.85157	10.3426	0.507678	0.991013
nub1	prs_0.05	-20.7054	31.2764	0.507967	0.991013
cpe	prs_0.05	-9.56365	14.4492	0.508051	0.991013
gm2a	prs_0.05	9.5372	14.4097	0.508065	0.991013
tpd52l2	prs_0.05	26.9697	40.7938	0.508538	0.991013
inhbb	prs_0.05	12.8069	19.3789	0.508701	0.991013
prtfdc1	prs_0.05	-27.8569	42.2063	0.509245	0.991013
ankmy2	prs_0.05	19.8462	30.1478	0.510351	0.991013
creld2	prs_0.05	12.7607	19.397	0.510624	0.991013
lysmd3	prs_0.05	-25.6076	38.9254	0.51063	0.991013
rbpms2	prs_0.05	25.5167	38.8552	0.51137	0.991013
azu1	prs_0.05	-18.792	28.6243	0.511502	0.991013
s100a4	prs_0.05	-14.0249	21.3764	0.511768	0.991013
casp8	prs_0.05	-15.4554	23.56	0.511826	0.991013
lamp1	prs_0.05	6.85654	10.4522	0.511833	0.991013
mansc1	prs_0.05	6.71643	10.249	0.512263	0.991013
clu	prs_0.05	7.55259	11.5326	0.512541	0.991013
fgl1	prs_0.05	15.7158	24.0349	0.513197	0.991013
p4hb	prs_0.05	-9.38773	14.3879	0.514098	0.991013
serpina6	prs_0.05	4.02569	6.176	0.514516	0.991013
pear1	prs_0.05	-5.13877	7.89185	0.514954	0.991013
ccl5	prs_0.05	24.7296	38.0098	0.515301	0.991013
gcc1	prs_0.05	26.4095	40.6218	0.515612	0.991013
bank1	prs_0.05	-25.8624	39.8305	0.516141	0.991013
amy1a_amy1b_amy1c	prs_0.05	12.1621	18.7669	0.516948	0.991013
cd177	prs_0.05	-31.5735	48.7284	0.517021	0.991013
gpc5	prs_0.05	13.5664	20.9658	0.517589	0.991013
lacrt	prs_0.05	12.0008	18.5939	0.518661	0.991013
scly	prs_0.05	-8.59892	13.3245	0.518706	0.991013
glyr1	prs_0.05	14.7038	22.8086	0.519151	0.991013
kazn	prs_0.05	-25.2699	39.2229	0.519409	0.991013
esam	prs_0.05	7.48339	11.6323	0.520016	0.991013
clc	prs_0.05	-16.0328	24.9319	0.520186	0.991013
serpind1	prs_0.05	-6.69713	10.4255	0.520629	0.991013
serpina7	prs_0.05	4.49628	6.99949	0.520635	0.991013
vsig2	prs_0.05	-13.8351	21.6103	0.52204	0.991013
micb_mica	prs_0.05	35.7528	55.8605	0.522152	0.991013
diablo	prs_0.05	-26.2162	40.9664	0.522213	0.991013
snapin	prs_0.05	-13.8606	21.6797	0.522609	0.991013
cxcl10	prs_0.05	15.8261	24.7679	0.522843	0.991013
vasn	prs_0.05	6.3532	9.94481	0.522927	0.991013
atxn3	prs_0.05	-14.9813	23.4515	0.522943	0.991013
pdgfrb	prs_0.05	-8.18781	12.8376	0.523607	0.991013
thbd	prs_0.05	6.71344	10.5281	0.523695	0.991013
lbr	prs_0.05	-16.3761	25.6919	0.523866	0.991013
stx3	prs_0.05	9.33249	14.6418	0.523877	0.991013
il17d	prs_0.05	-8.14298	12.7776	0.523944	0.991013
ptrhd1	prs_0.05	14.4051	22.6698	0.525152	0.991013
serpinb1	prs_0.05	-21.4322	33.7828	0.525816	0.991013
bola2_bola2b	prs_0.05	-13.1772	20.7722	0.525845	0.991013
sptlc1	prs_0.05	8.88161	14.0272	0.526625	0.991013
il6r	prs_0.05	8.08043	12.7631	0.526666	0.991013
gchfr	prs_0.05	11.4805	18.1556	0.527166	0.991013
cd72	prs_0.05	9.97484	15.7846	0.527434	0.991013
polr2f	prs_0.05	-8.14409	12.8885	0.527465	0.991013
cd7	prs_0.05	-10.3541	16.3889	0.527538	0.991013
colec12	prs_0.05	6.07877	9.64266	0.528434	0.991013
adgrg1	prs_0.05	15.6997	24.935	0.528943	0.991013
plxdc2	prs_0.05	6.36901	10.1252	0.529334	0.991013
hjv	prs_0.05	-10.253	16.3068	0.529513	0.991013
dnajb2	prs_0.05	-12.7614	20.3025	0.529638	0.991013
insl5	prs_0.05	22.8836	36.4145	0.529732	0.991013
trim21	prs_0.05	-17.8388	28.5614	0.532251	0.991013
dnm3	prs_0.05	12.8322	20.5526	0.532395	0.991013
pecam1	prs_0.05	-6.97253	11.1775	0.532762	0.991013
dcbld2	prs_0.05	-7.99729	12.83	0.533074	0.991013
inpp1	prs_0.05	-12.6322	20.3008	0.533781	0.991013
kyat1	prs_0.05	-12.7944	20.6199	0.534939	0.991013
trim58	prs_0.05	-20.1837	32.64	0.536332	0.991013
tnfrsf8	prs_0.05	-10.4355	16.8825	0.536499	0.991013
tfpi2	prs_0.05	-9.01771	14.5987	0.536773	0.991013
sema3g	prs_0.05	-10.2181	16.5595	0.537204	0.991013
impact	prs_0.05	-13.0217	21.1107	0.53735	0.991013
jpt2	prs_0.05	20.3282	32.9677	0.537496	0.991013
gpr37	prs_0.05	-15.2195	24.6993	0.537771	0.991013
sez6l	prs_0.05	6.20805	10.0882	0.53831	0.991013
palm	prs_0.05	-6.80589	11.0702	0.538694	0.991013
mtss1	prs_0.05	-25.7864	41.9776	0.539028	0.991013
scrn1	prs_0.05	-12.8528	20.9476	0.539502	0.991013
ebag9	prs_0.05	-21.8673	35.6789	0.539952	0.991013
casp2	prs_0.05	-15.6278	25.5373	0.540566	0.991013
cpb2	prs_0.05	5.12459	8.39431	0.541545	0.991013
nt5c3a	prs_0.05	20.0908	32.9238	0.541717	0.991013
il18bp	prs_0.05	6.91642	11.3384	0.541865	0.991013
cda	prs_0.05	10.9285	17.9178	0.541917	0.991013
fcer1a	prs_0.05	-5.47791	9.01508	0.543431	0.991013
slitrk1	prs_0.05	7.42252	12.2217	0.54364	0.991013
insl4	prs_0.05	11.6173	19.1307	0.543682	0.991013
fabp9	prs_0.05	-12.7419	21.0003	0.544021	0.991013
tnfsf12	prs_0.05	-6.42255	10.5939	0.544354	0.991013
apoa1	prs_0.05	-6.14213	10.1481	0.545019	0.991013
gfra3	prs_0.05	-6.37238	10.5309	0.545108	0.991013
mybpc1	prs_0.05	-15.8467	26.2322	0.545786	0.991013
mdh1	prs_0.05	-9.11337	15.0884	0.545848	0.991013
plpbp	prs_0.05	-15.125	25.0598	0.546142	0.991013
vmo1	prs_0.05	-15.2732	25.358	0.546976	0.991013
nptx1	prs_0.05	9.05564	15.0796	0.548162	0.991013
il18	prs_0.05	-10.29	17.1766	0.549129	0.991013
cpq	prs_0.05	-7.80286	13.0507	0.549917	0.991013
ninj1	prs_0.05	12.6083	21.0962	0.550072	0.991013
pcsk7	prs_0.05	10.2099	17.1016	0.550502	0.991013
tnfrsf10a	prs_0.05	-7.1517	12.0017	0.55125	0.991013
lrrc25	prs_0.05	8.67088	14.5598	0.551489	0.991013
pcbp2	prs_0.05	16.1592	27.1734	0.552068	0.991013
stx8	prs_0.05	-10.8246	18.2137	0.552306	0.991013
wnt9a	prs_0.05	-6.39831	10.7662	0.552319	0.991013
il18rap	prs_0.05	38.6354	65.052	0.552571	0.991013
mcam	prs_0.05	-6.88928	11.6019	0.552645	0.991013
cdnf	prs_0.05	-7.21435	12.1599	0.552989	0.991013
adh4	prs_0.05	-15.0162	25.3261	0.553243	0.991013
ahnak2	prs_0.05	6.53021	11.033	0.553936	0.991013
cdc37	prs_0.05	-18.6446	31.5238	0.554226	0.991013
ces1	prs_0.05	16.3096	27.5841	0.554344	0.991013
pacs2	prs_0.05	13.8154	23.3866	0.554697	0.991013
cst3	prs_0.05	6.1283	10.3757	0.554764	0.991013
paxx	prs_0.05	10.0231	17.0256	0.55606	0.991013
nxph3	prs_0.05	-6.66502	11.3274	0.556268	0.991013
fgfbp3	prs_0.05	8.16059	13.9165	0.557612	0.991013
twf2	prs_0.05	18.5964	31.7393	0.557939	0.991013
lilra3	prs_0.05	-30.6978	52.9279	0.561923	0.991013
proc	prs_0.05	-5.23056	9.03132	0.562486	0.991013
dok2	prs_0.05	-26.3314	45.4819	0.562631	0.991013
mars1	prs_0.05	18.5888	32.1166	0.562734	0.991013
camsap1	prs_0.05	-23.2629	40.2018	0.562827	0.991013
lyn	prs_0.05	-18.5018	32.0105	0.563273	0.991013
c8b	prs_0.05	-6.53072	11.305	0.56348	0.991013
yod1	prs_0.05	-13.7204	23.7536	0.563527	0.991013
igfbp6	prs_0.05	6.3318	10.9719	0.563878	0.991013
arhgef5	prs_0.05	16.2489	28.1617	0.563952	0.991013
erp44	prs_0.05	5.59102	9.69513	0.564157	0.991013
lgals4	prs_0.05	-11.2621	19.5446	0.564466	0.991013
jam3	prs_0.05	10.8716	18.8826	0.564792	0.991013
heg1	prs_0.05	5.54668	9.6365	0.564896	0.991013
pam	prs_0.05	5.86259	10.1981	0.56538	0.991013
dars1	prs_0.05	-15.799	27.5315	0.566072	0.991013
gpr158	prs_0.05	7.65951	13.3675	0.566651	0.991013
fmnl1	prs_0.05	-13.9975	24.4574	0.567107	0.991013
tnfrsf14	prs_0.05	-6.37281	11.1561	0.56784	0.991013
gfra1	prs_0.05	5.90968	10.3491	0.56798	0.991013
apoa4	prs_0.05	-7.58875	13.2952	0.568145	0.991013
gpnmb	prs_0.05	-5.96989	10.4651	0.568372	0.991013
tnfrsf19	prs_0.05	-6.65973	11.7105	0.569565	0.991013
crh	prs_0.05	18.5942	32.7315	0.569981	0.991013
ccn4	prs_0.05	-8.45076	14.8818	0.570135	0.991013
ssc5d	prs_0.05	8.69176	15.3232	0.570561	0.991013
eif4g1	prs_0.05	-21.079	37.1645	0.570594	0.991013
cdhr2	prs_0.05	14.2737	25.1991	0.5711	0.991013
rnase1	prs_0.05	5.07033	8.95352	0.571197	0.991013
stat2	prs_0.05	16.372	28.9457	0.571662	0.991013
sh3glb2	prs_0.05	14.251	25.2054	0.571809	0.991013
dsg2	prs_0.05	-5.61162	9.93717	0.572274	0.991013
arhgef12	prs_0.05	-21.955	38.9231	0.572715	0.991013
vat1	prs_0.05	4.20064	7.45986	0.57337	0.991013
tbca	prs_0.05	18.1468	32.2502	0.57365	0.991013
dynlt1	prs_0.05	17.2466	30.6781	0.573996	0.991013
adam12	prs_0.05	-7.32765	13.0639	0.574863	0.991013
cfhr5	prs_0.05	8.63818	15.4318	0.575643	0.991013
sparcl1	prs_0.05	5.65684	10.1101	0.575806	0.991013
chac2	prs_0.05	-12.7081	22.7176	0.575896	0.991013
hao1	prs_0.05	22.6732	40.6634	0.577132	0.991013
dab2	prs_0.05	-23.3716	41.9238	0.577204	0.991013
ada2	prs_0.05	-8.74245	15.7351	0.578487	0.991013
nsfl1c	prs_0.05	-13.6293	24.5927	0.579445	0.991013
dpp10	prs_0.05	-7.18314	12.9825	0.580065	0.991013
chmp6	prs_0.05	11.6854	21.1267	0.580189	0.991013
lair1	prs_0.05	7.28444	13.1715	0.580235	0.991013
txnrd1	prs_0.05	-9.40676	17.0545	0.581246	0.991013
hip1r	prs_0.05	8.89661	16.1582	0.581916	0.991013
dbnl	prs_0.05	-19.107	34.7067	0.58196	0.991013
st3gal1	prs_0.05	-8.6385	15.7234	0.58273	0.991013
ccs	prs_0.05	9.83649	17.917	0.583007	0.991013
tfpi	prs_0.05	6.25632	11.3963	0.583022	0.991013
tnn	prs_0.05	-8.96033	16.3242	0.583077	0.991013
gdf15	prs_0.05	8.42838	15.3633	0.58328	0.991013
clta	prs_0.05	-9.61923	17.5587	0.583809	0.991013
ehbp1	prs_0.05	-15.3701	28.0673	0.583959	0.991013
c7	prs_0.05	-6.56214	11.9853	0.584029	0.991013
pla2g15	prs_0.05	5.30143	9.69594	0.584541	0.991013
dnaja2	prs_0.05	-16.7894	30.7883	0.585537	0.991013
qdpr	prs_0.05	-8.5526	15.6919	0.585734	0.991013
cmc1	prs_0.05	18.5482	34.0503	0.585943	0.991013
spint2	prs_0.05	-8.31282	15.32	0.587399	0.991013
ocln	prs_0.05	-8.31021	15.3211	0.587544	0.991013
tmed8	prs_0.05	20.9439	38.7944	0.589291	0.991013
cdkn1a	prs_0.05	-21.4954	39.862	0.58972	0.991013
ctsv	prs_0.05	8.27007	15.349	0.590026	0.991013
csrp3	prs_0.05	19.7421	36.6736	0.590359	0.991013
nphs1	prs_0.05	-6.85464	12.7739	0.591539	0.991013
axl	prs_0.05	5.46097	10.199	0.592346	0.991013
kitlg	prs_0.05	7.2708	13.597	0.592837	0.991013
pcdh7	prs_0.05	-7.12298	13.3285	0.593056	0.991013
hbq1	prs_0.05	12.2478	22.9211	0.593104	0.991013
ccl23	prs_0.05	8.28407	15.5247	0.593617	0.991013
mthfsd	prs_0.05	22.6563	42.4901	0.593889	0.991013
fgr	prs_0.05	-12.0497	22.6279	0.594371	0.991013
vegfa	prs_0.05	-11.5217	21.6379	0.594398	0.991013
crtam	prs_0.05	-10.1135	18.9957	0.594445	0.991013
otud6b	prs_0.05	11.7914	22.1568	0.594605	0.991013
crkl	prs_0.05	-21.2331	39.9083	0.594696	0.991013
acp1	prs_0.05	-9.10213	17.1212	0.594986	0.991013
fgfbp2	prs_0.05	-9.89646	18.695	0.596556	0.991013
cnpy4	prs_0.05	14.9919	28.3638	0.597115	0.991013
tnfrsf6b	prs_0.05	10.9184	20.7212	0.598253	0.991013
slitrk2	prs_0.05	-7.72086	14.6586	0.598398	0.991013
ahsp	prs_0.05	16.6462	31.6128	0.598499	0.991013
dkkl1	prs_0.05	17.0132	32.3789	0.599278	0.991013
mzb1	prs_0.05	10.0374	19.149	0.600161	0.991013
fuca1	prs_0.05	16.2449	31.0549	0.600906	0.991013
ntrk2	prs_0.05	4.66928	8.92828	0.600993	0.991013
carhsp1	prs_0.05	-10.2554	19.6271	0.601318	0.991013
adamts15	prs_0.05	8.49152	16.2866	0.602104	0.991013
tacc3	prs_0.05	22.8927	43.9861	0.602751	0.991013
adgre2	prs_0.05	-5.37892	10.3422	0.603001	0.991013
oxt	prs_0.05	-27.3594	52.6528	0.603332	0.991013
klk11	prs_0.05	5.93874	11.4373	0.603595	0.991013
cpb1	prs_0.05	-11.334	21.8303	0.603632	0.991013
trdmt1	prs_0.05	-16.7015	32.2337	0.604366	0.991013
l1cam	prs_0.05	5.40323	10.4298	0.604422	0.991013
cd226	prs_0.05	-8.20868	15.853	0.604601	0.991013
lect2	prs_0.05	12.7068	24.5913	0.605354	0.991013
tnfsf13	prs_0.05	-5.11308	9.92817	0.606551	0.991013
tcl1a	prs_0.05	18.938	36.8439	0.607251	0.991013
ceacam5	prs_0.05	12.4496	24.2336	0.607442	0.991013
tmsb10	prs_0.05	14.6373	28.5375	0.608015	0.991013
il16	prs_0.05	-7.94496	15.5511	0.609429	0.991013
nfasc	prs_0.05	5.1455	10.089	0.610047	0.991013
cx3cl1	prs_0.05	-6.43831	12.639	0.610474	0.991013
psme1	prs_0.05	-7.12472	13.994	0.610667	0.991013
cd40lg	prs_0.05	14.9986	29.4745	0.610848	0.991013
il18r1	prs_0.05	6.04123	11.8982	0.611637	0.991013
pstpip2	prs_0.05	20.7044	40.8472	0.612245	0.991013
dbi	prs_0.05	14.93	29.4875	0.612637	0.991013
rnf43	prs_0.05	11.0765	21.8976	0.612977	0.991013
gipc3	prs_0.05	18.7426	37.0869	0.613301	0.991013
clec4g	prs_0.05	6.27591	12.4334	0.613727	0.991013
bst1	prs_0.05	-8.98472	17.872	0.61516	0.991013
suox	prs_0.05	10.7644	21.4154	0.615214	0.991013
apoc1	prs_0.05	-6.79628	13.5278	0.615393	0.991013
xiap	prs_0.05	-10.907	21.752	0.616075	0.991013
gpc1	prs_0.05	5.48182	10.937	0.616219	0.991013
fam20a	prs_0.05	-5.21574	10.4086	0.616304	0.991013
drg2	prs_0.05	-10.6851	21.3388	0.61656	0.991013
c1qtnf9	prs_0.05	-9.08433	18.1428	0.616577	0.991013
kirrel2	prs_0.05	-7.50145	14.9844	0.616643	0.991013
ogn	prs_0.05	-7.74051	15.468	0.616782	0.991013
srp14	prs_0.05	-11.4546	22.8999	0.616935	0.991013
ptpn6	prs_0.05	-16.8737	33.7341	0.616939	0.991013
gtpbp2	prs_0.05	15.2222	30.4406	0.617035	0.991013
cwc15	prs_0.05	-11.8029	23.6039	0.617049	0.991013
ywhaq	prs_0.05	13.8248	27.714	0.617897	0.991013
rpe	prs_0.05	13.4534	26.9738	0.617952	0.991013
cd200r1	prs_0.05	6.50787	13.0584	0.618228	0.991013
kel	prs_0.05	6.71325	13.5397	0.620024	0.991013
stip1	prs_0.05	-12.1413	24.514	0.620406	0.991013
dlk1	prs_0.05	10.2314	20.6581	0.62041	0.991013
ifngr1	prs_0.05	-3.79614	7.66814	0.620565	0.991013
tnfrsf1a	prs_0.05	5.31981	10.7489	0.620661	0.991013
mrc1	prs_0.05	5.23069	10.581	0.621064	0.991013
nrp2	prs_0.05	5.23211	10.6272	0.622488	0.991013
vgf	prs_0.05	5.59358	11.3621	0.62251	0.991013
nmi	prs_0.05	-13.3439	27.1157	0.622644	0.991013
ahnak	prs_0.05	5.80947	11.8409	0.623694	0.991013
cthrc1	prs_0.05	-5.15372	10.5067	0.623771	0.991013
arhgef1	prs_0.05	16.6403	33.9449	0.623985	0.991013
blnk	prs_0.05	7.08849	14.4676	0.624168	0.991013
cd5	prs_0.05	6.22539	12.7082	0.624228	0.991013
ncam2	prs_0.05	4.77735	9.7735	0.624981	0.991013
ldlrap1	prs_0.05	17.9521	36.7306	0.625021	0.991013
bcl2l11	prs_0.05	-8.04777	16.4691	0.625085	0.991013
cd46	prs_0.05	-5.08572	10.4421	0.626233	0.991013
scgb3a1	prs_0.05	-4.67295	9.60538	0.626621	0.991013
adgrf5	prs_0.05	5.21503	10.7308	0.626979	0.991013
tomm20	prs_0.05	14.0969	29.0203	0.62714	0.991013
itga6	prs_0.05	-9.5755	19.8	0.628665	0.991013
apol1	prs_0.05	-10.6525	22.0283	0.628683	0.991013
tbcc	prs_0.05	-14.7481	30.566	0.629453	0.991013
sfrp1	prs_0.05	7.76357	16.1106	0.629886	0.991013
tmem25	prs_0.05	8.18609	17.0956	0.632054	0.991013
eln	prs_0.05	-6.23335	13.0638	0.633261	0.991013
aldh1a1	prs_0.05	-8.5785	17.9798	0.63328	0.991013
cntn4	prs_0.05	-4.03818	8.46497	0.633332	0.991013
slmap	prs_0.05	-14.9646	31.3743	0.633386	0.991013
tgfb1	prs_0.05	-6.80181	14.2626	0.633436	0.991013
samd9l	prs_0.05	-12.9218	27.1091	0.633607	0.991013
mmp10	prs_0.05	10.6012	22.2545	0.63382	0.991013
ptprr	prs_0.05	6.50885	13.6649	0.633851	0.991013
arhgap45	prs_0.05	14.6846	30.8818	0.634427	0.991013
adamtsl2	prs_0.05	5.60857	11.798	0.634516	0.991013
aspscr1	prs_0.05	12.0991	25.4862	0.634981	0.991013
sorbs1	prs_0.05	6.92458	14.623	0.635831	0.991013
vegfd	prs_0.05	6.34195	13.4291	0.636747	0.991013
ltbp3	prs_0.05	9.56975	20.2761	0.63695	0.991013
pon1	prs_0.05	4.58762	9.73626	0.637508	0.991013
clec4c	prs_0.05	-8.3979	17.835	0.637738	0.991013
prkg1	prs_0.05	22.3446	47.5432	0.638369	0.991013
pydc1	prs_0.05	7.40866	15.7943	0.639022	0.991013
lgals7_lgals7b	prs_0.05	7.35274	15.6896	0.63933	0.991013
afm	prs_0.05	3.32515	7.0969	0.639404	0.991013
echdc3	prs_0.05	-10.9411	23.3597	0.639521	0.991013
lxn	prs_0.05	11.9487	25.5206	0.639644	0.991013
hcls1	prs_0.05	-9.73123	20.8179	0.640184	0.991013
ptges2	prs_0.05	-9.59193	20.5354	0.640436	0.991013
ccl8	prs_0.05	10.6642	22.857	0.640817	0.991013
ren	prs_0.05	12.5238	27.0348	0.643191	0.991013
snca	prs_0.05	-20.0684	43.3242	0.643214	0.991013
l3hypdh	prs_0.05	15.4504	33.523	0.644881	0.991013
s100a11	prs_0.05	7.90197	17.1745	0.645448	0.991013
qsox1	prs_0.05	-7.13038	15.5062	0.645633	0.991013
nfx1	prs_0.05	11.7237	25.5025	0.645728	0.991013
crim1	prs_0.05	3.46526	7.53879	0.645765	0.991013
angpt1	prs_0.05	-14.6446	31.8695	0.645864	0.991013
selp	prs_0.05	9.69142	21.1211	0.646345	0.991013
uso1	prs_0.05	-15.534	33.8756	0.646553	0.991013
bnip3l	prs_0.05	-7.50071	16.4482	0.648378	0.991013
sla2	prs_0.05	17.9232	39.3571	0.648823	0.991013
pvalb	prs_0.05	19.3856	42.5933	0.649016	0.991013
araf	prs_0.05	11.6058	25.5317	0.649426	0.991013
vsir	prs_0.05	-10.4189	22.9304	0.649565	0.991013
rgcc	prs_0.05	12.9435	28.5789	0.650619	0.991013
snap29	prs_0.05	-15.4415	34.2384	0.651992	0.991013
prdx3	prs_0.05	-12.1356	26.939	0.652365	0.991013
bmp4	prs_0.05	7.73274	17.2086	0.653178	0.991013
map2k1	prs_0.05	-10.832	24.1526	0.653808	0.991013
arg1	prs_0.05	-8.86802	19.7764	0.653856	0.991013
sult1a1	prs_0.05	-21.6641	48.5327	0.655324	0.991013
pilrb	prs_0.05	9.59654	21.5336	0.655849	0.991013
serpina3	prs_0.05	2.5018	5.61478	0.655908	0.991013
snrpb2	prs_0.05	-7.56921	16.9964	0.656076	0.991013
mstn	prs_0.05	-8.67389	19.5242	0.656855	0.991013
cxcl11	prs_0.05	13.0235	29.3194	0.656904	0.991013
galnt10	prs_0.05	-4.54505	10.2482	0.657408	0.991013
adam8	prs_0.05	4.75723	10.7297	0.657499	0.991013
esyt2	prs_0.05	13.7174	30.9528	0.657645	0.991013
tnfrsf9	prs_0.05	6.74511	15.2221	0.657687	0.991013
asgr2	prs_0.05	4.31308	9.73562	0.657753	0.991013
dnajb6	prs_0.05	14.084	31.8718	0.658569	0.991013
optc	prs_0.05	7.46337	16.9065	0.658889	0.991013
cfd	prs_0.05	3.20637	7.26782	0.65909	0.991013
psg1	prs_0.05	-19.1475	43.5921	0.660488	0.991013
dapp1	prs_0.05	19.9887	45.5227	0.660596	0.991013
ment	prs_0.05	-3.62015	8.24989	0.6608	0.991013
arl13b	prs_0.05	11.6102	26.465	0.660881	0.991013
hpse	prs_0.05	15.5033	35.3398	0.660887	0.991013
hrc	prs_0.05	5.78467	13.1878	0.660926	0.991013
cndp1	prs_0.05	7.13654	16.296	0.661438	0.991013
pik3ap1	prs_0.05	-10.0404	22.9995	0.66244	0.991013
kynu	prs_0.05	-6.07501	13.9606	0.663452	0.991013
tnfaip8l2	prs_0.05	10.3873	23.8749	0.663514	0.991013
vash1	prs_0.05	13.3283	30.755	0.664747	0.991013
furin	prs_0.05	5.35453	12.3734	0.665202	0.991013
dnajc6	prs_0.05	13.7832	31.8521	0.665217	0.991013
ntf3	prs_0.05	-5.76045	13.3132	0.665244	0.991013
evi5	prs_0.05	14.6681	33.927	0.665495	0.991013
plcb2	prs_0.05	15.9176	36.8502	0.665777	0.991013
sod1	prs_0.05	-7.79134	18.0392	0.665807	0.991013
asrgl1	prs_0.05	16.6529	38.5654	0.665883	0.991013
fabp2	prs_0.05	12.8291	29.8031	0.666861	0.991013
cirbp	prs_0.05	15.5479	36.1331	0.666983	0.991013
vav3	prs_0.05	16.0086	37.4689	0.669199	0.991013
dok1	prs_0.05	21.8893	51.263	0.669382	0.991013
csf2rb	prs_0.05	6.99011	16.3776	0.669522	0.991013
il10rb	prs_0.05	4.53322	10.6497	0.670353	0.991013
mrpl58	prs_0.05	-11.6186	27.3409	0.670874	0.991013
spink4	prs_0.05	-10.2908	24.2342	0.671102	0.991013
adgrg2	prs_0.05	3.97963	9.40092	0.672061	0.991013
fstl1	prs_0.05	3.58598	8.49439	0.672912	0.991013
fndc1	prs_0.05	-7.37355	17.4921	0.673366	0.991013
ahcy	prs_0.05	-10.6247	25.2059	0.673381	0.991013
ist1	prs_0.05	15.6372	37.3629	0.675568	0.991013
angptl1	prs_0.05	4.50543	10.788	0.676217	0.991013
tnfrsf1b	prs_0.05	5.55005	13.2915	0.676268	0.991013
ctrb1	prs_0.05	-8.63745	20.692	0.676367	0.991013
rabepk	prs_0.05	9.35483	22.4455	0.676841	0.991013
c9orf40	prs_0.05	-12.7649	30.6881	0.677445	0.991013
ghrl	prs_0.05	-12.5115	30.1258	0.677918	0.991013
eif4e	prs_0.05	14.1409	34.0848	0.678237	0.991013
mgll	prs_0.05	-13.5356	32.6349	0.678321	0.991013
mgmt	prs_0.05	-19.002	45.9216	0.679028	0.991013
anxa3	prs_0.05	-10.8882	26.3621	0.679589	0.991013
ifngr2	prs_0.05	7.98894	19.3464	0.679652	0.991013
grap2	prs_0.05	-19.7496	47.8657	0.679898	0.991013
bcr	prs_0.05	-14.1558	34.3117	0.679927	0.991013
plg	prs_0.05	-3.43649	8.33766	0.680221	0.991013
icam1	prs_0.05	4.27715	10.4108	0.681193	0.991013
hdgfl2	prs_0.05	-9.89728	24.1033	0.681354	0.991013
fadd	prs_0.05	-11.6268	28.3633	0.681864	0.991013
klrf1	prs_0.05	6.4867	15.8397	0.682159	0.991013
prok1	prs_0.05	9.42034	23.0169	0.682337	0.991013
plaur	prs_0.05	4.14314	10.1337	0.682653	0.991013
pglyrp1	prs_0.05	6.45002	15.7888	0.682895	0.991013
nrgn	prs_0.05	13.9775	34.2337	0.683058	0.991013
gal	prs_0.05	-9.89503	24.3664	0.684677	0.991013
baiap2	prs_0.05	-9.22909	22.7422	0.684881	0.991013
syap1	prs_0.05	8.64682	21.3606	0.685625	0.991013
crybb2	prs_0.05	-10.1726	25.1482	0.685844	0.991013
dnajb14	prs_0.05	9.86864	24.5147	0.687274	0.991013
agxt	prs_0.05	9.56534	23.7765	0.687464	0.991013
rnaset2	prs_0.05	3.90197	9.70772	0.687727	0.991013
dlg4	prs_0.05	-10.8137	26.9694	0.688449	0.991013
entr1	prs_0.05	-8.53257	21.2898	0.688582	0.991013
col4a1	prs_0.05	5.92015	14.7844	0.68884	0.991013
faslg	prs_0.05	-5.50361	13.7499	0.688962	0.991013
mmp7	prs_0.05	-7.27759	18.1829	0.688978	0.991013
ret	prs_0.05	-5.67926	14.204	0.689279	0.991013
nmnat1	prs_0.05	-11.1942	28.0037	0.689351	0.991013
robo1	prs_0.05	-3.44451	8.61827	0.689398	0.991013
guca2a	prs_0.05	-5.01824	12.5797	0.689958	0.991013
cdh15	prs_0.05	-8.60291	21.5726	0.690051	0.991013
nek7	prs_0.05	11.2929	28.3391	0.690269	0.991013
gpi	prs_0.05	7.03357	17.6659	0.690526	0.991013
apof	prs_0.05	-3.07941	7.76309	0.691611	0.991013
c2	prs_0.05	3.39722	8.5662	0.691676	0.991013
acan	prs_0.05	4.05579	10.2387	0.692016	0.991013
smndc1	prs_0.05	-9.27012	23.4619	0.692761	0.991013
mindy1	prs_0.05	15.9739	40.659	0.694414	0.991013
nudc	prs_0.05	-9.32217	23.7328	0.694471	0.991013
lyzl2	prs_0.05	5.38731	13.7609	0.695435	0.991013
psmg4	prs_0.05	-8.46899	21.65	0.695668	0.991013
mdk	prs_0.05	-7.48108	19.2293	0.697245	0.991013
nptx2	prs_0.05	-4.84039	12.4483	0.697397	0.991013
ptp4a3	prs_0.05	7.41632	19.0871	0.697611	0.991013
serpinh1	prs_0.05	18.8666	48.5639	0.697656	0.991013
acvrl1	prs_0.05	-3.55159	9.15226	0.697977	0.991013
commd9	prs_0.05	5.84864	15.1179	0.698856	0.991013
nhlrc3	prs_0.05	4.52829	11.7424	0.699769	0.991013
col2a1	prs_0.05	11.7042	30.4335	0.700549	0.991013
clec1a	prs_0.05	-4.75215	12.3631	0.700697	0.991013
sdccag8	prs_0.05	16.4581	42.9472	0.701562	0.991013
clul1	prs_0.05	6.42055	16.77	0.701825	0.991013
gast	prs_0.05	17.8585	46.6601	0.701917	0.991013
anxa10	prs_0.05	11.6297	30.4216	0.702252	0.991013
mog	prs_0.05	-4.6761	12.254	0.702763	0.991013
lat2	prs_0.05	-17.8624	46.8291	0.70288	0.991013
pcyt2	prs_0.05	10.835	28.4571	0.703392	0.991013
nit1	prs_0.05	6.79477	17.8468	0.703407	0.991013
thtpa	prs_0.05	-12.6523	33.2321	0.703409	0.991013
adgrd1	prs_0.05	-5.44525	14.3569	0.704484	0.991013
dmd	prs_0.05	-7.25484	19.2755	0.70664	0.991013
eno1	prs_0.05	-11.1642	29.712	0.707107	0.991013
mtss2	prs_0.05	14.0125	37.3066	0.707214	0.991013
clstn2	prs_0.05	-5.54586	14.7919	0.707718	0.991013
ctsc	prs_0.05	-6.11877	16.338	0.708025	0.991013
ggt1	prs_0.05	-6.14549	16.4222	0.708243	0.991013
mamdc4	prs_0.05	7.71849	20.6357	0.70838	0.991013
klk4	prs_0.05	-8.64381	23.1189	0.708491	0.991013
hnrnpul1	prs_0.05	6.91939	18.5446	0.70906	0.991013
pcbd1	prs_0.05	-4.97906	13.3452	0.709078	0.991013
lsp1	prs_0.05	5.6353	15.1068	0.709128	0.991013
fabp3	prs_0.05	6.9521	18.6411	0.709192	0.991013
ca3	prs_0.05	8.43753	22.6421	0.709412	0.991013
nudt2	prs_0.05	-8.00693	21.4986	0.709568	0.991013
gcg	prs_0.05	17.7216	47.6332	0.709862	0.991013
hs6st2	prs_0.05	-4.67537	12.5812	0.710182	0.991013
il2ra	prs_0.05	5.62593	15.1432	0.710255	0.991013
rspo1	prs_0.05	4.85944	13.11	0.710887	0.991013
cradd	prs_0.05	-10.544	28.5107	0.711515	0.991013
ncf2	prs_0.05	-11.6777	31.7664	0.713164	0.991013
susd1	prs_0.05	-6.68586	18.2181	0.713628	0.991013
ptx3	prs_0.05	-6.82906	18.6173	0.713761	0.991013
cd274	prs_0.05	4.6575	12.7024	0.713872	0.991013
tsc22d1	prs_0.05	9.23602	25.2094	0.714089	0.991013
ggt5	prs_0.05	-3.11782	8.51411	0.714221	0.991013
lgmn	prs_0.05	4.92156	13.4677	0.714789	0.991013
ythdf3	prs_0.05	-11.6077	31.8067	0.715154	0.991013
blvrb	prs_0.05	9.04141	25.0509	0.71816	0.991013
ap3b1	prs_0.05	10.4157	28.907	0.718611	0.991013
amot	prs_0.05	5.4516	15.1459	0.718895	0.991013
klk8	prs_0.05	4.85947	13.5108	0.719093	0.991013
tcn2	prs_0.05	-3.97578	11.1115	0.720489	0.991013
lztfl1	prs_0.05	9.61323	26.8737	0.720556	0.991013
serpine1	prs_0.05	8.94596	25.0221	0.720703	0.991013
fyb1	prs_0.05	-12.346	34.5417	0.720777	0.991013
scarf1	prs_0.05	-5.55753	15.5609	0.720983	0.991013
amy2b	prs_0.05	6.4978	18.2086	0.721203	0.991013
ccl2	prs_0.05	7.11134	19.9404	0.721371	0.991013
smoc1	prs_0.05	4.3849	12.2996	0.721463	0.991013
il1b	prs_0.05	7.57104	21.2759	0.721954	0.991013
sell	prs_0.05	-3.07848	8.67498	0.72269	0.991013
ddhd2	prs_0.05	8.82997	24.923	0.723124	0.991013
ccl20	prs_0.05	-11.5872	32.7251	0.723283	0.991013
rtbdn	prs_0.05	3.88982	10.9908	0.723403	0.991013
ptprf	prs_0.05	3.68377	10.4366	0.724115	0.991013
hhex	prs_0.05	10.0925	28.6018	0.724195	0.991013
ereg	prs_0.05	-10.6128	30.1169	0.724549	0.991013
rgma	prs_0.05	4.06603	11.651	0.727103	0.991013
ncam1	prs_0.05	-3.70571	10.6293	0.727367	0.991013
sarg	prs_0.05	14.3252	41.1182	0.727549	0.991013
zfyve19	prs_0.05	-11.8418	34.0169	0.727755	0.991013
lrrfip1	prs_0.05	-6.3449	18.2691	0.728367	0.991013
trim24	prs_0.05	8.61434	24.8396	0.728744	0.991013
kifbp	prs_0.05	-10.8054	31.1749	0.72889	0.991013
omg	prs_0.05	8.52309	24.6175	0.729178	0.991013
cnp	prs_0.05	10.4503	30.1921	0.729248	0.991013
relt	prs_0.05	3.62033	10.462	0.72931	0.991013
uxs1	prs_0.05	-6.88088	19.918	0.729751	0.991013
cend1	prs_0.05	7.75319	22.4494	0.729824	0.991013
gip	prs_0.05	-6.93213	20.0859	0.730003	0.991013
fcamr	prs_0.05	8.9907	26.0877	0.730372	0.991013
gp1bb	prs_0.05	8.83721	25.6805	0.730757	0.991013
rnase3	prs_0.05	14.0513	40.8327	0.730759	0.991013
iglc2	prs_0.05	3.16888	9.21565	0.730955	0.991013
bpifb1	prs_0.05	8.11356	23.6193	0.731213	0.991013
b4gat1	prs_0.05	-2.93729	8.55112	0.731226	0.991013
tcof1	prs_0.05	-3.94731	11.5225	0.731921	0.991013
tdrkh	prs_0.05	-10.8952	31.8107	0.731975	0.991013
txndc5	prs_0.05	8.73699	25.5132	0.732014	0.991013
nefl	prs_0.05	5.63203	16.5049	0.73293	0.991013
cd244	prs_0.05	3.41089	10.0008	0.733059	0.991013
cxcl5	prs_0.05	14.426	42.4598	0.734041	0.991013
ehd3	prs_0.05	14.9908	44.1881	0.734423	0.991013
tie1	prs_0.05	-5.15882	15.2654	0.735409	0.991013
ptgds	prs_0.05	3.73232	11.1015	0.736723	0.991013
rida	prs_0.05	5.39315	16.1128	0.737844	0.991013
phykpl	prs_0.05	5.0263	15.0688	0.738716	0.991013
cst5	prs_0.05	-6.93992	20.8095	0.73876	0.991013
ak1	prs_0.05	-7.89537	23.8786	0.740913	0.991013
gdnf	prs_0.05	4.71383	14.3002	0.741678	0.991013
akr1b1	prs_0.05	9.3131	28.2847	0.741959	0.991013
nagpa	prs_0.05	-2.53002	7.69897	0.742447	0.991013
hepacam2	prs_0.05	-5.18695	15.7852	0.742463	0.991013
cd300a	prs_0.05	-3.67077	11.1927	0.742944	0.991013
glb1	prs_0.05	5.09747	15.594	0.743756	0.991013
mapkapk2	prs_0.05	9.026	27.6354	0.743965	0.991013
stc2	prs_0.05	-3.13953	9.62375	0.744254	0.991013
nell2	prs_0.05	-3.45274	10.6069	0.744791	0.991013
csf1	prs_0.05	-3.23481	9.97593	0.745742	0.991013
prkar2a	prs_0.05	9.88037	30.612	0.746878	0.991013
pkd2	prs_0.05	7.16724	22.2409	0.747262	0.991013
atg16l1	prs_0.05	-10.3302	32.1076	0.747652	0.991013
septin8	prs_0.05	-3.8676	12.0216	0.747665	0.991013
scgb1a1	prs_0.05	6.68185	20.7702	0.747679	0.991013
nap1l4	prs_0.05	-4.9685	15.4635	0.747981	0.991013
vwc2	prs_0.05	4.71715	14.6893	0.748115	0.991013
rab10	prs_0.05	6.49812	20.2635	0.748453	0.991013
pcdhb15	prs_0.05	4.81087	15.0131	0.748633	0.991013
adamtsl5	prs_0.05	-4.74155	14.819	0.748997	0.991013
s100a12	prs_0.05	9.01757	28.4781	0.751511	0.991013
c5	prs_0.05	1.78532	5.64734	0.751902	0.991013
foxj3	prs_0.05	-5.32783	16.8573	0.751962	0.991013
ufd1	prs_0.05	16.6074	52.6845	0.752594	0.991013
cxcl12	prs_0.05	4.78419	15.1881	0.752766	0.991013
acp6	prs_0.05	-8.03791	25.553	0.753098	0.991013
nfya	prs_0.05	-4.71215	14.9867	0.753202	0.991013
grn	prs_0.05	2.83405	9.03147	0.753677	0.991013
mnda	prs_0.05	-11.6087	37.0658	0.754137	0.991013
erbb4	prs_0.05	2.62362	8.40846	0.755026	0.991013
mif	prs_0.05	7.956	25.5877	0.755855	0.991013
comp	prs_0.05	-3.76614	12.1171	0.755946	0.991013
ece1	prs_0.05	-4.12576	13.3091	0.756566	0.991013
dgcr6	prs_0.05	5.18219	16.7263	0.756697	0.991013
ass1	prs_0.05	-7.43573	24.039	0.757081	0.991013
tmprss5	prs_0.05	4.41082	14.2805	0.757422	0.991013
bap18	prs_0.05	7.97452	25.8395	0.757615	0.991013
tnfrsf4	prs_0.05	4.2917	13.9295	0.758006	0.991013
mfap5	prs_0.05	4.63985	15.1245	0.759015	0.991013
cep170	prs_0.05	-8.84055	28.9725	0.760265	0.991013
bag4	prs_0.05	-5.62332	18.4946	0.76109	0.991013
pdgfra	prs_0.05	-3.22895	10.6261	0.76123	0.991013
cd300c	prs_0.05	3.82624	12.6274	0.761883	0.991013
ceacam1	prs_0.05	2.08435	6.88064	0.761945	0.991013
pibf1	prs_0.05	-8.81144	29.2904	0.763545	0.991013
dnpep	prs_0.05	-6.38037	21.2581	0.764073	0.991013
swap70	prs_0.05	4.06551	13.5686	0.764464	0.991013
pgd	prs_0.05	-6.05206	20.2915	0.765509	0.991013
npy	prs_0.05	-7.34137	24.6218	0.765578	0.991013
serpinb9	prs_0.05	3.71803	12.5057	0.766234	0.991013
clec4a	prs_0.05	3.83816	12.9518	0.76697	0.991013
shbg	prs_0.05	5.68913	19.2599	0.767699	0.991013
urod	prs_0.05	-7.69408	26.0664	0.767864	0.991013
gcnt1	prs_0.05	-3.79968	12.9692	0.769541	0.991013
ssna1	prs_0.05	5.65237	19.2958	0.769575	0.991013
fabp5	prs_0.05	-7.45846	25.4687	0.769639	0.991013
yars1	prs_0.05	16.1836	55.2933	0.769763	0.991013
anpep	prs_0.05	-2.75406	9.43282	0.770314	0.991013
gclm	prs_0.05	5.03445	17.2536	0.770448	0.991013
abraxas2	prs_0.05	-7.32232	25.113	0.770613	0.991013
pcdh1	prs_0.05	2.29931	7.89655	0.770916	0.991013
selplg	prs_0.05	2.81964	9.70515	0.771412	0.991013
cilp	prs_0.05	-5.90169	20.3257	0.771546	0.991013
map2k6	prs_0.05	-10.8667	37.643	0.77283	0.991013
fas	prs_0.05	3.43232	12.0485	0.77574	0.991013
ptprs	prs_0.05	-2.56466	9.03933	0.776624	0.991013
ccn1	prs_0.05	-8.04081	28.3443	0.776655	0.991013
nudt5	prs_0.05	-5.39312	19.0999	0.777666	0.991013
man2b2	prs_0.05	-6.26237	22.2032	0.777908	0.991013
oplah	prs_0.05	7.3337	26.0268	0.778118	0.991013
reg3a	prs_0.05	6.51619	23.1836	0.778658	0.991013
rnase6	prs_0.05	3.06435	10.9475	0.779546	0.991013
mepe	prs_0.05	2.64337	9.44799	0.779647	0.991013
cdc42bpb	prs_0.05	-10.7832	38.6249	0.780111	0.991013
ccdc50	prs_0.05	-8.04679	28.8823	0.780549	0.991013
cd99	prs_0.05	1.98494	7.13249	0.780787	0.991013
chmp1a	prs_0.05	8.25639	29.7805	0.781596	0.991013
hsdl2	prs_0.05	-4.89457	17.7099	0.782261	0.991013
acy1	prs_0.05	-4.61801	16.7689	0.783017	0.991013
ctsl	prs_0.05	2.44671	8.88501	0.783029	0.991013
sema7a	prs_0.05	-2.74862	9.98634	0.783135	0.991013
col6a3	prs_0.05	3.48383	12.6591	0.78316	0.991013
clec1b	prs_0.05	-9.91308	36.0751	0.783479	0.991013
rnaseh2a	prs_0.05	-5.20048	18.9572	0.783834	0.991013
hspb1	prs_0.05	-7.0966	25.9563	0.784542	0.991013
ccl22	prs_0.05	-5.28778	19.3805	0.784977	0.991013
stc1	prs_0.05	-4.37606	16.0587	0.785236	0.991013
sdk2	prs_0.05	-3.90911	14.3753	0.785675	0.991013
sirpb1	prs_0.05	4.68417	17.2359	0.785802	0.991013
wfdc1	prs_0.05	-5.5728	20.57	0.786455	0.991013
ccl19	prs_0.05	-12.4551	45.9836	0.786501	0.991013
upb1	prs_0.05	-7.35204	27.1633	0.786654	0.991013
angptl4	prs_0.05	4.55612	16.9569	0.788171	0.991013
erbin	prs_0.05	-10.3198	38.6685	0.789563	0.991013
ptprm	prs_0.05	2.40494	9.01369	0.789617	0.991013
nck2	prs_0.05	-10.5866	39.7134	0.789797	0.991013
akt2	prs_0.05	12.6643	47.6014	0.790204	0.991013
snap25	prs_0.05	-4.69675	17.9157	0.793201	0.991013
trim25	prs_0.05	-10.6628	40.7732	0.793697	0.991013
icoslg	prs_0.05	-1.84514	7.08963	0.794665	0.991013
krt18	prs_0.05	6.24099	24.1981	0.796476	0.991013
washc3	prs_0.05	7.35941	28.559	0.796647	0.991013
ebi3_il27	prs_0.05	-2.95681	11.4922	0.796957	0.991013
cdh3	prs_0.05	-3.43863	13.3828	0.797224	0.991013
mertk	prs_0.05	2.36875	9.2379	0.79763	0.991013
cdsn	prs_0.05	-4.14894	16.1833	0.797665	0.991013
eif4ebp1	prs_0.05	-6.12868	23.9435	0.797979	0.991013
decr1	prs_0.05	-9.19791	35.965	0.798148	0.991013
tab2	prs_0.05	-10.1751	39.8101	0.798268	0.991013
endou	prs_0.05	5.17562	20.2668	0.798435	0.991013
sftpd	prs_0.05	6.39305	25.0786	0.798786	0.991013
b3gnt7	prs_0.05	-3.50209	13.7673	0.799206	0.991013
pkd1	prs_0.05	-2.44466	9.63952	0.7998	0.991013
fis1	prs_0.05	-7.23927	28.5588	0.799894	0.991013
igsf8	prs_0.05	-2.80666	11.1096	0.800553	0.991013
mmp1	prs_0.05	8.76673	34.7104	0.800603	0.991013
fnta	prs_0.05	3.32587	13.233	0.801559	0.991013
spag1	prs_0.05	-5.56107	22.1377	0.801658	0.991013
sgsh	prs_0.05	5.22373	20.8118	0.801817	0.991013
dsg3	prs_0.05	3.18833	12.7702	0.802843	0.991013
adgre5	prs_0.05	2.72	10.9129	0.803172	0.991013
add1	prs_0.05	6.61855	26.5582	0.8032	0.991013
cpxm1	prs_0.05	6.42574	25.9541	0.80446	0.991013
galnt2	prs_0.05	-2.40174	9.70473	0.804537	0.991013
cd93	prs_0.05	2.88219	11.6497	0.804596	0.991013
timm10	prs_0.05	3.71466	15.0735	0.805345	0.991013
ppib	prs_0.05	8.71626	35.4245	0.805643	0.991013
casp3	prs_0.05	-8.01042	32.5942	0.805867	0.991013
cga	prs_0.05	-7.15774	29.2185	0.806478	0.991013
psmd9	prs_0.05	-5.10593	20.886	0.80687	0.991013
treh	prs_0.05	-6.82958	28.0084	0.807355	0.991013
cd83	prs_0.05	3.05805	12.5599	0.807636	0.991013
lama4	prs_0.05	3.02279	12.4681	0.808439	0.991013
ccl13	prs_0.05	6.2942	25.9684	0.808487	0.991013
pklr	prs_0.05	-5.98951	24.7313	0.80864	0.991013
f7	prs_0.05	-2.67218	11.0893	0.809579	0.991013
msln	prs_0.05	5.08046	21.1126	0.809838	0.991013
ccl14	prs_0.05	-3.59598	14.9474	0.809885	0.991013
ap1g2	prs_0.05	-7.22892	30.1252	0.81036	0.991013
prkar1a	prs_0.05	-7.49324	31.2325	0.810395	0.991013
eif4b	prs_0.05	-5.20218	21.7097	0.810622	0.991013
masp1	prs_0.05	2.08051	8.68829	0.810749	0.991013
adam9	prs_0.05	2.65387	11.096	0.810972	0.991013
fxn	prs_0.05	-6.60416	27.6627	0.811309	0.991013
dtnb	prs_0.05	3.82939	16.0437	0.811351	0.991013
lilrb1	prs_0.05	-2.36602	9.99134	0.812808	0.991013
tnip1	prs_0.05	-7.87862	33.434	0.813708	0.991013
got1	prs_0.05	-3.07515	13.0771	0.81409	0.991013
ctf1	prs_0.05	-7.40588	31.5154	0.814216	0.991013
chchd6	prs_0.05	-2.39705	10.2411	0.814939	0.991013
hmox1	prs_0.05	4.02368	17.2658	0.815729	0.991013
smad2	prs_0.05	6.07094	26.0749	0.815897	0.991013
tnfrsf11a	prs_0.05	-3.27876	14.0912	0.81601	0.991013
ctss	prs_0.05	-2.13974	9.24921	0.81705	0.991013
stk11	prs_0.05	-6.24453	27.0044	0.817128	0.991013
esm1	prs_0.05	-2.99435	12.9574	0.817244	0.991013
arsb	prs_0.05	-4.76485	20.6704	0.817692	0.991013
parp1	prs_0.05	4.7011	20.4399	0.818096	0.991013
c1qa	prs_0.05	1.94246	8.44775	0.818141	0.991013
pdcd1	prs_0.05	3.62954	15.8023	0.818338	0.991013
klk6	prs_0.05	-2.59014	11.3683	0.819773	0.991013
pltp	prs_0.05	2.90658	12.761	0.819826	0.991013
scrg1	prs_0.05	-2.33015	10.2368	0.81994	0.991013
rspo3	prs_0.05	-2.36497	10.3936	0.820004	0.991013
oga	prs_0.05	-6.06118	26.654	0.820112	0.991013
gapdh	prs_0.05	-2.79701	12.4507	0.822255	0.991013
csnk2a1	prs_0.05	3.81167	16.993	0.822518	0.991013
farsa	prs_0.05	-5.8871	26.3463	0.823186	0.991013
fabp1	prs_0.05	-7.44006	33.5028	0.824258	0.991013
ca2	prs_0.05	-5.8117	26.3009	0.825117	0.991013
tnfrsf12a	prs_0.05	-2.86779	13.0463	0.826016	0.991013
mri1	prs_0.05	-5.64957	25.7361	0.826247	0.991013
col15a1	prs_0.05	2.17132	9.90132	0.82642	0.991013
efhd1	prs_0.05	-2.87579	13.1579	0.826995	0.991013
itgbl1	prs_0.05	-2.94557	13.481	0.827042	0.991013
fam171a2	prs_0.05	13.1152	60.084	0.827211	0.991013
mia	prs_0.05	2.99777	13.7351	0.82723	0.991013
eng	prs_0.05	1.28052	5.8835	0.827707	0.991013
fut8	prs_0.05	-4.74019	21.8135	0.827972	0.991013
prg3	prs_0.05	-4.02618	18.5573	0.828241	0.991013
c2cd2l	prs_0.05	-3.50841	16.1759	0.828294	0.991013
ccl18	prs_0.05	-5.76508	26.7406	0.829306	0.991013
asah2	prs_0.05	4.24803	19.7105	0.829362	0.991013
hars1	prs_0.05	-6.2476	28.9975	0.829415	0.991013
clstn1	prs_0.05	4.21595	19.5769	0.829493	0.991013
bola1	prs_0.05	4.47891	20.8166	0.829644	0.991013
bmp10	prs_0.05	2.3041	10.7126	0.829704	0.991013
epha1	prs_0.05	-2.65415	12.3977	0.830483	0.991013
anxa4	prs_0.05	5.69175	26.6142	0.830656	0.991013
cbln4	prs_0.05	2.48812	11.6671	0.831125	0.991013
bcan	prs_0.05	2.66875	12.5712	0.831881	0.991013
enpp5	prs_0.05	-3.38421	15.971	0.832188	0.991013
cd58	prs_0.05	-1.34798	6.37584	0.832561	0.991013
vasp	prs_0.05	5.70703	27.2129	0.833889	0.991013
mep1b	prs_0.05	9.13061	43.6092	0.834158	0.991013
flt4	prs_0.05	2.63412	12.587	0.834237	0.991013
s100g	prs_0.05	3.65594	17.5746	0.835212	0.991013
pxn	prs_0.05	4.15058	19.9922	0.835534	0.991013
ppp1r2	prs_0.05	6.13952	29.5848	0.835603	0.991013
cxcl8	prs_0.05	-5.30295	25.6738	0.836362	0.991013
meltf	prs_0.05	2.26257	10.9734	0.836646	0.991013
rab11fip3	prs_0.05	8.32672	40.3868	0.836656	0.991013
calcoco2	prs_0.05	-5.98151	29.0309	0.836761	0.991013
trem2	prs_0.05	3.94948	19.1732	0.8368	0.991013
timm8a	prs_0.05	-6.68871	32.5268	0.837076	0.991013
clec11a	prs_0.05	-3.68654	17.9994	0.837718	0.991013
krt19	prs_0.05	-5.14372	25.2272	0.838436	0.991013
pth	prs_0.05	6.11595	30.0884	0.838928	0.991013
slamf8	prs_0.05	-4.07896	20.1281	0.839409	0.991013
itgav	prs_0.05	-1.18643	5.86695	0.839744	0.991013
prdx5	prs_0.05	-5.12961	25.4836	0.840472	0.991013
met	prs_0.05	1.34399	6.69869	0.840985	0.991013
marco	prs_0.05	1.93693	9.66589	0.841178	0.991013
mmp12	prs_0.05	-3.97119	19.864	0.841545	0.991013
ccl17	prs_0.05	6.80737	34.4247	0.843244	0.991013
gnpda2	prs_0.05	2.69539	13.6655	0.843641	0.991013
psmg3	prs_0.05	3.78844	19.2185	0.843731	0.991013
dffa	prs_0.05	-4.94799	25.132	0.843922	0.991013
cstb	prs_0.05	-3.07112	15.6503	0.844428	0.991013
tacstd2	prs_0.05	-2.24728	11.4729	0.844707	0.991013
tor1aip1	prs_0.05	3.95286	20.2075	0.844914	0.991013
cdh5	prs_0.05	2.10727	10.7801	0.84502	0.991013
hagh	prs_0.05	5.30714	27.1695	0.845132	0.991013
serpinb6	prs_0.05	-4.34867	22.2627	0.845132	0.991013
osmr	prs_0.05	-1.43029	7.37982	0.846325	0.991013
egf	prs_0.05	-7.56853	39.0582	0.846353	0.991013
shmt1	prs_0.05	-6.11599	31.8672	0.847805	0.991013
myh9	prs_0.05	-8.15737	42.5609	0.848007	0.991013
acyp1	prs_0.05	4.71285	24.7767	0.849143	0.991013
lat	prs_0.05	-5.4301	28.5831	0.849329	0.991013
gp6	prs_0.05	6.28331	33.0879	0.84939	0.991013
clec6a	prs_0.05	3.29861	17.4483	0.850055	0.991013
pdgfa	prs_0.05	5.06669	26.862	0.850392	0.991013
mocs2	prs_0.05	4.67582	24.975	0.851489	0.991013
ctsz	prs_0.05	2.1946	11.7255	0.851533	0.991013
epo	prs_0.05	5.29615	28.3038	0.851569	0.991013
snap23	prs_0.05	-6.07463	32.5511	0.851961	0.991013
spart	prs_0.05	5.40079	29.1052	0.85279	0.991013
sftpa2	prs_0.05	3.56933	19.2533	0.852926	0.991013
hpcal1	prs_0.05	-5.13588	27.734	0.853086	0.991013
rabep1	prs_0.05	-5.39744	29.1812	0.853259	0.991013
rln2	prs_0.05	-7.92065	42.9653	0.85374	0.991013
cd14	prs_0.05	2.77918	15.0935	0.853911	0.991013
tafa5	prs_0.05	-2.45712	13.3652	0.854137	0.991013
itm2a	prs_0.05	-4.18948	22.7889	0.854141	0.991013
nid1	prs_0.05	-2.61016	14.2214	0.854378	0.991013
ntf4	prs_0.05	2.66373	14.6876	0.856087	0.991013
tfrc	prs_0.05	-2.59887	14.3586	0.85637	0.991013
hnmt	prs_0.05	3.01083	16.6776	0.856736	0.991013
manf	prs_0.05	8.13302	45.153	0.857058	0.991013
igfbpl1	prs_0.05	2.25539	12.5346	0.857206	0.991013
reep4	prs_0.05	4.17298	23.3694	0.85828	0.991013
ggct	prs_0.05	3.22107	18.0862	0.858649	0.991013
pdcd5	prs_0.05	-3.89146	21.8728	0.858792	0.991013
fap	prs_0.05	1.65836	9.36575	0.859457	0.991013
gmpr2	prs_0.05	4.44636	25.2017	0.859956	0.991013
ly75	prs_0.05	-2.56947	14.5991	0.860294	0.991013
pbxip1	prs_0.05	-1.98658	11.3235	0.860736	0.991013
ca5a	prs_0.05	-5.27651	30.179	0.861206	0.991013
nrp1	prs_0.05	-1.7952	10.2814	0.86139	0.991013
ncr1	prs_0.05	2.40117	13.7993	0.861861	0.991013
tff1	prs_0.05	-5.00491	28.7798	0.861942	0.991013
lilrb2	prs_0.05	-2.21052	12.8169	0.86307	0.991013
zhx2	prs_0.05	-2.18251	12.6966	0.863519	0.991013
arf6	prs_0.05	-6.87968	40.2196	0.864183	0.991013
txndc9	prs_0.05	-3.40185	20.0014	0.864948	0.991013
nppc	prs_0.05	3.01622	17.7407	0.864998	0.991013
sirt2	prs_0.05	-5.66786	33.403	0.865262	0.991013
sncg	prs_0.05	4.223	25.0056	0.86589	0.991013
lepr	prs_0.05	1.90223	11.3385	0.866767	0.991013
scn4b	prs_0.05	2.6761	15.9808	0.867011	0.991013
efna4	prs_0.05	1.85264	11.0757	0.867158	0.991013
chrdl1	prs_0.05	-1.95542	11.7213	0.867508	0.991013
pomc	prs_0.05	-4.38205	26.2874	0.867609	0.991013
cdkn2d	prs_0.05	5.89341	35.4792	0.868072	0.991013
chgb	prs_0.05	-2.50003	15.1045	0.868539	0.991013
atxn2l	prs_0.05	-2.9768	18.0501	0.869009	0.991013
gfral	prs_0.05	-3.81859	23.5855	0.871382	0.991013
vcam1	prs_0.05	1.62732	10.1027	0.872033	0.991013
spink2	prs_0.05	-2.17905	13.5449	0.872191	0.991013
dipk2b	prs_0.05	-1.68218	10.5359	0.873148	0.991013
cfhr4	prs_0.05	-4.38769	27.5067	0.873265	0.991013
cox5b	prs_0.05	-4.15769	26.1094	0.87348	0.991013
siae	prs_0.05	2.74963	17.3896	0.874364	0.991013
ccl28	prs_0.05	3.4659	22.025	0.87496	0.991013
il10	prs_0.05	4.85061	30.9394	0.875421	0.991013
dtymk	prs_0.05	4.03969	25.8084	0.875619	0.991013
ca13	prs_0.05	6.11045	39.0432	0.875636	0.991013
gbp1	prs_0.05	-3.75154	23.9727	0.875646	0.991013
fut3_fut5	prs_0.05	2.63872	16.9778	0.876489	0.991013
amy2a	prs_0.05	2.75336	17.7715	0.876876	0.991013
cd84	prs_0.05	-1.81974	11.7757	0.87719	0.991013
klf4	prs_0.05	2.37683	15.3818	0.877199	0.991013
f13b	prs_0.05	-1.46546	9.50782	0.877507	0.991013
ophn1	prs_0.05	6.21032	40.5003	0.878131	0.991013
ppp2r5a	prs_0.05	-6.85824	44.7592	0.878222	0.991013
fn1	prs_0.05	-1.51965	9.92779	0.878344	0.991013
f11	prs_0.05	-1.68539	11.2392	0.880799	0.991013
cmip	prs_0.05	4.6821	31.2835	0.881028	0.991013
cfp	prs_0.05	1.28235	8.59858	0.881448	0.991013
folr3	prs_0.05	10.456	71.2807	0.883379	0.991013
golga3	prs_0.05	4.25391	29.2864	0.884513	0.991013
cdc26	prs_0.05	3.82499	26.4795	0.885145	0.991013
pnma1	prs_0.05	3.07787	21.3873	0.885571	0.991013
nedd4l	prs_0.05	2.6356	18.394	0.886065	0.991013
mpi	prs_0.05	4.60443	32.2495	0.886468	0.991013
ckmt1a_ckmt1b	prs_0.05	-3.65509	25.6598	0.88673	0.991013
ak2	prs_0.05	5.68538	40.0688	0.887167	0.991013
c3	prs_0.05	2.42323	17.0838	0.887204	0.991013
lgals8	prs_0.05	3.21609	22.7525	0.887593	0.991013
fkbp14	prs_0.05	5.28815	37.474	0.88778	0.991013
fcn1	prs_0.05	3.0003	21.2733	0.887842	0.991013
f2r	prs_0.05	3.02629	21.5416	0.888277	0.991013
prss22	prs_0.05	-1.86403	13.4452	0.889736	0.991013
ltbp2	prs_0.05	-1.55413	11.4998	0.892499	0.991013
mb	prs_0.05	-2.61656	19.4364	0.892912	0.991013
ca12	prs_0.05	1.63371	12.184	0.893335	0.991013
ltbr	prs_0.05	-1.40635	10.505	0.893502	0.991013
itih4	prs_0.05	-1.27787	9.57714	0.893855	0.991013
mybpc2	prs_0.05	4.25852	31.9704	0.894034	0.991013
scg2	prs_0.05	1.61494	12.1347	0.894127	0.991013
areg	prs_0.05	-2.20033	16.5411	0.894177	0.991013
tgfbr3	prs_0.05	1.56893	11.8631	0.894785	0.991013
taldo1	prs_0.05	2.21485	16.7591	0.89486	0.991013
gsta3	prs_0.05	3.28158	24.8644	0.895001	0.991013
col18a1	prs_0.05	1.1296	8.56753	0.895106	0.991013
pros1	prs_0.05	-1.21073	9.24213	0.895775	0.991013
mphosph8	prs_0.05	-3.62883	27.8538	0.896345	0.991013
ctso	prs_0.05	1.43973	11.1554	0.897309	0.991013
plekho1	prs_0.05	3.36942	26.1084	0.897315	0.991013
ephb4	prs_0.05	1.17639	9.14923	0.897692	0.991013
brap	prs_0.05	-5.28731	41.1958	0.897876	0.991013
vta1	prs_0.05	-3.44533	26.8488	0.897894	0.991013
pag1	prs_0.05	-2.63505	20.538	0.897911	0.991013
prss8	prs_0.05	1.93556	15.0917	0.897949	0.991013
dag1	prs_0.05	-2.24985	17.628	0.898443	0.991013
cd6	prs_0.05	2.52289	19.802	0.89862	0.991013
numb	prs_0.05	3.96758	31.4483	0.899604	0.991013
ids	prs_0.05	-0.413138	3.30367	0.900481	0.991013
notch1	prs_0.05	-0.654431	5.26802	0.901136	0.991013
top2b	prs_0.05	3.67639	29.7553	0.901669	0.991013
wasf1	prs_0.05	-4.2898	34.7393	0.901723	0.991013
sumf2	prs_0.05	-2.40476	19.6021	0.902362	0.991013
rarres2	prs_0.05	2.14494	17.53	0.902616	0.991013
ca1	prs_0.05	2.79767	22.8702	0.90264	0.991013
klk14	prs_0.05	2.12049	17.3357	0.902647	0.991013
gopc	prs_0.05	4.62582	37.9889	0.903083	0.991013
itgal	prs_0.05	2.00172	16.5154	0.903531	0.991013
nfkb1	prs_0.05	-3.36399	27.9196	0.904097	0.991013
dgka	prs_0.05	-2.45485	20.4468	0.904436	0.991013
arsa	prs_0.05	1.9541	16.2905	0.904521	0.991013
angptl7	prs_0.05	1.62596	13.5803	0.904698	0.991013
eef1d	prs_0.05	4.1201	34.4672	0.904851	0.991013
pnlip	prs_0.05	-2.78682	23.3495	0.904997	0.991013
ppme1	prs_0.05	-2.7148	22.8102	0.905262	0.991013
il5ra	prs_0.05	2.49589	20.9879	0.905339	0.991013
cfc1	prs_0.05	-2.1025	17.702	0.905457	0.991013
klk10	prs_0.05	1.78102	15.0043	0.905513	0.991013
igf2r	prs_0.05	-0.994325	8.39003	0.905662	0.991013
ceacam19	prs_0.05	1.75491	14.8297	0.905801	0.991013
robo2	prs_0.05	0.979681	8.32587	0.906332	0.991013
lefty2	prs_0.05	-2.29384	19.523	0.906469	0.991013
col3a1	prs_0.05	-1.02024	8.69491	0.906593	0.991013
hspg2	prs_0.05	1.11124	9.53952	0.907266	0.991013
hs3st3b1	prs_0.05	-1.65501	14.2161	0.907322	0.991013
ppp3r1	prs_0.05	-1.80474	15.5094	0.907364	0.991013
klb	prs_0.05	3.23297	28.1993	0.908725	0.991013
btd	prs_0.05	0.87359	7.72409	0.909952	0.991013
il22	prs_0.05	2.90217	25.6677	0.909978	0.991013
nfe2	prs_0.05	3.15173	28.0696	0.9106	0.991013
pnliprp2	prs_0.05	-12.3748	111.972	0.912	0.991013
hmcn2	prs_0.05	2.39066	21.6538	0.91209	0.991013
fcer2	prs_0.05	-2.09153	19.0185	0.912431	0.991013
slurp1	prs_0.05	1.53081	14.0348	0.913145	0.991013
tpp1	prs_0.05	1.81926	16.8907	0.914228	0.991013
clec7a	prs_0.05	2.39057	22.2468	0.914427	0.991013
cd38	prs_0.05	1.25575	11.7936	0.915204	0.991013
spry2	prs_0.05	3.69899	34.8446	0.915458	0.991013
scarf2	prs_0.05	1.12133	10.5671	0.915492	0.991013
extl1	prs_0.05	1.90781	18.1068	0.916087	0.991013
srpk2	prs_0.05	-3.22741	31.1334	0.917437	0.991013
gfap	prs_0.05	-1.79795	17.3676	0.917549	0.991013
cyb5r2	prs_0.05	-2.16178	20.9108	0.917661	0.991013
dhps	prs_0.05	-1.56949	15.1838	0.917673	0.991013
cd59	prs_0.05	0.8508	8.23693	0.917733	0.991013
rhoc	prs_0.05	-4.53551	44.1177	0.918118	0.991013
fstl3	prs_0.05	1.18021	11.5339	0.918499	0.991013
dpt	prs_0.05	0.983726	9.66408	0.918922	0.991013
nexn	prs_0.05	-2.63438	25.9028	0.918993	0.991013
serping1	prs_0.05	-0.705393	6.94077	0.919051	0.991013
daam1	prs_0.05	-3.16721	31.184	0.919102	0.991013
sit1	prs_0.05	2.10655	20.7882	0.919286	0.991013
abca2	prs_0.05	-1.38109	13.6653	0.919499	0.991013
eno2	prs_0.05	2.48094	24.5499	0.919506	0.991013
mbl2	prs_0.05	4.08989	40.684	0.919926	0.991013
tg	prs_0.05	4.20177	42.1734	0.920638	0.991013
tia1	prs_0.05	-4.45304	45.178	0.921483	0.991013
hrg	prs_0.05	1.15683	11.7715	0.921715	0.991013
sf3b4	prs_0.05	2.73863	27.9076	0.921828	0.991013
metap1d	prs_0.05	-3.00517	30.8871	0.922492	0.991214
git1	prs_0.05	3.46035	36.4924	0.924455	0.991655
cela3a	prs_0.05	1.99531	21.0718	0.924561	0.991655
pglyrp2	prs_0.05	-1.08724	11.5426	0.924956	0.991655
ada	prs_0.05	1.21944	12.9619	0.925047	0.991655
rnase4	prs_0.05	0.943935	10.0662	0.92529	0.991655
hgfac	prs_0.05	0.972938	10.6094	0.926933	0.99233
hla_dra	prs_0.05	1.23985	13.5736	0.927221	0.99233
prtg	prs_0.05	-0.833399	9.14051	0.927353	0.99233
bmp6	prs_0.05	1.37913	15.4638	0.928936	0.993185
pcdh9	prs_0.05	-1.11179	12.5769	0.92956	0.993185
agt	prs_0.05	0.743383	8.41263	0.929587	0.993185
pmvk	prs_0.05	3.55708	41.2215	0.931235	0.994114
igf1r	prs_0.05	-0.687883	8.01177	0.931579	0.994114
rp2	prs_0.05	-1.33945	15.8238	0.932542	0.994114
cd164	prs_0.05	0.84318	10.0082	0.932859	0.994114
epha2	prs_0.05	-0.962424	11.5016	0.933313	0.994114
fabp6	prs_0.05	1.7617	21.0581	0.933328	0.994114
cdhr5	prs_0.05	-1.18523	14.3646	0.934241	0.994209
fcrl2	prs_0.05	-1.51499	18.3986	0.934374	0.994209
tnfrsf10b	prs_0.05	1.2025	14.9583	0.935927	0.994879
glrx	prs_0.05	1.69879	21.2503	0.936284	0.994879
lrp11	prs_0.05	1.02747	13.2224	0.938062	0.994879
igbp1	prs_0.05	1.77377	22.9922	0.938507	0.994879
immt	prs_0.05	1.2018	15.6022	0.938602	0.994879
plscr3	prs_0.05	-1.69679	22.1424	0.938918	0.994879
plxna4	prs_0.05	2.34053	30.6434	0.939117	0.994879
ccn2	prs_0.05	-1.64835	21.593	0.939151	0.994879
lilrb5	prs_0.05	-2.00502	26.4634	0.939606	0.994879
il1rl2	prs_0.05	1.09792	14.6329	0.94019	0.994879
entpd6	prs_0.05	-0.771782	10.3673	0.940658	0.994879
apoh	prs_0.05	0.998541	13.4949	0.941015	0.994879
mcfd2	prs_0.05	1.20638	16.3788	0.941285	0.994879
irak4	prs_0.05	2.85361	39.2467	0.942038	0.994879
tymp	prs_0.05	1.78096	24.6417	0.942384	0.994879
folr2	prs_0.05	-0.786112	10.9308	0.942668	0.994879
lactb2	prs_0.05	-1.70675	24.4346	0.944314	0.995638
vti1a	prs_0.05	-1.52938	21.9081	0.944346	0.995638
nacc1	prs_0.05	1.44238	21.0568	0.945388	0.995935
gp2	prs_0.05	-2.18222	32.1226	0.945839	0.995935
sdhb	prs_0.05	1.58462	23.6951	0.946681	0.995935
clip2	prs_0.05	-2.83097	42.3666	0.946725	0.995935
fhit	prs_0.05	-1.85064	27.8532	0.947026	0.995935
snx15	prs_0.05	1.34365	20.4956	0.94773	0.996138
dpp6	prs_0.05	-0.789951	12.2779	0.948701	0.996138
apoa2	prs_0.05	-1.1518	18.1834	0.949493	0.996138
serpina4	prs_0.05	-0.552703	8.80487	0.949948	0.996138
wfikkn1	prs_0.05	-0.949372	15.3227	0.950596	0.996138
matn3	prs_0.05	-0.739643	11.979	0.950766	0.996138
ckap4	prs_0.05	-0.601253	9.95529	0.951841	0.996138
ilkap	prs_0.05	1.31615	21.9236	0.95213	0.996138
fkbpl	prs_0.05	-1.29562	22.2559	0.953578	0.996138
tnf	prs_0.05	-0.828138	14.2281	0.953586	0.996138
spp1	prs_0.05	-0.989495	17.2506	0.954259	0.996138
st13	prs_0.05	-1.19526	21.0677	0.954757	0.996138
pdlim5	prs_0.05	2.50891	44.5788	0.955119	0.996138
igsf3	prs_0.05	-0.700992	12.4667	0.955159	0.996138
flt3	prs_0.05	0.643839	11.5189	0.955426	0.996138
erbb2	prs_0.05	0.471724	8.44894	0.955476	0.996138
anxa11	prs_0.05	-1.39811	25.1371	0.955645	0.996138
scg3	prs_0.05	-0.693348	12.5241	0.955851	0.996138
clstn3	prs_0.05	-0.590123	11.4165	0.958776	0.996918
dsg4	prs_0.05	0.951113	18.5617	0.959134	0.996918
hddc2	prs_0.05	0.835086	16.6341	0.959961	0.996918
pgf	prs_0.05	0.465618	9.35929	0.960322	0.996918
adh1b	prs_0.05	-1.07585	22.6074	0.962044	0.996918
[truncated: 79 more rows]
