# Supplementary material for: The relationship between schizophrenia polygenic scores, blood-based proteins and psychosis diagnosis in the UK Biobank
Source: Schizophrenia (Heidelb). 2026 Jan 14;12(1):24. doi: 10.1038/s41537-025-00725-8 (PMC12929790; doi:10.1038/s41537-025-00725-8)
Supplement: Supplementary file 2 — Supplementary Table 2 [file 41537_2025_725_MOESM2_ESM.xlsx]

## Sheet: Females only
Association analyses of schizophrenia PGS with protein levels (females only).
Protein	Predictor	Estimate	Std. Error	P.value	P.value_FDR
klk1	prs_0.05	306.64	65.3723	2.73842e-06	0.0056877
lrrc37a2	prs_0.05	-87.5304	21.5108	4.73627e-05	0.0491861
tmprss15	prs_0.05	-182.327	47.2656	0.00011486	0.0795217
mme	prs_0.05	-138.244	37.2985	0.000210696	0.109404
mxra8	prs_0.05	-55.6287	15.3383	0.000287691	0.119507
adgrb3	prs_0.05	57.7787	17.0885	0.000723023	0.228107
cgref1	prs_0.05	-71.4718	21.2446	0.000768776	0.228107
cdh17	prs_0.05	-108.764	33.8903	0.00133236	0.31237
capg	prs_0.05	95.2473	29.8774	0.00143477	0.31237
cfi	prs_0.05	31.4263	9.90008	0.00150395	0.31237
fam3d	prs_0.05	-129.378	42.3091	0.00223172	0.42139
btn3a2	prs_0.05	57.2034	19.0758	0.00271375	0.42524
igfbp3	prs_0.05	39.7221	13.2905	0.00280388	0.42524
phospho1	prs_0.05	-44.7223	15.022	0.00291262	0.42524
fcrl3	prs_0.05	-83.0401	28.0461	0.00307106	0.42524
serpine2	prs_0.05	96.7491	33.0712	0.00344305	0.437718
fga	prs_0.05	45.325	15.5591	0.00358267	0.437718
ceacam21	prs_0.05	124.372	43.7267	0.00445454	0.514004
timd4	prs_0.05	62.6451	22.4967	0.0053631	0.552037
apcs	prs_0.05	50.0777	18.0896	0.00563981	0.552037
tspan8	prs_0.05	-142.528	51.5374	0.00568819	0.552037
selenop	prs_0.05	30.3316	11.0549	0.00607984	0.552037
cd276	prs_0.05	-49.7462	18.1623	0.0061675	0.552037
tnfsf10	prs_0.05	36.0856	13.2284	0.00637886	0.552037
c1s	prs_0.05	28.059	10.4129	0.00705233	0.578558
srpx	prs_0.05	-44.9964	16.7576	0.0072559	0.578558
acta2	prs_0.05	-59.3741	22.3815	0.00798747	0.578558
chit1	prs_0.05	198.997	75.1354	0.00808997	0.578558
f2	prs_0.05	19.4875	7.4513	0.00892096	0.578558
bpifb2	prs_0.05	88.801	34.041	0.00909662	0.578558
c1rl	prs_0.05	25.771	9.89081	0.00917921	0.578558
c1r	prs_0.05	25.0481	9.64065	0.00937865	0.578558
lair2	prs_0.05	139.527	53.9326	0.00968548	0.578558
scara5	prs_0.05	-37.4724	14.5282	0.00990637	0.578558
cd248	prs_0.05	-51.732	20.1182	0.0101356	0.578558
enah	prs_0.05	-62.354	24.2966	0.0102832	0.578558
robo4	prs_0.05	23.2327	9.0554	0.0103065	0.578558
pdgfra	prs_0.05	-36.8031	14.5291	0.0113133	0.618361
tnfrsf10c	prs_0.05	64.0402	25.3784	0.0116285	0.619291
ccl25	prs_0.05	-62.4369	24.9303	0.0122706	0.63715
adgre1	prs_0.05	69.4792	27.886	0.0127269	0.641349
dcn	prs_0.05	-28.3139	11.4084	0.0130771	0.641349
ctsb	prs_0.05	-68.5847	27.6952	0.0132778	0.641349
prss27	prs_0.05	49.9442	20.5246	0.0149658	0.695012
ccl24	prs_0.05	-103.46	42.9579	0.0160295	0.695012
myom3	prs_0.05	-110.15	45.843	0.0162808	0.695012
susd5	prs_0.05	-41.9301	17.5278	0.0167567	0.695012
pla2g7	prs_0.05	36.8356	15.4517	0.0171372	0.695012
stab2	prs_0.05	34.345	14.4102	0.0171638	0.695012
pamr1	prs_0.05	32.3929	13.5962	0.0172034	0.695012
cd80	prs_0.05	39.4512	16.5625	0.0172302	0.695012
il19	prs_0.05	82.1734	34.5641	0.0174424	0.695012
ghr	prs_0.05	33.9911	14.3344	0.017735	0.695012
myl3	prs_0.05	-81.8868	34.7332	0.0184032	0.70784
itih3	prs_0.05	-44.3248	19.0075	0.0197112	0.722436
lonp1	prs_0.05	102.207	43.8607	0.0198017	0.722436
fcgr3b	prs_0.05	59.13	25.3801	0.0198261	0.722436
cr1	prs_0.05	42.0081	18.1237	0.0204671	0.722507
ncr3lg1	prs_0.05	38.506	16.6202	0.0205238	0.722507
gusb	prs_0.05	66.5075	28.8631	0.0212177	0.727596
ggh	prs_0.05	39.6805	17.3168	0.0219468	0.727596
tff2	prs_0.05	-65.2413	28.5033	0.0220935	0.727596
sned1	prs_0.05	39.4056	17.2355	0.0222469	0.727596
adam23	prs_0.05	-40.7236	17.9014	0.0229218	0.727596
dctpp1	prs_0.05	-34.754	15.2932	0.023064	0.727596
cspg4	prs_0.05	-37.5005	16.5084	0.0231205	0.727596
csf3r	prs_0.05	34.3853	15.1941	0.0236422	0.732908
ntrk3	prs_0.05	-22.8695	10.2074	0.0250683	0.765689
fetub	prs_0.05	38.2714	17.1591	0.0257309	0.76864
serpinf2	prs_0.05	14.9536	6.7391	0.0265023	0.76864
smpdl3a	prs_0.05	-72.6985	32.772	0.0265428	0.76864
hla_a	prs_0.05	-36.9141	16.715	0.0272245	0.76864
nxph1	prs_0.05	-42.1009	19.1175	0.0276599	0.76864
uxs1	prs_0.05	-61.2683	27.9271	0.0282548	0.76864
bag6	prs_0.05	-39.2416	17.9727	0.029016	0.76864
lgals3bp	prs_0.05	32.8618	15.1983	0.0306139	0.76864
itga2	prs_0.05	-35.9618	16.6785	0.031082	0.76864
gask1a	prs_0.05	47.4355	22.0108	0.0311658	0.76864
icam5	prs_0.05	48.1249	22.3413	0.0312438	0.76864
lrtm2	prs_0.05	29.6704	13.8252	0.031876	0.76864
cd177	prs_0.05	-141.498	65.9939	0.0320347	0.76864
f12	prs_0.05	45.0979	21.078	0.0324007	0.76864
tf	prs_0.05	-23.8268	11.2048	0.0334752	0.76864
ca11	prs_0.05	-36.4262	17.1539	0.0337229	0.76864
cd209	prs_0.05	-41.2227	19.4318	0.0338979	0.76864
ca14	prs_0.05	-36.362	17.1587	0.0340872	0.76864
itgb6	prs_0.05	-32.1072	15.1771	0.034397	0.76864
cfhr4	prs_0.05	79.2302	37.4801	0.0345337	0.76864
ambp	prs_0.05	20.9853	9.92897	0.0345643	0.76864
cct5	prs_0.05	-48.6325	23.1005	0.0352793	0.76864
itpr1	prs_0.05	76.3319	36.3193	0.0355932	0.76864
il6	prs_0.05	77.2787	36.8396	0.0359414	0.76864
pepd	prs_0.05	-27.0017	12.9067	0.0364438	0.76864
irag2	prs_0.05	-93.1553	44.6828	0.0370971	0.76864
comp	prs_0.05	-34.3134	16.4626	0.0371411	0.76864
omd	prs_0.05	-46.7766	22.5145	0.0377545	0.76864
cd300e	prs_0.05	41.3797	19.9826	0.0383898	0.76864
mmp3	prs_0.05	-50.0981	24.2339	0.038719	0.76864
atrn	prs_0.05	16.9523	8.20452	0.0388211	0.76864
st3gal1	prs_0.05	-43.5048	21.0634	0.0388938	0.76864
aldh3a1	prs_0.05	-66.5185	32.2399	0.0391015	0.76864
susd4	prs_0.05	47.3028	22.9438	0.0392504	0.76864
cfb	prs_0.05	33.7231	16.4751	0.0406793	0.76864
f9	prs_0.05	18.1864	8.90619	0.0411625	0.76864
cd1c	prs_0.05	-24.1751	11.8633	0.0415808	0.76864
setmar	prs_0.05	-29.4624	14.4943	0.0420951	0.76864
bag3	prs_0.05	-41.0345	20.2552	0.0427893	0.76864
notch2	prs_0.05	20.5654	10.1665	0.0431001	0.76864
aarsd1	prs_0.05	-57.7147	28.5538	0.0432639	0.76864
crtac1	prs_0.05	-29.5123	14.6058	0.0433337	0.76864
xg	prs_0.05	-29.656	14.6847	0.0434452	0.76864
ssc4d	prs_0.05	105.575	52.282	0.0434643	0.76864
dctn2	prs_0.05	-96.1601	47.6405	0.0435553	0.76864
cxcl17	prs_0.05	42.492	21.0594	0.0436313	0.76864
cpb2	prs_0.05	22.6508	11.2621	0.0443132	0.76864
ccl27	prs_0.05	59.9903	29.8738	0.0446413	0.76864
mfge8	prs_0.05	-41.9877	21.0075	0.0456523	0.76864
coch	prs_0.05	47.6051	23.8299	0.0457621	0.76864
prnd	prs_0.05	54.3434	27.2355	0.0460215	0.76864
muc2	prs_0.05	92.8072	46.544	0.0461689	0.76864
cd200r1	prs_0.05	34.7106	17.4631	0.0468608	0.76864
mybpc1	prs_0.05	-64.2753	32.4004	0.0472938	0.76864
rnf5	prs_0.05	73.8776	37.245	0.0473191	0.76864
klkb1	prs_0.05	24.5757	12.3963	0.0474363	0.76864
ang	prs_0.05	34.9346	17.6339	0.047591	0.76864
orm1	prs_0.05	19.9188	10.0625	0.047771	0.76864
s100a16	prs_0.05	-63.6438	32.187	0.0480181	0.76864
ca4	prs_0.05	-22.5826	11.4223	0.0480466	0.76864
dynlt1	prs_0.05	83.3842	42.1757	0.0480475	0.76864
tcn1	prs_0.05	33.3549	16.8755	0.0481094	0.76864
pts	prs_0.05	-46.6269	23.7221	0.0493634	0.77806
mecr	prs_0.05	91.5246	46.5815	0.0494482	0.77806
spint3	prs_0.05	128.539	66.1663	0.0520697	0.812366
obp2b	prs_0.05	-64.8529	33.4405	0.0524704	0.812366
kit	prs_0.05	-27.9788	14.4968	0.0536185	0.812366
nt5c1a	prs_0.05	-30.7106	15.9335	0.0539411	0.812366
ctse	prs_0.05	-50.6106	26.3007	0.0543307	0.812366
adam15	prs_0.05	-29.4642	15.3273	0.0545756	0.812366
mtdh	prs_0.05	88.7836	46.3007	0.0551832	0.812366
sel1l	prs_0.05	31.5891	16.4791	0.055262	0.812366
cdh6	prs_0.05	-36.7024	19.1889	0.0557992	0.812366
naa80	prs_0.05	116.014	60.685	0.0559233	0.812366
icam2	prs_0.05	29.6989	15.5356	0.0559308	0.812366
treml1	prs_0.05	51.6755	27.0833	0.0564027	0.813309
cdon	prs_0.05	-25.0436	13.1455	0.0567789	0.813309
adipoq	prs_0.05	-63.4797	33.4634	0.057843	0.819771
cd33	prs_0.05	78.2222	41.4375	0.0590763	0.819771
siglec1	prs_0.05	40.4562	21.4519	0.0593196	0.819771
tgfa	prs_0.05	45.1282	23.9406	0.059441	0.819771
ccl23	prs_0.05	39.2264	20.844	0.0598618	0.819771
blnk	prs_0.05	35.3806	18.8062	0.0599425	0.819771
wfikkn2	prs_0.05	-32.8096	17.4436	0.0599989	0.819771
klrf1	prs_0.05	39.6285	21.1008	0.0603875	0.819771
itgav	prs_0.05	-14.7299	7.89753	0.0621756	0.831397
dkk3	prs_0.05	-27.2417	14.6529	0.06302	0.831397
aprt	prs_0.05	-45.6708	24.6929	0.0643911	0.831397
afm	prs_0.05	17.2059	9.31067	0.0646207	0.831397
lmod1	prs_0.05	-33.3476	18.0885	0.0652582	0.831397
clec4m	prs_0.05	-44.981	24.4535	0.0658635	0.831397
arfip1	prs_0.05	64.5804	35.2479	0.0669393	0.831397
fcamr	prs_0.05	64.8449	35.4525	0.0674045	0.831397
cd22	prs_0.05	37.5258	20.5171	0.0674116	0.831397
hspb6	prs_0.05	-33.3588	18.2413	0.0674495	0.831397
xpnpep2	prs_0.05	-81.9601	44.832	0.0675379	0.831397
dnm1	prs_0.05	106.112	58.0709	0.0676728	0.831397
bst2	prs_0.05	-43.1429	23.6134	0.0677048	0.831397
csf1r	prs_0.05	35.6467	19.5543	0.0683238	0.831397
serpina7	prs_0.05	17.3282	9.52548	0.068905	0.831397
lyve1	prs_0.05	18.2139	10.0132	0.0689289	0.831397
znrf4	prs_0.05	51.0986	28.1164	0.0691713	0.831397
edn1	prs_0.05	26.8882	14.7967	0.069206	0.831397
dkk4	prs_0.05	-42.6713	23.4863	0.0692511	0.831397
ppl	prs_0.05	-30.3231	16.6996	0.0694159	0.831397
erbb3	prs_0.05	-15.8316	8.72619	0.06965	0.831397
ctbs	prs_0.05	24.3866	13.5159	0.0712001	0.842343
timp3	prs_0.05	123.089	68.282	0.0714541	0.842343
klk7	prs_0.05	-35.6588	19.8174	0.0719762	0.842343
crisp2	prs_0.05	-56.1784	31.2449	0.0721893	0.842343
tnfsf8	prs_0.05	32.6655	18.2019	0.0727296	0.842902
wfdc12	prs_0.05	58.8402	32.8643	0.0734022	0.842902
entpd2	prs_0.05	-37.517	20.9583	0.0734546	0.842902
cr2	prs_0.05	42.0115	23.5481	0.0744243	0.844787
clec4g	prs_0.05	29.6894	16.6556	0.0746737	0.844787
sec31a	prs_0.05	69.6862	39.1157	0.0748391	0.844787
cd300lf	prs_0.05	52.9191	29.7493	0.0752794	0.845164
gsn	prs_0.05	-16.82	9.47082	0.0757508	0.845246
cntn2	prs_0.05	40.4195	22.7879	0.0761209	0.845246
dctn1	prs_0.05	-59.4465	33.5591	0.0765075	0.845246
il1rn	prs_0.05	47.7989	27.1146	0.0779392	0.856506
ptprc	prs_0.05	20.0529	11.4642	0.080276	0.864907
vmo1	prs_0.05	-59.6108	34.086	0.080333	0.864907
gadd45gip1	prs_0.05	47.0853	26.9728	0.0808852	0.864907
gh1	prs_0.05	-156.557	89.8458	0.0814329	0.864907
flt4	prs_0.05	29.2607	16.8559	0.0825879	0.864907
dkk1	prs_0.05	52.7271	30.396	0.0828118	0.864907
ahsg	prs_0.05	23.9762	13.8281	0.0829562	0.864907
khk	prs_0.05	52.3451	30.2695	0.0837706	0.864907
c5	prs_0.05	13.3657	7.74335	0.0843468	0.864907
ctrl	prs_0.05	57.8041	33.5051	0.0845012	0.864907
tnfrsf1b	prs_0.05	31.0598	18.0326	0.0850056	0.864907
il4r	prs_0.05	30.6348	17.8125	0.0854736	0.864907
blmh	prs_0.05	-26.8426	15.6128	0.0855779	0.864907
ccl5	prs_0.05	88.6402	51.5702	0.0856587	0.864907
grpel1	prs_0.05	-45.7324	26.622	0.0858389	0.864907
yap1	prs_0.05	-22.9827	13.4137	0.08666	0.864907
cpe	prs_0.05	-33.1244	19.3373	0.086729	0.864907
lrg1	prs_0.05	22.7602	13.2924	0.0868613	0.864907
dlk1	prs_0.05	45.5145	26.5919	0.0869848	0.864907
sod2	prs_0.05	-29.5349	17.2584	0.0870321	0.864907
iqgap2	prs_0.05	-47.0384	27.5877	0.0881979	0.868857
mstn	prs_0.05	-43.6342	25.6427	0.0888396	0.868857
kif22	prs_0.05	106.339	62.509	0.0889238	0.868857
asgr2	prs_0.05	22.2144	13.082	0.0895066	0.868857
scgb3a2	prs_0.05	-72.9933	42.9878	0.0895211	0.868857
acy3	prs_0.05	-42.3291	25.0093	0.0905594	0.874584
cd72	prs_0.05	35.8212	21.1901	0.0909534	0.874584
phactr2	prs_0.05	98.3676	58.2716	0.0914096	0.87492
ezr	prs_0.05	-19.9274	11.8636	0.0930265	0.875767
acy1	prs_0.05	-38.197	22.7467	0.0931199	0.875767
f3	prs_0.05	-23.1942	13.8233	0.0933781	0.875767
clec4d	prs_0.05	51.6134	30.7764	0.0935474	0.875767
rtn4ip1	prs_0.05	77.8402	46.4232	0.0936063	0.875767
bdnf	prs_0.05	71.4031	42.6754	0.0943097	0.877284
ncr1	prs_0.05	30.5116	18.304	0.0955411	0.877284
apod	prs_0.05	-36.8826	22.1367	0.0957038	0.877284
bpifa2	prs_0.05	91.8847	55.2376	0.0962397	0.877284
osm	prs_0.05	61.4503	36.9978	0.0967437	0.877284
rtn4r	prs_0.05	28.4117	17.1307	0.0972251	0.877284
tmprss11d	prs_0.05	-32.7697	19.7611	0.0972736	0.877284
ccl16	prs_0.05	42.0451	25.3754	0.097547	0.877284
ccl15	prs_0.05	-36.2656	21.8888	0.0975698	0.877284
rab27b	prs_0.05	69.1457	41.8557	0.0985495	0.879186
ccl18	prs_0.05	59.911	36.2785	0.0986666	0.879186
cxcl14	prs_0.05	-52.1181	31.5956	0.0990513	0.879186
tpmt	prs_0.05	-62.369	37.8832	0.0997047	0.88122
afp	prs_0.05	-57.6953	35.162	0.100843	0.887504
fkbp4	prs_0.05	-37.6076	22.9618	0.101469	0.889249
ceacam16	prs_0.05	66.5198	40.7416	0.102543	0.890687
alpp	prs_0.05	-85.8518	52.5841	0.102554	0.890687
egflam	prs_0.05	-26.0694	15.9844	0.10292	0.890687
dpep2	prs_0.05	23.2505	14.3218	0.10451	0.892119
adamtsl4	prs_0.05	19.2523	11.868	0.104777	0.892119
dpp4	prs_0.05	-21.554	13.3187	0.105607	0.892119
ccl3	prs_0.05	42.9248	26.5583	0.106054	0.892119
nomo1	prs_0.05	18.9394	11.7237	0.106221	0.892119
serpini2	prs_0.05	45.5305	28.186	0.106249	0.892119
matn3	prs_0.05	-25.4441	15.7572	0.106377	0.892119
enpp6	prs_0.05	-29.8019	18.4718	0.106679	0.892119
ampd3	prs_0.05	-59.9431	37.2255	0.107355	0.892119
ifi30	prs_0.05	31.1116	19.3222	0.107381	0.892119
itga5	prs_0.05	19.4153	12.1071	0.108809	0.898885
gnas	prs_0.05	-72.3528	45.1665	0.109191	0.898885
dut	prs_0.05	83.9951	52.505	0.109669	0.898885
cacnb3	prs_0.05	68.7691	43.0185	0.109926	0.898885
ace2	prs_0.05	-34.4439	21.7525	0.113334	0.908013
rbfox3	prs_0.05	-28.9402	18.3488	0.114759	0.908013
b2m	prs_0.05	24.9092	15.8306	0.115623	0.908013
scgn	prs_0.05	-35.3147	22.4609	0.1159	0.908013
prdx6	prs_0.05	-48.3062	30.7319	0.115997	0.908013
rnf41	prs_0.05	-54.098	34.4265	0.116102	0.908013
acot13	prs_0.05	90.848	57.8514	0.116345	0.908013
cd27	prs_0.05	31.2495	19.9381	0.117053	0.908013
mcemp1	prs_0.05	74.476	47.5528	0.117323	0.908013
stx6	prs_0.05	-55.5657	35.4868	0.117407	0.908013
ccdc80	prs_0.05	27.6291	17.6614	0.117741	0.908013
col28a1	prs_0.05	-56.5597	36.1909	0.118112	0.908013
siglec8	prs_0.05	34.8945	22.3483	0.118447	0.908013
tdp1	prs_0.05	-56.2107	36.0313	0.118763	0.908013
chad	prs_0.05	-42.293	27.1237	0.118951	0.908013
lgals3	prs_0.05	-22.68	14.5482	0.119019	0.908013
pla2g10	prs_0.05	-47.9787	30.813	0.119462	0.908013
serpinf1	prs_0.05	20.4169	13.1135	0.119502	0.908013
nudt16	prs_0.05	69.8049	44.8725	0.119812	0.908013
pdzd2	prs_0.05	48.0326	30.9311	0.120465	0.908013
mrc1	prs_0.05	22.2637	14.3616	0.121101	0.908013
scpep1	prs_0.05	38.8579	25.0713	0.121182	0.908013
ccer2	prs_0.05	48.824	31.5426	0.121668	0.908013
lcn2	prs_0.05	29.0066	18.7431	0.121734	0.908013
lag3	prs_0.05	32.0561	20.7268	0.121972	0.908013
klf4	prs_0.05	31.1212	20.1632	0.122734	0.910424
clu	prs_0.05	24.8606	16.1691	0.124177	0.913814
lgals9	prs_0.05	24.3468	15.8743	0.12511	0.913814
mamdc2	prs_0.05	-26.6596	17.3991	0.125479	0.913814
cdh1	prs_0.05	-30.9423	20.2048	0.125676	0.913814
dmp1	prs_0.05	-49.3138	32.2484	0.126235	0.913814
rnase6	prs_0.05	22.1611	14.5115	0.12674	0.913814
ache	prs_0.05	-24.5518	16.1036	0.12737	0.913814
megf9	prs_0.05	13.9059	9.13288	0.127867	0.913814
crnn	prs_0.05	-51.8289	34.062	0.128121	0.913814
nacc1	prs_0.05	43.0785	28.3279	0.128348	0.913814
prr4	prs_0.05	53.6245	35.303	0.128784	0.913814
cd4	prs_0.05	22.8853	15.0684	0.128836	0.913814
lbp	prs_0.05	44.7454	29.501	0.129344	0.913814
prrt3	prs_0.05	28.7379	18.9888	0.130191	0.913814
efna1	prs_0.05	20.4323	13.5121	0.130509	0.913814
serpina9	prs_0.05	-54.9276	36.348	0.130761	0.913814
cfhr5	prs_0.05	31.3531	20.7993	0.131721	0.913814
casp4	prs_0.05	132.387	87.869	0.131918	0.913814
tnfrsf4	prs_0.05	28.3096	18.8034	0.132194	0.913814
hmgcl	prs_0.05	38.4277	25.5877	0.133164	0.913814
gpnmb	prs_0.05	-21.1211	14.0644	0.133177	0.913814
acadsb	prs_0.05	67.785	45.1449	0.133242	0.913814
olfm4	prs_0.05	-95.0568	63.3189	0.13331	0.913814
nt5e	prs_0.05	-40.4145	27.0497	0.135168	0.914486
cat	prs_0.05	-41.8911	28.0465	0.135287	0.914486
lrig1	prs_0.05	25.6183	17.1974	0.136327	0.914486
col1a1	prs_0.05	-19.5994	13.1649	0.136564	0.914486
pspn	prs_0.05	76.2309	51.2187	0.136674	0.914486
lilra3	prs_0.05	-105.555	71.1455	0.137917	0.914486
ddc	prs_0.05	-33.7313	22.8344	0.139632	0.914486
golm2	prs_0.05	-16.2586	11.0078	0.139686	0.914486
fcgr2a	prs_0.05	45.9168	31.1832	0.140904	0.914486
inhbc	prs_0.05	-32.2379	21.9016	0.14105	0.914486
ppbp	prs_0.05	63.4089	43.1853	0.142039	0.914486
umod	prs_0.05	39.0067	26.5969	0.142501	0.914486
cenpf	prs_0.05	-41.2522	28.1321	0.142562	0.914486
rbks	prs_0.05	-35.8566	24.4599	0.142679	0.914486
muc13	prs_0.05	-36.6469	24.9998	0.142692	0.914486
il1r1	prs_0.05	16.3228	11.1502	0.143232	0.914486
nid2	prs_0.05	55.8821	38.255	0.14409	0.914486
gfer	prs_0.05	-46.431	31.826	0.144606	0.914486
mcam	prs_0.05	-23.6064	16.1977	0.145022	0.914486
cpa2	prs_0.05	-47.9847	32.9319	0.145104	0.914486
npl	prs_0.05	31.4127	21.6187	0.146229	0.914486
cxcl11	prs_0.05	58.5584	40.3062	0.146282	0.914486
gp5	prs_0.05	26.6729	18.3647	0.146406	0.914486
cxcl10	prs_0.05	49.4015	34.1235	0.147707	0.914486
fam3b	prs_0.05	25.7296	17.812	0.148609	0.914486
fbp1	prs_0.05	-48.2351	33.3975	0.148676	0.914486
cfh	prs_0.05	16.9161	11.7244	0.14909	0.914486
insl4	prs_0.05	39.5438	27.4415	0.149593	0.914486
il12rb1	prs_0.05	27.6707	19.2085	0.149728	0.914486
stxbp1	prs_0.05	56.648	39.3823	0.150332	0.914486
gc	prs_0.05	19.2661	13.4061	0.1507	0.914486
igfbp4	prs_0.05	29.5985	20.6066	0.150914	0.914486
pf4	prs_0.05	72.2663	50.3151	0.150939	0.914486
timp4	prs_0.05	-29.4588	20.5155	0.151036	0.914486
pcsk7	prs_0.05	33.8081	23.5604	0.151315	0.914486
matn2	prs_0.05	21.6594	15.0959	0.151361	0.914486
cd5l	prs_0.05	33.6484	23.4695	0.151672	0.914486
sez6	prs_0.05	22.5079	15.7283	0.152433	0.914486
ca9	prs_0.05	-32.3655	22.6172	0.15244	0.914486
ahcy	prs_0.05	-49.2397	34.4402	0.152812	0.914486
pla2g2a	prs_0.05	42.0349	29.402	0.152827	0.914486
sord	prs_0.05	-42.9491	30.0443	0.152867	0.914486
lilra2	prs_0.05	25.0574	17.5478	0.153318	0.914486
pi16	prs_0.05	-18.007	12.6217	0.153688	0.914486
dtx3	prs_0.05	-17.2448	12.0899	0.153769	0.914486
galnt5	prs_0.05	19.2456	13.5261	0.154795	0.914486
ddx58	prs_0.05	-41.9496	29.5009	0.155046	0.914486
necap2	prs_0.05	49.0633	34.5048	0.155063	0.914486
mtus1	prs_0.05	-38.2998	26.9415	0.15516	0.914486
kyat1	prs_0.05	-40.0856	28.2158	0.155423	0.914486
wif1	prs_0.05	-24.7439	17.4653	0.156569	0.915085
igfbp2	prs_0.05	-44.6116	31.4983	0.156695	0.915085
c4bpb	prs_0.05	29.0872	20.606	0.158085	0.915085
ogfr	prs_0.05	-23.7709	16.8414	0.158124	0.915085
bcl2l1	prs_0.05	71.7122	50.9076	0.158947	0.915085
tyro3	prs_0.05	19.7432	14.0238	0.159195	0.915085
tfpi	prs_0.05	21.7535	15.4635	0.159511	0.915085
ndufb7	prs_0.05	64.0496	45.6351	0.160478	0.915085
col24a1	prs_0.05	38.8015	27.6598	0.160688	0.915085
cpped1	prs_0.05	-47.4998	33.8692	0.160795	0.915085
cd163	prs_0.05	29.6065	21.1223	0.161027	0.915085
nt5c	prs_0.05	53.0027	37.8732	0.161685	0.915085
ckb	prs_0.05	-41.9379	29.9898	0.162006	0.915085
cx3cl1	prs_0.05	-24.1338	17.2974	0.162961	0.915085
fgfbp3	prs_0.05	26.1726	18.7861	0.163577	0.915085
gast	prs_0.05	88.4075	63.4777	0.163716	0.915085
iglc2	prs_0.05	17.1978	12.3638	0.164245	0.915085
fgfbp2	prs_0.05	-35.0918	25.2654	0.164869	0.915085
bap18	prs_0.05	47.7404	34.3763	0.164921	0.915085
lepr	prs_0.05	-21.2194	15.3048	0.16562	0.915085
tshb	prs_0.05	58.8883	42.4834	0.165715	0.915085
rnase1	prs_0.05	16.8221	12.1373	0.165767	0.915085
tnfsf14	prs_0.05	40.9858	29.5764	0.165834	0.915085
map3k5	prs_0.05	-69.4898	50.2221	0.166479	0.915085
ly9	prs_0.05	20.1136	14.5387	0.166539	0.915085
heph	prs_0.05	-17.383	12.5965	0.167605	0.91539
spon1	prs_0.05	-22.5892	16.3863	0.168048	0.91539
gmpr	prs_0.05	-36.2193	26.2949	0.168394	0.91539
icam1	prs_0.05	19.1283	13.9118	0.169156	0.91539
lyzl2	prs_0.05	25.5522	18.6176	0.169932	0.91539
cthrc1	prs_0.05	-19.43	14.1594	0.170006	0.91539
ctsz	prs_0.05	21.4766	15.6555	0.170131	0.91539
hhex	prs_0.05	52.452	38.2486	0.170282	0.91539
anpep	prs_0.05	-17.7712	12.9691	0.170613	0.91539
ces2	prs_0.05	-37.0064	27.0311	0.171002	0.91539
siglec10	prs_0.05	22.8621	16.7182	0.171483	0.915602
cd2ap	prs_0.05	-44.1485	32.3265	0.172044	0.916246
cxadr	prs_0.05	-34.693	25.5367	0.174299	0.923527
traf3	prs_0.05	-25.4816	18.7625	0.174443	0.923527
palm	prs_0.05	-20.1239	14.8632	0.17577	0.923527
ankrd54	prs_0.05	-40.3727	29.8648	0.176436	0.923527
il18bp	prs_0.05	20.5152	15.1768	0.176468	0.923527
ftcd	prs_0.05	45.5682	33.7347	0.17678	0.923527
plxdc2	prs_0.05	18.4649	13.6883	0.177366	0.923527
crhbp	prs_0.05	-19.0051	14.1162	0.178208	0.923527
spink6	prs_0.05	-37.3145	27.7204	0.178282	0.923527
dscam	prs_0.05	24.0383	17.8629	0.178411	0.923527
psap	prs_0.05	19.4579	14.4693	0.178715	0.923527
mthfsd	prs_0.05	76.5742	56.97	0.178926	0.923527
rrm2	prs_0.05	-35.7048	26.5802	0.179192	0.923527
il17ra	prs_0.05	-29.628	22.0913	0.179881	0.924786
ctsh	prs_0.05	-49.3566	36.9026	0.181078	0.926826
bmp4	prs_0.05	-30.7768	23.026	0.181363	0.926826
il15	prs_0.05	22.2259	16.6383	0.181617	0.926826
gcg	prs_0.05	86.0788	64.5735	0.182533	0.92922
itgb1	prs_0.05	-13.4967	10.1464	0.183465	0.929451
slitrk1	prs_0.05	21.5675	16.2487	0.184413	0.929451
ipcef1	prs_0.05	-60.1056	45.2875	0.184455	0.929451
cracr2a	prs_0.05	-58.5124	44.1251	0.184833	0.929451
ndrg1	prs_0.05	48.6477	36.6966	0.184961	0.929451
calcoco1	prs_0.05	-69.7971	52.7042	0.18541	0.929451
boc	prs_0.05	-15.7699	11.9161	0.185711	0.929451
pga4	prs_0.05	-45.6397	34.5402	0.186399	0.930653
hgf	prs_0.05	22.5267	17.1054	0.187872	0.935753
scly	prs_0.05	-23.5544	17.9239	0.188814	0.938088
gatd3	prs_0.05	51.9452	39.5663	0.189244	0.938088
mapk9	prs_0.05	-28.4825	21.7461	0.190284	0.939528
itgb5	prs_0.05	-24.1209	18.4385	0.190825	0.939528
septin8	prs_0.05	-21.3668	16.3356	0.190891	0.939528
oxct1	prs_0.05	45.3613	34.7415	0.191676	0.94083
ptn	prs_0.05	33.0854	25.3617	0.192062	0.94083
col3a1	prs_0.05	15.2188	11.6934	0.193106	0.941496
fcar	prs_0.05	31.2498	24.024	0.193349	0.941496
thop1	prs_0.05	-18.4505	14.254	0.195539	0.941496
optc	prs_0.05	29.6371	22.9411	0.196412	0.941496
klk13	prs_0.05	-28.7712	22.2929	0.196856	0.941496
pdap1	prs_0.05	64.2402	49.811	0.197177	0.941496
lpo	prs_0.05	-38.5022	29.8952	0.197792	0.941496
lilra6	prs_0.05	47.6667	37.0929	0.198785	0.941496
creg1	prs_0.05	23.4406	18.2525	0.199071	0.941496
ndufs6	prs_0.05	-52.1297	40.6012	0.199174	0.941496
bglap	prs_0.05	-58.1115	45.2902	0.199474	0.941496
sod3	prs_0.05	-38.0434	29.6704	0.199788	0.941496
casp7	prs_0.05	54.8067	42.7683	0.200039	0.941496
cd302	prs_0.05	19.0516	14.8713	0.20017	0.941496
dll1	prs_0.05	18.7121	14.6065	0.200177	0.941496
kiaa0319	prs_0.05	20.3425	15.8843	0.200325	0.941496
cfp	prs_0.05	14.6763	11.4734	0.200855	0.941496
spink2	prs_0.05	24.0755	18.8267	0.200983	0.941496
pof1b	prs_0.05	-30.354	23.7614	0.201457	0.941496
tlr3	prs_0.05	39.8943	31.2814	0.202202	0.941496
igsf9	prs_0.05	49.5548	38.8716	0.202383	0.941496
bgn	prs_0.05	-79.0692	62.1573	0.203357	0.941496
dsg4	prs_0.05	32.8193	25.8016	0.20339	0.941496
siglec9	prs_0.05	18.5915	14.6206	0.20353	0.941496
mmp1	prs_0.05	60.6839	47.74	0.203694	0.941496
chmp6	prs_0.05	35.8955	28.2614	0.204054	0.941496
hsbp1	prs_0.05	62.3416	49.1289	0.204477	0.941496
tpd52l2	prs_0.05	69.8271	55.115	0.205194	0.941496
ncs1	prs_0.05	-17.9439	14.168	0.205343	0.941496
phldb1	prs_0.05	-34.1789	27.1012	0.207265	0.943769
tbl1x	prs_0.05	-54.5491	43.2553	0.207287	0.943769
il1b	prs_0.05	36.1087	28.7123	0.208548	0.943769
serpine1	prs_0.05	43.1168	34.3717	0.209698	0.943769
stat2	prs_0.05	48.6379	38.8445	0.210542	0.943769
traf2	prs_0.05	-45.1105	36.0712	0.211095	0.943769
selplg	prs_0.05	16.4446	13.1683	0.21175	0.943769
get3	prs_0.05	36.0012	28.836	0.21187	0.943769
c1qtnf9	prs_0.05	-30.54	24.49	0.212398	0.943769
cblif	prs_0.05	-45.8521	36.7832	0.212574	0.943769
fus	prs_0.05	-25.1366	20.1728	0.212752	0.943769
cd244	prs_0.05	16.7218	13.4312	0.213143	0.943769
ervv_1	prs_0.05	30.9362	24.8539	0.213248	0.943769
numb	prs_0.05	52.6967	42.3965	0.2139	0.943769
serpini1	prs_0.05	20.1048	16.1888	0.214288	0.943769
inhbb	prs_0.05	32.3116	26.0294	0.21449	0.943769
postn	prs_0.05	-23.7687	19.1989	0.215721	0.943769
pdcd1	prs_0.05	27.1535	21.9342	0.215746	0.943769
shisa5	prs_0.05	15.6059	12.6173	0.216151	0.943769
cd48	prs_0.05	-18.3381	14.8293	0.216244	0.943769
nagk	prs_0.05	35.5034	28.7896	0.217516	0.943769
spink5	prs_0.05	20.201	16.4008	0.218071	0.943769
rrm2b	prs_0.05	-42.3471	34.4365	0.218817	0.943769
arhgef1	prs_0.05	56.83	46.2255	0.218933	0.943769
gcc1	prs_0.05	67.2658	54.725	0.219026	0.943769
fn1	prs_0.05	16.2703	13.2514	0.219531	0.943769
fcrl5	prs_0.05	34.75	28.3228	0.219863	0.943769
ppp3r1	prs_0.05	-25.9918	21.1929	0.220047	0.943769
mavs	prs_0.05	-57.8766	47.1931	0.220068	0.943769
nectin2	prs_0.05	-17.4649	14.2417	0.220089	0.943769
gfra3	prs_0.05	-17.6888	14.4367	0.220488	0.943769
ube2l6	prs_0.05	38.3179	31.3508	0.221635	0.943769
crlf1	prs_0.05	-15.9863	13.0829	0.221748	0.943769
ager	prs_0.05	25.1762	20.6555	0.222909	0.943769
gys1	prs_0.05	-57.1441	46.9375	0.223445	0.943769
kif1c	prs_0.05	22.9552	18.8559	0.223465	0.943769
gbp1	prs_0.05	39.6352	32.562	0.223533	0.943769
cntn5	prs_0.05	-22.4809	18.4837	0.2239	0.943769
csf2rb	prs_0.05	27.3944	22.5615	0.224683	0.943769
reck	prs_0.05	12.2641	10.1049	0.224885	0.943769
vamp8	prs_0.05	54.5941	45.0089	0.225159	0.943769
ppm1f	prs_0.05	32.2771	26.673	0.226252	0.943769
btn2a1	prs_0.05	-15.4719	12.8052	0.226962	0.943769
st6gal1	prs_0.05	17.0464	14.1204	0.22736	0.943769
prkab1	prs_0.05	-33.2078	27.5497	0.22807	0.943769
psg1	prs_0.05	-72.4341	60.1696	0.228666	0.943769
vcan	prs_0.05	-18.2532	15.1867	0.229405	0.943769
epcam	prs_0.05	-61.1179	50.8537	0.229438	0.943769
clps	prs_0.05	-41.9426	34.9752	0.230458	0.943769
vnn2	prs_0.05	27.8368	23.2276	0.23076	0.943769
fgd3	prs_0.05	48.6716	40.6408	0.231085	0.943769
top2b	prs_0.05	47.8826	39.9938	0.231223	0.943769
tmem132a	prs_0.05	-38.6083	32.2552	0.231335	0.943769
vsig10	prs_0.05	22.0412	18.4176	0.231419	0.943769
ntrk2	prs_0.05	-14.6093	12.221	0.231932	0.943769
mmp9	prs_0.05	37.3748	31.2684	0.231985	0.943769
celsr2	prs_0.05	-17.7352	14.8589	0.23266	0.943769
asah1	prs_0.05	28.3242	23.7595	0.233227	0.943769
tbc1d17	prs_0.05	-28.0615	23.5403	0.233249	0.943769
nudt2	prs_0.05	-34.8904	29.27	0.233265	0.943769
qpct	prs_0.05	15.7171	13.1935	0.233557	0.943769
cdhr1	prs_0.05	-26.2548	22.0806	0.234434	0.944011
crym	prs_0.05	-46.2705	38.9571	0.234953	0.944011
ehd3	prs_0.05	70.7266	59.5946	0.235322	0.944011
agrn	prs_0.05	-19.5725	16.496	0.235435	0.944011
lep	prs_0.05	37.9347	32.139	0.237879	0.950798
sema3f	prs_0.05	15.3203	12.9841	0.238043	0.950798
selp	prs_0.05	34.2124	29.1443	0.240448	0.954365
acaa1	prs_0.05	-43.7776	37.298	0.240517	0.954365
hpse	prs_0.05	55.8263	47.6017	0.240899	0.954365
adam22	prs_0.05	-20.5872	17.573	0.241401	0.954365
cd79b	prs_0.05	25.8722	22.0973	0.241678	0.954365
aamdc	prs_0.05	31.9882	27.3265	0.241777	0.954365
bst1	prs_0.05	-28.1146	24.0586	0.242581	0.954365
efhd1	prs_0.05	-20.847	17.8406	0.242612	0.954365
mtif3	prs_0.05	51.7789	44.538	0.245014	0.959292
brk1	prs_0.05	-26.2703	22.6133	0.245363	0.959292
dbh	prs_0.05	62.6416	53.9428	0.24555	0.959292
lrp11	prs_0.05	-20.4121	17.5872	0.245806	0.959292
ccl26	prs_0.05	53.5678	46.2016	0.246291	0.959292
palm2	prs_0.05	-19.1559	16.5338	0.246636	0.959292
slc39a14	prs_0.05	-19.5412	16.9509	0.248997	0.959486
mapkapk2	prs_0.05	43.1565	37.4499	0.249179	0.959486
esm1	prs_0.05	-20.0007	17.358	0.24923	0.959486
ceacam8	prs_0.05	28.1792	24.4704	0.249513	0.959486
scrn1	prs_0.05	-33.0851	28.7361	0.249602	0.959486
s100p	prs_0.05	-31.7377	27.5694	0.249666	0.959486
scn4b	prs_0.05	-24.4701	21.2915	0.250449	0.959486
prap1	prs_0.05	23.9762	20.8801	0.250867	0.959486
cpxm1	prs_0.05	40.2975	35.2138	0.252482	0.959486
folr1	prs_0.05	16.1273	14.0981	0.252661	0.959486
plat	prs_0.05	27.9262	24.4181	0.252773	0.959486
cpxm2	prs_0.05	14.5077	12.7318	0.254515	0.959486
elac1	prs_0.05	49.7111	43.6858	0.255166	0.959486
nrcam	prs_0.05	15.8634	13.9764	0.256383	0.959486
dnaja4	prs_0.05	-41.9423	37.0141	0.257166	0.959486
rilpl2	prs_0.05	56.3467	49.7298	0.257203	0.959486
ido1	prs_0.05	36.8286	32.5444	0.257798	0.959486
vps37a	prs_0.05	-45.6815	40.4206	0.258423	0.959486
rtbdn	prs_0.05	16.6122	14.7013	0.258497	0.959486
gnly	prs_0.05	28.9269	25.6211	0.258898	0.959486
psip1	prs_0.05	35.2306	31.235	0.259365	0.959486
arhgef5	prs_0.05	43.33	38.4369	0.259628	0.959486
igfbpl1	prs_0.05	-19.2693	17.1007	0.259831	0.959486
prdx1	prs_0.05	-50.588	44.8984	0.259871	0.959486
slc51b	prs_0.05	-45.4689	40.3615	0.25995	0.959486
casp8	prs_0.05	-35.926	31.8953	0.260019	0.959486
tctn3	prs_0.05	16.1805	14.3693	0.260159	0.959486
dnph1	prs_0.05	-30.1875	26.8498	0.260894	0.959486
arhgap1	prs_0.05	-26.4477	23.5349	0.261123	0.959486
mink1	prs_0.05	53.0002	47.279	0.262297	0.959486
il7r	prs_0.05	29.7998	26.6054	0.262697	0.959486
lhb	prs_0.05	49.2621	44.0843	0.263812	0.959486
lcat	prs_0.05	12.2561	10.9717	0.263979	0.959486
got1	prs_0.05	-19.1754	17.2519	0.266368	0.959486
cd5	prs_0.05	18.6188	16.7567	0.266524	0.959486
stx7	prs_0.05	-28.6661	25.8072	0.266678	0.959486
sptlc1	prs_0.05	20.6048	18.5709	0.267218	0.959486
olr1	prs_0.05	33.0231	29.7926	0.267686	0.959486
rab6a	prs_0.05	-26.5259	23.9941	0.268947	0.959486
tpsab1	prs_0.05	-29.8245	26.9786	0.268959	0.959486
slamf7	prs_0.05	32.6494	29.5605	0.26939	0.959486
fgf2	prs_0.05	37.5431	33.9987	0.269496	0.959486
mycbp2	prs_0.05	-38.3342	34.7368	0.269796	0.959486
cd200	prs_0.05	14.3921	13.0489	0.270064	0.959486
mydgf	prs_0.05	56.4525	51.2084	0.270297	0.959486
bcam	prs_0.05	-13.0654	11.8621	0.270714	0.959486
pdia4	prs_0.05	34.1203	30.9786	0.270729	0.959486
vps4b	prs_0.05	53.2789	48.4531	0.271521	0.959486
smoc1	prs_0.05	18.3758	16.7241	0.271881	0.959486
rgs10	prs_0.05	33.6027	30.6011	0.272179	0.959486
zbtb16	prs_0.05	-39.058	35.5747	0.272252	0.959486
prl	prs_0.05	41.7534	38.051	0.272521	0.959486
ncan	prs_0.05	-20.3408	18.5414	0.272632	0.959486
git1	prs_0.05	54.1907	49.4536	0.273184	0.959486
dsg2	prs_0.05	-14.7516	13.4673	0.273367	0.959486
dars1	prs_0.05	-41.2906	37.771	0.274325	0.959486
gpc5	prs_0.05	30.9664	28.3438	0.274612	0.959486
hs6st1	prs_0.05	-18.9134	17.3349	0.275259	0.959486
crygd	prs_0.05	53.4643	49.0376	0.275607	0.959486
angptl2	prs_0.05	21.9053	20.1127	0.27611	0.959486
pebp1	prs_0.05	-32.7407	30.078	0.276374	0.959486
hyou1	prs_0.05	11.4771	10.5958	0.278743	0.959486
cd38	prs_0.05	16.7727	15.5035	0.279324	0.959486
hyal1	prs_0.05	12.0448	11.1469	0.279909	0.959486
erp29	prs_0.05	65.2709	60.4225	0.280047	0.959486
art3	prs_0.05	17.7629	16.4856	0.281278	0.959486
tmem25	prs_0.05	-24.6914	22.9223	0.281412	0.959486
mep1a	prs_0.05	-37.4306	34.7804	0.281851	0.959486
arsa	prs_0.05	23.5463	21.9043	0.282401	0.959486
ptprn2	prs_0.05	17.392	16.1839	0.282545	0.959486
ophn1	prs_0.05	58.4431	54.4181	0.282851	0.959486
tp53i3	prs_0.05	-28.9926	26.9989	0.282905	0.959486
lamb1	prs_0.05	-16.1791	15.0984	0.283923	0.959486
vit	prs_0.05	19.9988	18.6664	0.284011	0.959486
pltp	prs_0.05	-17.7218	16.542	0.284036	0.959486
eci2	prs_0.05	34.6039	32.3019	0.284063	0.959486
ptpn1	prs_0.05	-42.662	39.9652	0.285767	0.959486
cd86	prs_0.05	15.4866	14.51	0.285846	0.959486
nrp1	prs_0.05	-15.1986	14.2445	0.285995	0.959486
gla	prs_0.05	19.3597	18.1803	0.286947	0.959486
prtg	prs_0.05	-13.3131	12.5178	0.287551	0.959486
hbegf	prs_0.05	39.4717	37.1242	0.287687	0.959486
adgrf5	prs_0.05	16.226	15.2734	0.28808	0.959486
igsf21	prs_0.05	21.2651	20.0167	0.288083	0.959486
cntn3	prs_0.05	-17.7797	16.7686	0.289019	0.959486
fcrlb	prs_0.05	32.553	30.7417	0.289647	0.959486
ptprz1	prs_0.05	-17.3619	16.4133	0.29016	0.959486
treml2	prs_0.05	17.8153	16.8453	0.290255	0.959486
c1ql2	prs_0.05	23.5825	22.346	0.291285	0.959486
ctsd	prs_0.05	-20.5378	19.4834	0.291841	0.959486
c1qtnf5	prs_0.05	20.6455	19.596	0.292098	0.959486
mmp12	prs_0.05	27.6689	26.2759	0.292344	0.959486
apobr	prs_0.05	22.95	21.8107	0.292704	0.959486
gtpbp2	prs_0.05	42.8441	40.7626	0.293242	0.959486
vamp5	prs_0.05	-28.3519	27.0334	0.294294	0.959486
gpr15l	prs_0.05	-32.1955	30.7712	0.295441	0.959486
ldlrap1	prs_0.05	51.0038	48.9108	0.297057	0.959486
vcpkmt	prs_0.05	-47.3793	45.4955	0.297699	0.959486
ccl7	prs_0.05	31.553	30.3058	0.297815	0.959486
cend1	prs_0.05	31.4982	30.2699	0.298084	0.959486
baiap2	prs_0.05	-31.291	30.0919	0.298421	0.959486
sost	prs_0.05	20.2454	19.4885	0.298891	0.959486
sell	prs_0.05	12.0716	11.6257	0.299119	0.959486
pvalb	prs_0.05	59.9861	57.8058	0.299412	0.959486
angptl3	prs_0.05	19.0015	18.3145	0.299509	0.959486
eps8l2	prs_0.05	-14.7219	14.2097	0.300189	0.959486
comt	prs_0.05	44.4559	42.9625	0.300791	0.959486
nos1	prs_0.05	-26.1597	25.3284	0.301698	0.959486
dpp6	prs_0.05	-16.93	16.3932	0.301734	0.959486
il10	prs_0.05	45.0008	43.5858	0.301866	0.959486
fgf5	prs_0.05	-16.9357	16.4162	0.302251	0.959486
serpina3	prs_0.05	7.69566	7.46521	0.302614	0.959486
sh3bp1	prs_0.05	25.9083	25.1695	0.303325	0.959486
acp6	prs_0.05	-35.5816	34.586	0.303591	0.959486
defa1_defa1b	prs_0.05	26.8919	26.1457	0.303707	0.959486
clul1	prs_0.05	-23.5728	22.934	0.304029	0.959486
l3hypdh	prs_0.05	46.9155	45.6682	0.304285	0.959486
ak1	prs_0.05	-33.6565	32.9384	0.306885	0.959486
dtd1	prs_0.05	45.3965	44.4391	0.307009	0.959486
fgf21	prs_0.05	60.8535	59.5802	0.307089	0.959486
clec5a	prs_0.05	14.6114	14.307	0.307136	0.959486
hla_dra	prs_0.05	-18.8182	18.4282	0.307187	0.959486
wwp2	prs_0.05	-28.301	27.7701	0.308158	0.959486
ambn	prs_0.05	14.858	14.6	0.308845	0.959486
chgb	prs_0.05	-20.4155	20.067	0.308989	0.959486
fbln2	prs_0.05	-15.6591	15.4024	0.309323	0.959486
gmfg	prs_0.05	37.35	36.8075	0.310242	0.959486
fcrl6	prs_0.05	-35.283	34.7712	0.31025	0.959486
kctd5	prs_0.05	-22.0871	21.787	0.310703	0.959486
prtn3	prs_0.05	23.944	23.668	0.311709	0.959486
aplp1	prs_0.05	-26.4345	26.1811	0.312659	0.959486
dpt	prs_0.05	-13.2354	13.1262	0.313313	0.959486
ppcdc	prs_0.05	-24.2157	24.0207	0.313409	0.959486
cxcl16	prs_0.05	11.7069	11.6186	0.313657	0.959486
clec7a	prs_0.05	29.7541	29.5754	0.314406	0.959486
c9	prs_0.05	24.7562	24.6361	0.31497	0.959486
timp2	prs_0.05	-12.5953	12.5383	0.315126	0.959486
cdh15	prs_0.05	-22.375	22.2784	0.315227	0.959486
htra2	prs_0.05	-31.0523	30.9526	0.315764	0.959486
arhgap45	prs_0.05	41.6691	41.5366	0.315782	0.959486
reg1b	prs_0.05	-28.6534	28.6008	0.31643	0.959486
nectin4	prs_0.05	15.2089	15.1831	0.316497	0.959486
stx4	prs_0.05	-30.9399	30.9063	0.316796	0.959486
dnmbp	prs_0.05	-31.7191	31.688	0.316846	0.959486
plxdc1	prs_0.05	-17.6307	17.6354	0.317448	0.959486
ly6d	prs_0.05	-18.5566	18.5684	0.31763	0.959486
tek	prs_0.05	10.6151	10.6233	0.317695	0.959486
ccl13	prs_0.05	35.4929	35.5454	0.318035	0.959486
mvk	prs_0.05	-37.0147	37.0863	0.318256	0.959486
itm2a	prs_0.05	-30.2215	30.3127	0.318778	0.959486
nrgn	prs_0.05	45.9885	46.1277	0.318785	0.959486
atg4a	prs_0.05	-30.5423	30.6432	0.318917	0.959486
pde5a	prs_0.05	52.7303	52.9403	0.319245	0.959486
ifng	prs_0.05	58.2062	58.5732	0.320362	0.959486
sh2b3	prs_0.05	-49.4788	49.8073	0.320524	0.959486
timp1	prs_0.05	13.8919	13.9911	0.320763	0.959486
ppp1r9b	prs_0.05	-47.4987	47.8626	0.321014	0.959486
pgf	prs_0.05	12.5741	12.6827	0.321482	0.959486
tgfbi	prs_0.05	12.9013	13.0158	0.321595	0.959486
app	prs_0.05	33.9561	34.3186	0.32246	0.959486
mtss2	prs_0.05	49.3301	50.0097	0.323943	0.959486
havcr2	prs_0.05	16.7813	17.0141	0.32399	0.959486
rabgap1l	prs_0.05	-30.3424	30.7657	0.324024	0.959486
ddhd2	prs_0.05	33.2163	33.71	0.324462	0.959486
pklr	prs_0.05	-33.8231	34.375	0.325152	0.959486
ptgds	prs_0.05	14.4238	14.6637	0.325301	0.959486
arl2bp	prs_0.05	20.3967	20.7853	0.326455	0.959486
pcbp2	prs_0.05	35.9177	36.6372	0.326919	0.959486
tbc1d5	prs_0.05	-39.601	40.3967	0.326947	0.959486
jam3	prs_0.05	25.0128	25.5291	0.327209	0.959486
appl2	prs_0.05	55.5367	56.7569	0.327839	0.959486
ces1	prs_0.05	35.0233	35.8838	0.329064	0.959486
rnase4	prs_0.05	13.1908	13.525	0.329431	0.959486
atp6v1f	prs_0.05	-33.1331	34.0328	0.330284	0.959486
cd274	prs_0.05	16.9705	17.4326	0.330318	0.959486
egfl7	prs_0.05	20.2349	20.8051	0.330767	0.959486
pvr	prs_0.05	-17.5739	18.0757	0.330943	0.959486
gipc2	prs_0.05	-14.2483	14.678	0.331698	0.959486
dapp1	prs_0.05	59.4408	61.2588	0.331895	0.959486
akt1s1	prs_0.05	-33.355	34.3765	0.331915	0.959486
serpinh1	prs_0.05	63.6534	65.7266	0.332827	0.959486
akt2	prs_0.05	61.99	64.0372	0.33304	0.959486
tspyl1	prs_0.05	19.9415	20.6428	0.334042	0.959486
kir2dl2	prs_0.05	-42.1108	43.5918	0.334043	0.959486
cxcl3	prs_0.05	-46.179	47.8406	0.334421	0.959486
ccn5	prs_0.05	19.0948	19.8249	0.335469	0.959486
col9a1	prs_0.05	23.0168	24.0992	0.339544	0.959486
ccl28	prs_0.05	28.6132	29.9597	0.339559	0.959486
cox5b	prs_0.05	-33.8453	35.5257	0.340753	0.959486
kir2dl3	prs_0.05	-37.3261	39.1912	0.340899	0.959486
stambp	prs_0.05	-31.4153	33.0126	0.341302	0.959486
hspa2	prs_0.05	16.0989	16.9213	0.341413	0.959486
angptl1	prs_0.05	-13.996	14.7636	0.343134	0.959486
rarres2	prs_0.05	22.0387	23.2536	0.343266	0.959486
ankmy2	prs_0.05	38.3911	40.5188	0.343401	0.959486
gfra2	prs_0.05	10.1674	10.7435	0.343967	0.959486
ass1	prs_0.05	-31.5015	33.293	0.344064	0.959486
clstn2	prs_0.05	-18.7881	19.8943	0.344978	0.959486
aldh1a1	prs_0.05	-23.5165	24.9171	0.345286	0.959486
folr3	prs_0.05	89.4795	94.862	0.345558	0.959486
smoc2	prs_0.05	-17.9907	19.0798	0.345734	0.959486
alcam	prs_0.05	8.45617	8.96946	0.345806	0.959486
tor1aip1	prs_0.05	25.4	26.9599	0.346132	0.959486
ddah1	prs_0.05	-20.863	22.1627	0.346532	0.959486
cpa4	prs_0.05	21.0783	22.3935	0.346579	0.959486
qsox1	prs_0.05	20.4888	21.7857	0.346987	0.959486
cdnf	prs_0.05	-15.2745	16.2549	0.347388	0.959486
treh	prs_0.05	35.4755	37.7616	0.347505	0.959486
pik3ip1	prs_0.05	12.2181	13.0055	0.347507	0.959486
polr2f	prs_0.05	-15.958	16.9874	0.347533	0.959486
nmi	prs_0.05	-34.1248	36.3782	0.348226	0.959486
nars1	prs_0.05	22.7835	24.3099	0.348661	0.959486
ece1	prs_0.05	-16.9433	18.0851	0.348838	0.959486
ncam1	prs_0.05	-12.2851	13.1175	0.349001	0.959486
tpk1	prs_0.05	12.8898	13.7858	0.349795	0.959486
ddt	prs_0.05	-18.9717	20.3045	0.350131	0.959486
pigr	prs_0.05	15.9737	17.0985	0.3502	0.959486
plau	prs_0.05	-13.5729	14.5321	0.350315	0.959486
letm1	prs_0.05	24.8453	26.6066	0.350417	0.959486
cdc27	prs_0.05	-28.8022	30.896	0.351227	0.959486
tcn2	prs_0.05	-13.9819	15.0049	0.351437	0.959486
cc2d1a	prs_0.05	-35.1009	37.7026	0.351867	0.959486
sema3g	prs_0.05	-20.6263	22.1586	0.351941	0.959486
plekho1	prs_0.05	32.637	35.0735	0.352106	0.959486
ccl8	prs_0.05	28.7147	30.9437	0.353435	0.959486
creld2	prs_0.05	24.3283	26.2279	0.353638	0.959486
rbm17	prs_0.05	36.2664	39.127	0.353996	0.959486
rnf43	prs_0.05	-27.9207	30.1256	0.354037	0.959486
krt18	prs_0.05	-29.6371	32.0163	0.354617	0.959486
dcbld2	prs_0.05	-16.144	17.4495	0.35488	0.959486
spag1	prs_0.05	27.7494	30.0298	0.355466	0.959486
lsp1	prs_0.05	18.7845	20.3332	0.355582	0.959486
esam	prs_0.05	14.3841	15.5718	0.355636	0.959486
lgals7_lgals7b	prs_0.05	18.9076	20.4778	0.355849	0.959486
aoc3	prs_0.05	13.8455	14.9969	0.3559	0.959486
cant1	prs_0.05	9.34469	10.1274	0.356164	0.959486
cda	prs_0.05	22.1874	24.0475	0.356202	0.959486
dnajb1	prs_0.05	-41.4033	45.0361	0.35793	0.959486
heg1	prs_0.05	11.7714	12.8096	0.358133	0.959486
cfc1	prs_0.05	-21.8178	23.7492	0.358277	0.959486
rab2b	prs_0.05	28.8205	31.381	0.358416	0.959486
csf2ra	prs_0.05	28.865	31.5491	0.360241	0.959486
foxo3	prs_0.05	-45.7	49.9705	0.360442	0.959486
acan	prs_0.05	-12.7893	13.9912	0.360676	0.959486
rad23b	prs_0.05	-21.9444	24.0103	0.360749	0.959486
enpp2	prs_0.05	13.227	14.5055	0.361853	0.959486
metap2	prs_0.05	-27.3243	29.9761	0.362022	0.959486
fcn1	prs_0.05	26.3732	28.9639	0.362541	0.959486
cd99l2	prs_0.05	10.7004	11.7537	0.362629	0.959486
tacstd2	prs_0.05	-14.2666	15.6774	0.362829	0.959486
pdlim7	prs_0.05	-58.2343	64.0037	0.362907	0.959486
oscar	prs_0.05	15.3232	16.848	0.363099	0.959486
cirbp	prs_0.05	44.2394	48.7356	0.364025	0.960711
smad5	prs_0.05	-9.46459	10.4434	0.3648	0.961535
f7	prs_0.05	13.3297	14.7307	0.365531	0.962239
furin	prs_0.05	15.2164	16.8401	0.366227	0.962853
rspo3	prs_0.05	12.8643	14.2532	0.36677	0.963062
pdcd1lg2	prs_0.05	14.3518	15.9591	0.36851	0.963403
echs1	prs_0.05	42.871	47.6873	0.368661	0.963403
ces3	prs_0.05	31.4578	34.9965	0.368724	0.963403
mia	prs_0.05	16.763	18.65	0.368756	0.963403
sftpa2	prs_0.05	-23.0521	25.7424	0.370533	0.966831
rnase10	prs_0.05	22.225	24.8983	0.372067	0.969489
egfr	prs_0.05	7.31384	8.20081	0.372485	0.969489
pon2	prs_0.05	-15.4865	17.4709	0.375402	0.973346
vegfc	prs_0.05	25.3358	28.5877	0.375492	0.973346
amy1a_amy1b_amy1c	prs_0.05	21.8675	24.684	0.375685	0.973346
fut1	prs_0.05	29.2175	32.9916	0.375842	0.973346
myoc	prs_0.05	-20.1122	22.8147	0.378031	0.977417
gp1bb	prs_0.05	30.3155	34.4288	0.378585	0.977417
dok1	prs_0.05	60.9201	69.221	0.378826	0.977417
cntn1	prs_0.05	-11.1716	12.7102	0.379437	0.97778
nptn	prs_0.05	-38.0066	43.331	0.380429	0.979123
crtam	prs_0.05	-22.3689	25.6028	0.382296	0.980365
cbln4	prs_0.05	-13.6083	15.5773	0.382346	0.980365
chl1	prs_0.05	13.5953	15.5919	0.383244	0.980365
ccn3	prs_0.05	14.7452	16.911	0.383257	0.980365
il32	prs_0.05	-18.1333	20.823	0.383857	0.980365
swap70	prs_0.05	15.9634	18.3759	0.385013	0.980365
coro1a	prs_0.05	-39.4248	45.4029	0.385221	0.980365
kazald1	prs_0.05	-20.1786	23.2408	0.385272	0.980365
cd8a	prs_0.05	-21.5145	24.846	0.386544	0.980365
defb4a_defb4b	prs_0.05	65.2667	75.6728	0.388429	0.980365
podxl	prs_0.05	6.72506	7.80389	0.38883	0.980365
angpt2	prs_0.05	16.8112	19.5092	0.388857	0.980365
ssna1	prs_0.05	22.6643	26.3641	0.389983	0.980365
itgam	prs_0.05	13.5194	15.7268	0.389997	0.980365
ap1g2	prs_0.05	35.1542	40.904	0.390112	0.980365
ptprs	prs_0.05	-10.4135	12.1277	0.390537	0.980365
qdpr	prs_0.05	-18.7525	21.8425	0.390608	0.980365
tank	prs_0.05	-30.1926	35.1715	0.390659	0.980365
ap3b1	prs_0.05	33.4809	39.0099	0.390755	0.980365
wfdc2	prs_0.05	16.0101	18.7012	0.391952	0.980365
cacybp	prs_0.05	44.6823	52.2598	0.392559	0.980365
sh2d1a	prs_0.05	23.3451	27.3407	0.393191	0.980365
scrib	prs_0.05	-41.0259	48.051	0.393227	0.980365
ephb6	prs_0.05	13.4061	15.7055	0.393338	0.980365
sema4c	prs_0.05	-12.0509	14.1385	0.39403	0.980365
dpy30	prs_0.05	-25.6615	30.1545	0.394778	0.980365
areg	prs_0.05	-20.7765	24.4275	0.395035	0.980365
tgfbr2	prs_0.05	13.2063	15.5614	0.396081	0.980365
lrch4	prs_0.05	29.4563	34.7487	0.396618	0.980365
nsfl1c	prs_0.05	-28.9317	34.1536	0.396944	0.980365
prcp	prs_0.05	12.602	14.885	0.397211	0.980365
zbtb17	prs_0.05	-16.4858	19.4781	0.397351	0.980365
acrbp	prs_0.05	16.7172	19.7569	0.397483	0.980365
spink4	prs_0.05	-27.7433	32.8476	0.398339	0.980365
itih4	prs_0.05	11.4024	13.5365	0.399604	0.980365
asrgl1	prs_0.05	44.0029	52.3268	0.4004	0.980365
cd40lg	prs_0.05	33.2044	39.5103	0.400694	0.980365
bsg	prs_0.05	-8.40302	10.0134	0.40138	0.980365
prok1	prs_0.05	29.0711	34.7223	0.402462	0.980365
mst1	prs_0.05	-27.092	32.3806	0.402785	0.980365
prkg1	prs_0.05	53.5588	64.1716	0.403943	0.980365
serpind1	prs_0.05	11.3796	13.6453	0.404316	0.980365
pkd1	prs_0.05	-10.7536	12.9016	0.404569	0.980365
lats1	prs_0.05	35.7286	42.8928	0.404869	0.980365
dusp13	prs_0.05	-17.2942	20.7671	0.404984	0.980365
susd1	prs_0.05	20.7177	24.8805	0.405028	0.980365
inpp5j	prs_0.05	18.5131	22.2612	0.405627	0.980365
map2k1	prs_0.05	-27.397	32.9517	0.40574	0.980365
pros1	prs_0.05	10.1066	12.1628	0.406017	0.980365
itgal	prs_0.05	18.6318	22.4626	0.406854	0.980365
tomm20	prs_0.05	32.6169	39.3561	0.407248	0.980365
bola1	prs_0.05	23.709	28.6429	0.407826	0.980365
fcer1a	prs_0.05	-10.1259	12.2578	0.408771	0.980365
efemp1	prs_0.05	12.7604	15.4481	0.408802	0.980365
galnt7	prs_0.05	-8.76119	10.6129	0.409083	0.980365
cd63	prs_0.05	-21.8569	26.6417	0.411995	0.980365
cd226	prs_0.05	17.54	21.3979	0.412393	0.980365
atp6v1g1	prs_0.05	30.4349	37.1314	0.412423	0.980365
chchd10	prs_0.05	15.5016	18.9382	0.413062	0.980365
otud6b	prs_0.05	24.7256	30.2207	0.41327	0.980365
prss2	prs_0.05	-20.6541	25.2569	0.413503	0.980365
asah2	prs_0.05	21.6409	26.5198	0.414494	0.980365
tnfsf12	prs_0.05	11.9638	14.6636	0.414576	0.980365
vwc2l	prs_0.05	19.6601	24.1248	0.415121	0.980365
mertk	prs_0.05	10.5304	12.9245	0.415217	0.980365
il31ra	prs_0.05	-16.8421	20.6783	0.415381	0.980365
fuca1	prs_0.05	33.9219	41.6554	0.415455	0.980365
gstt2b	prs_0.05	-99.6754	122.565	0.416087	0.980365
ccdc50	prs_0.05	32.2109	39.7122	0.417312	0.980365
plxna4	prs_0.05	34.0968	42.1424	0.418474	0.980365
mdga1	prs_0.05	-28.7765	35.6849	0.420018	0.980365
bax	prs_0.05	-36.4407	45.219	0.420326	0.980365
sarg	prs_0.05	44.5558	55.3014	0.420431	0.980365
mybpc2	prs_0.05	-34.1155	42.3752	0.420781	0.980365
masp1	prs_0.05	9.57748	11.9065	0.421178	0.980365
acvrl1	prs_0.05	-9.74043	12.1184	0.421536	0.980365
snx9	prs_0.05	-27.8164	34.612	0.421598	0.980365
ssc5d	prs_0.05	16.5828	20.6361	0.421645	0.980365
park7	prs_0.05	-22.027	27.4265	0.421909	0.980365
twf2	prs_0.05	34.0435	42.4438	0.422513	0.980365
gnpda1	prs_0.05	13.7307	17.1233	0.422637	0.980365
cela2a	prs_0.05	-23.9395	29.8569	0.422673	0.980365
lpl	prs_0.05	-18.5513	23.1794	0.423524	0.980365
rras	prs_0.05	53.4689	66.8098	0.423538	0.980365
hdgf	prs_0.05	-39.2289	49.0231	0.423595	0.980365
rwdd1	prs_0.05	-26.2631	32.8257	0.423673	0.980365
txndc15	prs_0.05	-10.9358	13.6781	0.424002	0.980365
klk15	prs_0.05	21.0577	26.3998	0.425086	0.980365
ddi2	prs_0.05	-32.4735	40.7964	0.426048	0.980365
c3	prs_0.05	18.6793	23.4872	0.426451	0.980365
itgb7	prs_0.05	-18.3997	23.1794	0.427322	0.980365
pdgfa	prs_0.05	29.0641	36.6158	0.427343	0.980365
rnase3	prs_0.05	43.3715	54.7088	0.42792	0.980365
neo1	prs_0.05	-8.72437	11.0185	0.428491	0.980365
tnxb	prs_0.05	9.75425	12.3484	0.429583	0.980365
ggt1	prs_0.05	-16.7852	21.2888	0.43044	0.980365
reg1a	prs_0.05	-19.5241	24.8163	0.43144	0.980365
calca	prs_0.05	21.7822	27.6892	0.431484	0.980365
eif4b	prs_0.05	-23.7459	30.2249	0.432086	0.980365
ebag9	prs_0.05	-37.9504	48.3094	0.432128	0.980365
smpd1	prs_0.05	18.7639	23.9216	0.432819	0.980365
fabp4	prs_0.05	-18.9112	24.1373	0.433351	0.980365
il13ra1	prs_0.05	7.98426	10.2329	0.43525	0.980365
col2a1	prs_0.05	32.6643	41.9265	0.435938	0.980365
abhd14b	prs_0.05	-23.2081	29.8043	0.436176	0.980365
hspa1a	prs_0.05	-28.3077	36.3759	0.436459	0.980365
gpha2	prs_0.05	19.7047	25.3415	0.436834	0.980365
map2	prs_0.05	-18.047	23.2488	0.437609	0.980365
igdcc4	prs_0.05	-9.89756	12.781	0.438704	0.980365
erbb2	prs_0.05	-8.84693	11.4309	0.43897	0.980365
fgf23	prs_0.05	-23.8186	30.8218	0.439658	0.980365
lztfl1	prs_0.05	27.937	36.1676	0.439867	0.980365
cxcl12	prs_0.05	-16.1272	20.9402	0.441215	0.980365
pi3	prs_0.05	-20.7612	26.9634	0.44132	0.980365
fcer2	prs_0.05	18.9453	24.6089	0.441391	0.980365
cd99	prs_0.05	-7.36047	9.56281	0.441487	0.980365
lrrc25	prs_0.05	15.1898	19.76	0.442072	0.980365
paxx	prs_0.05	17.5953	22.9123	0.442532	0.980365
vps53	prs_0.05	-29.8296	38.9116	0.443326	0.980365
prg2	prs_0.05	-20.1431	26.2994	0.443737	0.980365
crisp3	prs_0.05	-10.525	13.7457	0.443867	0.980365
sod1	prs_0.05	-18.9741	24.8194	0.444586	0.980365
nptxr	prs_0.05	13.0824	17.1321	0.445101	0.980365
thbs2	prs_0.05	13.4937	17.6766	0.445251	0.980365
dsg3	prs_0.05	12.9924	17.0336	0.445617	0.980365
csrp3	prs_0.05	37.6021	49.3157	0.445784	0.980365
ntf3	prs_0.05	-13.8305	18.1467	0.445978	0.980365
rbpms2	prs_0.05	40.0747	52.586	0.446022	0.980365
psme1	prs_0.05	-14.714	19.3341	0.446642	0.980365
cpm	prs_0.05	12.3704	16.2611	0.446822	0.980365
msln	prs_0.05	-21.0273	27.6478	0.446939	0.980365
ror1	prs_0.05	-12.0279	15.8626	0.448305	0.980365
siglec5	prs_0.05	44.8072	59.1935	0.449081	0.980365
ttr	prs_0.05	-9.61373	12.7643	0.451356	0.980365
mb	prs_0.05	-18.6454	24.7656	0.451533	0.980365
tpr	prs_0.05	-18.9285	25.1709	0.452061	0.980365
lipf	prs_0.05	22.6815	30.1743	0.452251	0.980365
tmed8	prs_0.05	39.3861	52.4563	0.45276	0.980365
plin3	prs_0.05	-16.134	21.5125	0.453272	0.980365
cxcl9	prs_0.05	25.8368	34.4531	0.453316	0.980365
pm20d1	prs_0.05	68.5346	91.4102	0.453414	0.980365
stip1	prs_0.05	-25.2135	33.6344	0.453482	0.980365
sirpa	prs_0.05	-21.718	28.9719	0.453489	0.980365
paep	prs_0.05	47.6531	63.7167	0.454533	0.980365
ppp1cc	prs_0.05	31.3622	41.9889	0.455122	0.980365
pnma1	prs_0.05	21.3006	28.532	0.455344	0.980365
evi5	prs_0.05	34.1704	45.792	0.45555	0.980365
kitlg	prs_0.05	13.5526	18.1694	0.455734	0.980365
apof	prs_0.05	7.49228	10.0453	0.455769	0.980365
hs6st2	prs_0.05	11.4942	15.4216	0.45608	0.980365
cmc1	prs_0.05	34.1797	45.8627	0.456122	0.980365
plxnb3	prs_0.05	-17.4399	23.4513	0.457086	0.980365
tnfrsf10a	prs_0.05	-11.8916	15.9914	0.457109	0.980365
cd34	prs_0.05	-8.73325	11.7712	0.458146	0.980365
dgcr6	prs_0.05	17.4369	23.5288	0.45865	0.980365
crip2	prs_0.05	-13.7766	18.6138	0.459228	0.980365
dctd	prs_0.05	35.5192	48.0129	0.459439	0.980365
il18rap	prs_0.05	66.2809	89.7567	0.460248	0.980365
plpbp	prs_0.05	-25.2919	34.2697	0.460506	0.980365
ids	prs_0.05	3.24269	4.39596	0.460733	0.980365
pstpip2	prs_0.05	40.6435	55.1054	0.460791	0.980365
ulbp2	prs_0.05	13.478	18.2786	0.460908	0.980365
vnn1	prs_0.05	-27.0067	36.6286	0.460941	0.980365
cd207	prs_0.05	-14.393	19.53	0.461151	0.980365
klk8	prs_0.05	-13.3557	18.1294	0.46132	0.980365
ccs	prs_0.05	-18.2349	24.7565	0.461392	0.980365
pqbp1	prs_0.05	-20.9751	28.5316	0.462254	0.980365
txnrd1	prs_0.05	-17.0143	23.1589	0.462544	0.980365
meltf	prs_0.05	10.7928	14.7081	0.463078	0.980365
nme3	prs_0.05	-8.64593	11.7881	0.463296	0.980365
cep170	prs_0.05	-28.9248	39.4509	0.463454	0.980365
nfkb1	prs_0.05	27.4754	37.4919	0.463667	0.980365
pdgfc	prs_0.05	-11.0963	15.1687	0.464465	0.980365
sdc4	prs_0.05	16.836	23.0264	0.464688	0.980365
igfbp1	prs_0.05	-43.7224	59.8454	0.465037	0.980365
dnajb14	prs_0.05	24.2734	33.2883	0.465894	0.980365
esyt2	prs_0.05	30.3303	41.6043	0.465999	0.980365
rassf2	prs_0.05	-21.1458	29.0099	0.466059	0.980365
c1qtnf1	prs_0.05	15.4138	21.1703	0.466569	0.980365
krt5	prs_0.05	-18.2089	25.0171	0.466707	0.980365
cdh2	prs_0.05	12.6188	17.3594	0.467284	0.980365
egf	prs_0.05	38.4012	52.8302	0.467307	0.980365
fcrl2	prs_0.05	17.8123	24.5687	0.46846	0.980365
nfasc	prs_0.05	9.68928	13.3713	0.468686	0.980365
sh3glb2	prs_0.05	24.8562	34.3124	0.468823	0.980365
ifnar1	prs_0.05	9.65949	13.3431	0.469114	0.980365
hgs	prs_0.05	-28.8706	39.8875	0.469196	0.980365
rnf149	prs_0.05	11.1569	15.4301	0.46965	0.980365
tst	prs_0.05	-27.8518	38.5776	0.470321	0.980383
atraid	prs_0.05	-10.3563	14.3647	0.470946	0.980383
pdcd6	prs_0.05	-25.5119	35.462	0.471893	0.980383
sdhb	prs_0.05	-23.5426	32.7364	0.472052	0.980383
dnajc9	prs_0.05	-28.435	39.5717	0.472414	0.980383
nfu1	prs_0.05	37.4431	52.1168	0.472491	0.980383
anxa10	prs_0.05	29.8476	41.5926	0.472999	0.980459
plg	prs_0.05	8.23228	11.5085	0.474419	0.981786
cryzl1	prs_0.05	33.8445	47.4594	0.475776	0.981786
ggact	prs_0.05	25.7504	36.2435	0.477413	0.981786
cytl1	prs_0.05	8.43499	11.8854	0.477904	0.981786
tnfrsf9	prs_0.05	14.3177	20.2838	0.480278	0.981786
tnfrsf11a	prs_0.05	13.2606	18.7963	0.480513	0.981786
fkbp5	prs_0.05	-34.2723	48.6215	0.480892	0.981786
plxnb2	prs_0.05	7.83392	11.1226	0.481236	0.981786
azu1	prs_0.05	-27.7261	39.3867	0.481474	0.981786
cd58	prs_0.05	-6.10161	8.68235	0.482212	0.981786
ptx3	prs_0.05	-17.6799	25.1635	0.482311	0.981786
ccn1	prs_0.05	27.9632	39.8228	0.482567	0.981786
glod4	prs_0.05	-13.0528	18.608	0.483024	0.981786
epha4	prs_0.05	10.101	14.4053	0.483185	0.981786
daam1	prs_0.05	29.5992	42.349	0.4846	0.981786
dmd	prs_0.05	-18.4435	26.3965	0.484741	0.981786
ckmt1a_ckmt1b	prs_0.05	25.2122	36.1037	0.484979	0.981786
hnrnpul1	prs_0.05	17.178	24.615	0.48527	0.981786
ltbp3	prs_0.05	19.3486	27.833	0.486957	0.981786
trim58	prs_0.05	-30.7771	44.2776	0.487004	0.981786
man1a2	prs_0.05	8.91827	12.8305	0.48701	0.981786
ptprh	prs_0.05	16.893	24.317	0.487251	0.981786
psme2	prs_0.05	-13.1844	18.9817	0.487322	0.981786
trim21	prs_0.05	-28.0272	40.3667	0.487491	0.981786
ppp1r12a	prs_0.05	-33.7895	48.6705	0.487532	0.981786
il5ra	prs_0.05	-19.3603	27.8887	0.487564	0.981786
mepe	prs_0.05	-9.35556	13.4815	0.487716	0.981786
lmnb1	prs_0.05	21.4029	30.8559	0.487917	0.981786
tdrkh	prs_0.05	-29.9354	43.1765	0.488112	0.981786
cst3	prs_0.05	9.63877	13.921	0.488698	0.981786
cd109	prs_0.05	-11.5016	16.6505	0.489719	0.981786
plcb2	prs_0.05	34.1954	49.5176	0.489843	0.981786
sdccag8	prs_0.05	40.0994	58.142	0.490404	0.981786
fgfbp1	prs_0.05	-10.4934	15.2447	0.491252	0.981786
cxcl5	prs_0.05	40.2189	58.4426	0.491348	0.981786
bcl2l11	prs_0.05	-15.9998	23.2758	0.491838	0.981786
rgcc	prs_0.05	26.4744	38.5161	0.491864	0.981786
shbg	prs_0.05	18.7625	27.2984	0.491894	0.981786
pnlip	prs_0.05	20.8008	30.3225	0.492729	0.981786
spint2	prs_0.05	14.7127	21.4763	0.493309	0.981786
cd74	prs_0.05	-11.8063	17.2401	0.493469	0.981786
gp6	prs_0.05	30.6841	44.8719	0.494099	0.981786
rilp	prs_0.05	-21.0464	30.804	0.494463	0.981786
npdc1	prs_0.05	10.4533	15.3104	0.494765	0.981786
nell2	prs_0.05	-9.68387	14.1882	0.494911	0.981786
ceacam6	prs_0.05	13.4242	19.7101	0.495825	0.982661
jpt2	prs_0.05	30.3533	44.6496	0.496632	0.982676
smad2	prs_0.05	23.5525	34.6915	0.497202	0.982676
mbl2	prs_0.05	36.8394	54.2688	0.497252	0.982676
wnt9a	prs_0.05	-9.8242	14.5209	0.498696	0.983252
mars1	prs_0.05	29.2459	43.3961	0.500363	0.983252
pag1	prs_0.05	18.5915	27.6522	0.501378	0.983252
commd9	prs_0.05	13.6989	20.4094	0.502099	0.983252
pnliprp2	prs_0.05	101.345	151.224	0.502759	0.983252
cd59	prs_0.05	-7.33636	10.9494	0.502849	0.983252
urod	prs_0.05	-24.1624	36.0746	0.502999	0.983252
gdnf	prs_0.05	13.02	19.4723	0.503731	0.983252
gpr158	prs_0.05	12.5655	18.852	0.505077	0.983252
znrd2	prs_0.05	-23.4015	35.1456	0.505519	0.983252
ltbp2	prs_0.05	-10.4224	15.6562	0.505608	0.983252
vasp	prs_0.05	24.4235	36.6903	0.505631	0.983252
klrb1	prs_0.05	-12.4531	18.727	0.506069	0.983252
sparc	prs_0.05	-24.0743	36.21	0.506152	0.983252
ephb4	prs_0.05	-8.14461	12.2554	0.506328	0.983252
prkar2a	prs_0.05	28.3352	42.7016	0.506977	0.983252
dpep1	prs_0.05	17.2522	26.0252	0.507399	0.983252
slc9a3r1	prs_0.05	28.248	42.6886	0.508156	0.983252
becn1	prs_0.05	20.5826	31.1184	0.508344	0.983252
cpvl	prs_0.05	-13.8731	20.981	0.508478	0.983252
tnfaip2	prs_0.05	-15.8243	23.9673	0.509104	0.983252
stc2	prs_0.05	-8.99737	13.6328	0.509273	0.983252
lamp2	prs_0.05	5.70019	8.64858	0.509845	0.983252
fmnl1	prs_0.05	-21.4585	32.6619	0.511195	0.983252
abl1	prs_0.05	-22.4928	34.4994	0.514422	0.983252
f13b	prs_0.05	8.34322	12.8015	0.514577	0.983252
dab2	prs_0.05	-36.8735	56.5813	0.514607	0.983252
rgma	prs_0.05	-10.0926	15.4985	0.514926	0.983252
mindy1	prs_0.05	35.7947	55.1312	0.516175	0.983252
sumf2	prs_0.05	-17.257	26.6614	0.517466	0.983252
kynu	prs_0.05	-12.3258	19.0556	0.517746	0.983252
lect2	prs_0.05	21.3373	33.0127	0.518069	0.983252
myh9	prs_0.05	36.8639	57.2375	0.519549	0.983252
fst	prs_0.05	16.9076	26.2534	0.519571	0.983252
bag4	prs_0.05	15.9159	24.7222	0.519719	0.983252
c2	prs_0.05	7.6089	11.8273	0.520013	0.983252
galnt10	prs_0.05	-8.98687	13.9798	0.52033	0.983252
yars1	prs_0.05	48.3661	75.3581	0.520999	0.983252
cntnap2	prs_0.05	-13.0061	20.2947	0.521618	0.983252
ceacam19	prs_0.05	-12.8755	20.1149	0.522117	0.983252
arl13b	prs_0.05	23.0179	35.9641	0.522164	0.983252
ncam2	prs_0.05	8.46563	13.2301	0.522261	0.983252
ufd1	prs_0.05	45.5161	71.1901	0.522596	0.983252
cetn3	prs_0.05	25.0447	39.3657	0.524649	0.983252
akr1b1	prs_0.05	24.7968	38.9949	0.524849	0.983252
tnfrsf6b	prs_0.05	17.4726	27.51	0.525346	0.983252
agt	prs_0.05	-7.43796	11.7629	0.527181	0.983252
mri1	prs_0.05	22.32	35.3537	0.527828	0.983252
ubac1	prs_0.05	-11.5302	18.2769	0.528136	0.983252
cetn2	prs_0.05	-21.7063	34.409	0.528157	0.983252
sf3b4	prs_0.05	-24.0107	38.0938	0.528502	0.983252
chi3l1	prs_0.05	23.7409	37.6713	0.528563	0.983252
tafa5	prs_0.05	-11.2861	17.9229	0.528895	0.983252
sbsn	prs_0.05	10.8307	17.2104	0.529154	0.983252
lrrn1	prs_0.05	-11.9396	18.9737	0.529179	0.983252
f11	prs_0.05	9.44104	15.0294	0.529898	0.983252
ciapin1	prs_0.05	-20.4359	32.5426	0.530028	0.983252
kel	prs_0.05	11.4829	18.3099	0.530573	0.983252
pcdh9	prs_0.05	10.7164	17.1105	0.531122	0.983252
vegfb	prs_0.05	9.05471	14.4689	0.53145	0.983252
nedd4l	prs_0.05	-15.7098	25.1076	0.531519	0.983252
itga11	prs_0.05	-10.6001	16.9474	0.531667	0.983252
idua	prs_0.05	14.4888	23.1701	0.531764	0.983252
ca12	prs_0.05	-10.2855	16.496	0.532952	0.983252
spink1	prs_0.05	-13.4623	21.5927	0.532985	0.983252
reg4	prs_0.05	-14.9365	23.9605	0.53304	0.983252
serpina5	prs_0.05	10.409	16.6979	0.533048	0.983252
ptrhd1	prs_0.05	19.3241	31.0936	0.53429	0.983252
lcn15	prs_0.05	19.6872	31.7304	0.534966	0.983252
csde1	prs_0.05	-38.3272	61.8634	0.535565	0.983252
cfhr2	prs_0.05	-18.0927	29.2352	0.536011	0.983252
hmox2	prs_0.05	-13.6361	22.0729	0.53673	0.983252
scarf2	prs_0.05	-8.93879	14.4707	0.536768	0.983252
ctsl	prs_0.05	7.36792	11.9488	0.53749	0.983252
pgd	prs_0.05	-17.1268	27.7851	0.537634	0.983252
glrx5	prs_0.05	27.8356	45.1691	0.537734	0.983252
tacc3	prs_0.05	36.5521	59.3732	0.538143	0.983252
chrdl2	prs_0.05	-17.7557	28.8498	0.538262	0.983252
tinagl1	prs_0.05	6.93043	11.2688	0.538555	0.983252
pkd2	prs_0.05	18.5464	30.1646	0.538667	0.983252
amy2b	prs_0.05	14.8031	24.0993	0.539053	0.983252
dtnb	prs_0.05	-12.973	21.1315	0.539278	0.983252
pcyt2	prs_0.05	23.9903	39.0956	0.539466	0.983252
actn2	prs_0.05	-17.2483	28.1261	0.539718	0.983252
fgr	prs_0.05	18.2796	29.8856	0.540774	0.983252
txn	prs_0.05	14.0406	22.9797	0.541207	0.983252
abraxas2	prs_0.05	20.7889	34.0792	0.541858	0.983252
angpt1	prs_0.05	26.6502	43.6987	0.541959	0.983252
extl1	prs_0.05	-15.2445	25.0071	0.54213	0.983252
s100g	prs_0.05	13.8881	22.7876	0.542228	0.983252
lilra5	prs_0.05	9.7076	15.9453	0.542659	0.983252
vat1	prs_0.05	6.19549	10.2143	0.544157	0.983252
micb_mica	prs_0.05	45.7341	75.4368	0.54435	0.983252
prss8	prs_0.05	-12.1838	20.1547	0.545506	0.983252
ccl21	prs_0.05	12.8826	21.3537	0.546317	0.983252
nek7	prs_0.05	23.4554	38.9153	0.546696	0.983252
commd1	prs_0.05	19.0278	31.5727	0.546738	0.983252
amy2a	prs_0.05	14.1419	23.491	0.54717	0.983252
hs1bp3	prs_0.05	27.4141	45.5795	0.547542	0.983252
ctrb1	prs_0.05	-16.1636	26.8803	0.547634	0.983252
gip	prs_0.05	-16.4956	27.4476	0.547858	0.983252
timm8a	prs_0.05	-26.3441	43.8507	0.548001	0.983252
septin3	prs_0.05	-22.4836	37.4436	0.548203	0.983252
carhsp1	prs_0.05	-16.2839	27.3173	0.551113	0.983252
dner	prs_0.05	-6.86286	11.5269	0.551596	0.983252
pcdh1	prs_0.05	-6.52153	10.9614	0.551879	0.983252
bmper	prs_0.05	6.73459	11.3244	0.552053	0.983252
ntprobnp	prs_0.05	29.026	48.9432	0.55315	0.983252
parp1	prs_0.05	15.8587	26.7577	0.553403	0.983252
osmr	prs_0.05	6.1584	10.3956	0.553586	0.983252
ccl2	prs_0.05	-16.2153	27.3732	0.553604	0.983252
elavl4	prs_0.05	26.4698	44.7453	0.554149	0.983252
tcof1	prs_0.05	8.8765	15.007	0.554198	0.983252
lair1	prs_0.05	10.2841	17.4006	0.554511	0.983252
pacs2	prs_0.05	18.6565	31.5673	0.554524	0.983252
tgm2	prs_0.05	-22.8742	38.7086	0.554571	0.983252
crybb1	prs_0.05	19.5681	33.1308	0.554774	0.983252
ptges2	prs_0.05	-16.4646	27.8822	0.554858	0.983252
gp1ba	prs_0.05	-9.49544	16.0807	0.554869	0.983252
ptgr1	prs_0.05	22.3565	37.8877	0.555148	0.983252
eef1d	prs_0.05	27.6226	46.8296	0.555295	0.983252
top1	prs_0.05	32.008	54.2647	0.555298	0.983252
tmem106a	prs_0.05	21.062	35.8231	0.556576	0.983847
scrg1	prs_0.05	-8.15352	13.8937	0.557309	0.983847
clpp	prs_0.05	-28.4683	48.6535	0.55847	0.983847
il1rap	prs_0.05	-12.8347	22.0329	0.560221	0.983847
fstl3	prs_0.05	-8.91397	15.3246	0.56079	0.983847
cd55	prs_0.05	7.46694	12.901	0.562737	0.983847
tmprss5	prs_0.05	11.1802	19.3255	0.562917	0.983847
pilra	prs_0.05	12.184	21.0623	0.562947	0.983847
c9orf40	prs_0.05	-24.7371	42.7748	0.563061	0.983847
gsta1	prs_0.05	20.1373	34.8267	0.563124	0.983847
asgr1	prs_0.05	8.30714	14.3731	0.563294	0.983847
stc1	prs_0.05	-11.8437	20.5145	0.563721	0.983847
fhit	prs_0.05	-22.1508	38.5126	0.56519	0.983847
cmip	prs_0.05	24.164	42.0501	0.565536	0.983847
lpcat2	prs_0.05	-11.9755	20.8923	0.566515	0.983847
rp2	prs_0.05	-12.2173	21.3404	0.566993	0.983847
ywhaq	prs_0.05	21.2282	37.3615	0.569917	0.983847
ggt5	prs_0.05	-6.46274	11.377	0.570005	0.983847
dpp10	prs_0.05	9.73325	17.1413	0.570159	0.983847
dusp3	prs_0.05	25.6017	45.1986	0.57111	0.983847
immt	prs_0.05	-12.1239	21.4106	0.571226	0.983847
gzma	prs_0.05	-9.9621	17.5931	0.57123	0.983847
aifm1	prs_0.05	-29.4919	52.1187	0.571494	0.983847
adamts8	prs_0.05	-12.7043	22.452	0.571507	0.983847
il10rb	prs_0.05	8.03934	14.218	0.571785	0.983847
csf3	prs_0.05	-14.1379	25.0042	0.571793	0.983847
adamts15	prs_0.05	12.9938	22.9998	0.57211	0.983847
fgf19	prs_0.05	-22.2404	39.43	0.572727	0.983847
ifngr1	prs_0.05	-5.74109	10.1911	0.573206	0.983847
cd300a	prs_0.05	8.41794	14.9462	0.573294	0.983847
tnc	prs_0.05	13.6001	24.1634	0.573549	0.983847
serping1	prs_0.05	-5.21959	9.29649	0.574491	0.983847
galnt2	prs_0.05	-7.25273	12.9254	0.574718	0.983847
gne	prs_0.05	-18.6539	33.2545	0.574841	0.983847
aif1l	prs_0.05	16.6929	29.7673	0.574953	0.983847
usp25	prs_0.05	20.624	36.7922	0.575107	0.983847
ccl19	prs_0.05	-37.1009	66.4199	0.576452	0.983847
brap	prs_0.05	30.9272	55.5167	0.577479	0.983847
cd36	prs_0.05	12.4498	22.3595	0.577668	0.983847
ranbp1	prs_0.05	15.2591	27.4363	0.578104	0.983847
ccl4	prs_0.05	19.2165	34.5774	0.578385	0.983847
dffa	prs_0.05	-19.1184	34.4034	0.578412	0.983847
npc2	prs_0.05	8.74019	15.7295	0.578452	0.983847
arhgap25	prs_0.05	-16.7388	30.1849	0.579214	0.983847
s100a14	prs_0.05	-15.0962	27.2301	0.579315	0.983847
klk11	prs_0.05	8.37102	15.1077	0.579523	0.983847
calb1	prs_0.05	-11.8859	21.4698	0.579852	0.983847
arg1	prs_0.05	-15.1374	27.3622	0.580116	0.983847
timm10	prs_0.05	11.2739	20.3791	0.580125	0.983847
gipc3	prs_0.05	27.6422	49.9995	0.580373	0.983847
thbs4	prs_0.05	-12.4061	22.4616	0.580732	0.983847
trem2	prs_0.05	13.9271	25.2161	0.580741	0.983847
apex1	prs_0.05	-16.682	30.237	0.581153	0.983847
thy1	prs_0.05	-7.69676	13.9913	0.582248	0.983847
ppib	prs_0.05	26.1003	47.6993	0.584258	0.983847
ccl17	prs_0.05	25.3914	46.5049	0.585075	0.983847
tnip1	prs_0.05	24.6891	45.3019	0.585765	0.983847
icam3	prs_0.05	6.77647	12.4347	0.585783	0.983847
snap23	prs_0.05	24.0097	44.2397	0.58733	0.983847
eno2	prs_0.05	-18.1726	33.4947	0.587443	0.983847
nudt5	prs_0.05	-14.3166	26.4147	0.587827	0.983847
cd84	prs_0.05	8.54445	15.7902	0.588428	0.983847
layn	prs_0.05	-9.15528	16.96	0.589329	0.983847
klrd1	prs_0.05	12.4086	23.0381	0.590159	0.983847
cntn4	prs_0.05	-6.28026	11.6606	0.590177	0.983847
fxyd5	prs_0.05	-18.0496	33.5322	0.590392	0.983847
sele	prs_0.05	13.4225	24.943	0.590494	0.983847
lilrb1	prs_0.05	-7.28609	13.5482	0.590726	0.983847
cyb5r2	prs_0.05	-15.2228	28.3469	0.591262	0.983847
nphs1	prs_0.05	-9.2469	17.333	0.593705	0.983847
hla_e	prs_0.05	-7.68284	14.4144	0.594039	0.983847
dnaja2	prs_0.05	-22.2339	41.8878	0.595566	0.983847
adh4	prs_0.05	-18.6563	35.1973	0.596082	0.983847
mmp8	prs_0.05	19.9901	37.787	0.596796	0.983847
ica1	prs_0.05	-21.3119	40.3446	0.597334	0.983847
sat2	prs_0.05	18.5778	35.1978	0.597636	0.983847
marco	prs_0.05	6.98363	13.2338	0.597705	0.983847
cdhr2	prs_0.05	19.1864	36.3666	0.597794	0.983847
ckap4	prs_0.05	6.88413	13.0517	0.597886	0.983847
tnfrsf19	prs_0.05	8.11039	15.3815	0.598002	0.983847
calcb	prs_0.05	10.5295	19.9836	0.598265	0.983847
epha1	prs_0.05	8.99845	17.1578	0.599969	0.983847
camkk1	prs_0.05	-11.9671	22.8413	0.600336	0.983847
igfbp6	prs_0.05	7.47545	14.2688	0.600351	0.983847
ceacam1	prs_0.05	-4.81603	9.20915	0.601006	0.983847
ly96	prs_0.05	9.27164	17.7526	0.601488	0.983847
msmb	prs_0.05	-18.4043	35.2475	0.601574	0.983847
manf	prs_0.05	31.7616	60.8726	0.601834	0.983847
lefty2	prs_0.05	13.7375	26.3617	0.602292	0.983847
nptx2	prs_0.05	-8.61895	16.558	0.602699	0.983847
syt1	prs_0.05	-10.2795	19.8029	0.603702	0.983847
pik3ap1	prs_0.05	-16.1025	31.0413	0.603943	0.983847
robo2	prs_0.05	5.90314	11.39	0.604271	0.983847
btc	prs_0.05	-19.8906	38.3977	0.604452	0.983847
tff3	prs_0.05	13.7063	26.5568	0.605779	0.983847
tmsb10	prs_0.05	19.8822	38.6261	0.606744	0.983847
fgfr4	prs_0.05	-14.0851	27.3756	0.606901	0.983847
pxn	prs_0.05	13.8838	26.9868	0.606931	0.983847
dxo	prs_0.05	12.0171	23.4206	0.607887	0.983847
fam172a	prs_0.05	16.2417	31.7537	0.609014	0.983847
eloa	prs_0.05	-13.7104	26.886	0.610094	0.983847
ctf1	prs_0.05	21.7741	42.6996	0.6101	0.983847
crybb2	prs_0.05	-17.2096	33.816	0.610815	0.983847
ptprr	prs_0.05	9.19626	18.0783	0.610974	0.983847
golga3	prs_0.05	20.197	39.7435	0.611331	0.983847
cdh5	prs_0.05	7.46268	14.7376	0.6126	0.983847
irak1	prs_0.05	-17.6976	34.9545	0.612648	0.983847
dnajb2	prs_0.05	-14.0936	27.8678	0.61305	0.983847
il2ra	prs_0.05	10.2848	20.3506	0.613299	0.983847
pbld	prs_0.05	-12.1671	24.1079	0.613778	0.983847
dbn1	prs_0.05	13.2902	26.3656	0.614214	0.983847
il17rb	prs_0.05	-13.6992	27.1775	0.61422	0.983847
tnfrsf1a	prs_0.05	7.09752	14.091	0.614483	0.983847
igsf3	prs_0.05	-8.31795	16.5615	0.615499	0.983847
cd300c	prs_0.05	8.47282	16.8748	0.615603	0.983847
pon3	prs_0.05	-6.54024	13.0503	0.616265	0.983847
s100a4	prs_0.05	-14.6686	29.303	0.616669	0.983847
pth	prs_0.05	19.842	39.638	0.616671	0.983847
nbn	prs_0.05	12.7602	25.5591	0.617614	0.983847
clec1a	prs_0.05	-8.24932	16.5366	0.617888	0.983847
havcr1	prs_0.05	15.0058	30.0913	0.618013	0.983847
cst7	prs_0.05	-23.6604	47.4526	0.618058	0.983847
dgka	prs_0.05	13.731	27.5557	0.618278	0.983847
tnfsf13	prs_0.05	-6.61808	13.2885	0.618466	0.983847
klk6	prs_0.05	-7.61318	15.295	0.618661	0.983847
bpifb1	prs_0.05	15.5375	31.2488	0.61904	0.983847
icoslg	prs_0.05	4.81001	9.68936	0.619602	0.983847
blvrb	prs_0.05	-17.147	34.5491	0.61968	0.983847
bola2_bola2b	prs_0.05	-14.2975	28.8533	0.620235	0.983847
enpp5	prs_0.05	-10.3916	20.9788	0.620367	0.983847
adgre2	prs_0.05	-6.86801	13.8761	0.620637	0.983847
thpo	prs_0.05	-9.49147	19.2031	0.621121	0.983847
b3gnt7	prs_0.05	-9.10032	18.4436	0.621727	0.983847
acp1	prs_0.05	11.3361	23.0375	0.622675	0.983847
vegfa	prs_0.05	14.7171	29.9217	0.622828	0.983847
il16	prs_0.05	10.1241	20.7098	0.624948	0.983847
cdkn1a	prs_0.05	-26.0881	53.4106	0.625239	0.983847
ptprm	prs_0.05	5.99725	12.2814	0.625327	0.983847
eif4e	prs_0.05	22.6979	46.5358	0.625732	0.983847
nfkbie	prs_0.05	-12.1611	24.945	0.625897	0.983847
tnn	prs_0.05	10.8844	22.3651	0.626497	0.983847
max	prs_0.05	-25.9586	53.3959	0.626864	0.983847
lrpap1	prs_0.05	14.3101	29.4409	0.626928	0.983847
l1cam	prs_0.05	-6.76385	13.923	0.627111	0.983847
lcp1	prs_0.05	-11.6958	24.1691	0.628451	0.983847
inpp1	prs_0.05	-13.4201	27.7341	0.628473	0.983847
shmt1	prs_0.05	-21.1986	43.8703	0.628951	0.983847
dkkl1	prs_0.05	21.7406	44.9943	0.628969	0.983847
glrx	prs_0.05	-13.9559	28.9616	0.629899	0.983847
scamp3	prs_0.05	-20.9776	43.5548	0.630069	0.983847
lilrb2	prs_0.05	-8.33902	17.3538	0.630854	0.983847
galnt3	prs_0.05	-10.3654	21.5731	0.630891	0.983847
col6a3	prs_0.05	-8.08934	16.8659	0.631497	0.983847
coq7	prs_0.05	-9.91355	20.7664	0.633094	0.983847
nfya	prs_0.05	-9.50691	19.919	0.633169	0.983847
dnajc6	prs_0.05	20.4429	42.9642	0.634213	0.983847
milr1	prs_0.05	-12.1842	25.6187	0.634366	0.983847
rab11fip3	prs_0.05	25.876	54.409	0.634376	0.983847
pcsk9	prs_0.05	-9.01648	18.9756	0.634677	0.983847
hrg	prs_0.05	7.57603	15.9466	0.634729	0.983847
clec4c	prs_0.05	11.2251	23.6444	0.634972	0.983847
ctrc	prs_0.05	-14.8858	31.4152	0.635619	0.983847
lgmn	prs_0.05	8.55477	18.1808	0.637974	0.983847
fstl1	prs_0.05	-5.33755	11.3603	0.638472	0.983847
sla2	prs_0.05	24.6609	52.6296	0.639378	0.983847
hip1r	prs_0.05	10.0392	21.4252	0.639381	0.983847
arsb	prs_0.05	13.0098	27.887	0.640849	0.983847
mad1l1	prs_0.05	-11.2856	24.1923	0.640867	0.983847
csnk2a1	prs_0.05	-10.8336	23.228	0.640932	0.983847
nptx1	prs_0.05	-9.19219	19.8288	0.642955	0.983847
serpina12	prs_0.05	25.3566	54.7019	0.642981	0.983847
sort1	prs_0.05	-8.45008	18.2588	0.643515	0.983847
nhlrc3	prs_0.05	7.32318	15.8289	0.643622	0.983847
cd164	prs_0.05	-6.29456	13.6162	0.643881	0.983847
jam2	prs_0.05	-6.01208	13.0076	0.643944	0.983847
cd83	prs_0.05	7.78274	16.8522	0.644212	0.983847
gapdh	prs_0.05	8.21639	17.7949	0.644281	0.983847
erbb4	prs_0.05	5.34506	11.5797	0.64438	0.983847
anxa3	prs_0.05	-16.573	35.9049	0.644387	0.983847
trim25	prs_0.05	25.494	55.2641	0.64458	0.983847
igbp1	prs_0.05	-14.4738	31.4351	0.645209	0.983847
pinlyp	prs_0.05	15.8447	34.4554	0.645621	0.983847
hnrnpk	prs_0.05	-17.9387	39.0102	0.64563	0.983847
ada	prs_0.05	-7.9381	17.2723	0.645818	0.983847
fadd	prs_0.05	-17.7338	38.6506	0.646365	0.983847
gzmb	prs_0.05	-14.404	31.4702	0.647171	0.983847
gsr	prs_0.05	-4.84336	10.584	0.647238	0.983847
il18	prs_0.05	-10.9233	23.8708	0.647241	0.983847
prg3	prs_0.05	-11.5336	25.2131	0.647356	0.983847
lacrt	prs_0.05	12.3499	27.0233	0.647669	0.983847
snapin	prs_0.05	-13.2728	29.132	0.648676	0.983847
atox1	prs_0.05	-16.6472	36.5752	0.649004	0.983847
c2orf69	prs_0.05	-13.7549	30.2333	0.649146	0.983847
tjap1	prs_0.05	-18.9655	41.8344	0.650303	0.983847
amigo2	prs_0.05	-5.1714	11.4234	0.650766	0.983847
adamtsl5	prs_0.05	8.96992	19.8164	0.650805	0.983847
ppme1	prs_0.05	-14.3811	31.781	0.65091	0.983847
nxph3	prs_0.05	6.91629	15.3003	0.651247	0.983847
bmp6	prs_0.05	9.80192	21.6864	0.651285	0.983847
cradd	prs_0.05	-17.624	39.1743	0.652795	0.983847
fxn	prs_0.05	-16.8896	37.7838	0.654874	0.983847
a1bg	prs_0.05	-3.98817	8.93964	0.655514	0.983847
triap1	prs_0.05	-14.3243	32.1135	0.655564	0.983847
lxn	prs_0.05	-15.227	34.173	0.6559	0.983847
col5a1	prs_0.05	8.94304	20.0832	0.656108	0.983847
bloc1s3	prs_0.05	-9.03224	20.3059	0.656463	0.983847
vav3	prs_0.05	22.5985	50.8355	0.656655	0.983847
kdr	prs_0.05	5.54486	12.4847	0.656951	0.983847
p4hb	prs_0.05	-8.59618	19.3633	0.657089	0.983847
vasn	prs_0.05	5.99032	13.5076	0.657424	0.983847
fabp1	prs_0.05	-20.0134	45.2217	0.658087	0.983847
spp1	prs_0.05	-10.6544	24.122	0.658718	0.983847
fap	prs_0.05	-5.58615	12.6514	0.658824	0.983847
ca2	prs_0.05	-16.1612	36.725	0.659897	0.983847
ltbr	prs_0.05	-6.05693	13.7693	0.660022	0.983847
notch1	prs_0.05	3.0886	7.02641	0.660253	0.983847
frzb	prs_0.05	-5.85941	13.4257	0.662527	0.983847
apom	prs_0.05	-5.58217	12.8041	0.662864	0.983847
igf1r	prs_0.05	-4.77559	10.966	0.663209	0.983847
spon2	prs_0.05	7.50366	17.2356	0.663306	0.983847
ccn2	prs_0.05	12.9037	29.6452	0.663369	0.983847
nucb2	prs_0.05	8.23435	18.949	0.663891	0.983847
cilp	prs_0.05	-11.8349	27.2488	0.664056	0.983847
tgfb1	prs_0.05	-8.3351	19.2165	0.664476	0.983847
serpinb1	prs_0.05	-19.8215	45.784	0.665065	0.983847
cst1	prs_0.05	22.9262	52.9871	0.665255	0.983847
cd40	prs_0.05	-10.8351	25.0812	0.665745	0.983847
hjv	prs_0.05	9.82283	22.7674	0.666151	0.983847
pcdh17	prs_0.05	7.54971	17.5427	0.666936	0.983847
ghrl	prs_0.05	-17.1093	39.936	0.668351	0.983847
gpd1	prs_0.05	10.1992	23.8512	0.668934	0.983847
pdlim5	prs_0.05	25.7596	60.2821	0.669153	0.983847
pdgfb	prs_0.05	18.8074	44.0601	0.669487	0.983847
clec11a	prs_0.05	-10.3905	24.4404	0.67074	0.983847
spock1	prs_0.05	-5.3011	12.4905	0.67127	0.983847
tnf	prs_0.05	8.6096	20.2952	0.671411	0.983847
clmp	prs_0.05	4.27387	10.1212	0.672834	0.983847
c2cd2l	prs_0.05	-9.5029	22.5047	0.672837	0.983847
gp2	prs_0.05	18.6519	44.2149	0.673141	0.983847
il6st	prs_0.05	3.55602	8.4386	0.673468	0.983847
pdcd5	prs_0.05	-12.5625	29.8772	0.674144	0.983847
tgoln2	prs_0.05	5.43528	13.0085	0.676079	0.983847
nppc	prs_0.05	9.01972	21.629	0.676667	0.983847
hars1	prs_0.05	-16.4313	39.4089	0.676724	0.983847
vwa1	prs_0.05	8.90516	21.3917	0.677201	0.983847
pmvk	prs_0.05	23.4582	56.4014	0.677475	0.983847
adm	prs_0.05	5.55749	13.364	0.67752	0.983847
gfral	prs_0.05	-13.1217	31.5742	0.67772	0.983847
fam3c	prs_0.05	-6.16334	14.8373	0.677856	0.983847
rgmb	prs_0.05	5.36703	12.931	0.678107	0.983847
fnta	prs_0.05	-7.45568	17.9663	0.67816	0.983847
cdcp1	prs_0.05	-9.78441	23.6156	0.678644	0.983847
ccl11	prs_0.05	-7.98905	19.3005	0.678928	0.983847
irak4	prs_0.05	22.1022	53.4059	0.678985	0.983847
notch3	prs_0.05	-7.05066	17.0388	0.679025	0.983847
nit1	prs_0.05	10.429	25.2818	0.679971	0.983847
mep1b	prs_0.05	24.7565	60.1467	0.680634	0.983847
kirrel2	prs_0.05	-8.39068	20.3891	0.680689	0.983847
eno1	prs_0.05	-16.6535	40.5763	0.681499	0.983847
chac2	prs_0.05	-13.0312	31.761	0.681597	0.983847
clec1b	prs_0.05	20.1976	49.2626	0.681811	0.983847
fkbp14	prs_0.05	20.7053	50.592	0.682352	0.983847
slurp1	prs_0.05	-7.93383	19.3946	0.68249	0.983847
xcl1	prs_0.05	-11.6235	28.4405	0.682766	0.983847
serpina11	prs_0.05	-8.38698	20.5314	0.682914	0.983847
slamf8	prs_0.05	11.1091	27.2075	0.683051	0.983847
clstn1	prs_0.05	11.1038	27.1976	0.683084	0.983847
cxcl1	prs_0.05	-20.1935	49.5129	0.683392	0.983847
cst6	prs_0.05	9.79174	24.0425	0.683815	0.983847
aspscr1	prs_0.05	14.1205	34.8081	0.68499	0.983847
gpi	prs_0.05	9.7004	23.9237	0.685135	0.983847
ceacam5	prs_0.05	-13.5014	33.3903	0.685958	0.983847
pecam1	prs_0.05	6.09441	15.1025	0.686556	0.983847
klk10	prs_0.05	8.12587	20.1531	0.6868	0.983847
hspg2	prs_0.05	-5.08227	12.6088	0.686897	0.983847
entpd5	prs_0.05	-4.28113	10.6369	0.687335	0.983847
tnfrsf10b	prs_0.05	-8.03694	20.1043	0.689336	0.983847
serpinc1	prs_0.05	-2.96343	7.41856	0.689557	0.983847
foxo1	prs_0.05	-17.1608	42.9854	0.689731	0.983847
ca3	prs_0.05	-12.5188	31.3624	0.689775	0.983847
sult2a1	prs_0.05	10.0221	25.1302	0.690038	0.983847
dtymk	prs_0.05	14.0612	35.3563	0.690856	0.983847
mfap4	prs_0.05	-6.33308	15.9757	0.691799	0.983847
arf6	prs_0.05	-21.2697	53.6933	0.692011	0.983847
tnfsf13b	prs_0.05	-5.36695	13.5903	0.692913	0.983847
cpb1	prs_0.05	-11.1515	28.241	0.692943	0.983847
ppp1r14a	prs_0.05	-16.0391	40.63	0.693024	0.983847
pfkfb2	prs_0.05	-15.3883	39.0546	0.693569	0.983847
s100a12	prs_0.05	15.4408	39.2511	0.694039	0.983847
gas6	prs_0.05	5.02228	12.7677	0.694058	0.983847
stx8	prs_0.05	-9.81929	24.9901	0.694376	0.983847
c7	prs_0.05	-6.28847	16.0179	0.694626	0.983847
mnda	prs_0.05	19.6168	50.0047	0.694841	0.983847
tnfaip8l2	prs_0.05	12.6908	32.3561	0.694898	0.983847
cstb	prs_0.05	8.1707	20.866	0.695372	0.983847
krt19	prs_0.05	-13.3466	34.3193	0.697358	0.984821
adgrd1	prs_0.05	-7.16379	18.4337	0.697558	0.984821
cwc15	prs_0.05	-12.2681	31.6068	0.697912	0.984821
relt	prs_0.05	5.24301	13.5392	0.698577	0.984821
flt3lg	prs_0.05	-6.45509	16.6838	0.698827	0.984821
b4galt1	prs_0.05	5.31555	13.7422	0.698905	0.984821
cdkn2d	prs_0.05	18.5602	48.1911	0.700138	0.98488
anxa11	prs_0.05	13.2433	34.394	0.700206	0.98488
lyn	prs_0.05	-16.6016	43.1406	0.70037	0.98488
amotl2	prs_0.05	-9.59392	25.019	0.701379	0.985196
tarbp2	prs_0.05	-15.4495	40.3125	0.701543	0.985196
ctss	prs_0.05	4.79917	12.6192	0.703721	0.985985
insr	prs_0.05	3.24375	8.53787	0.704005	0.985985
sdc1	prs_0.05	-7.47947	19.713	0.704381	0.985985
prss22	prs_0.05	-7.00288	18.4639	0.704488	0.985985
ddr1	prs_0.05	4.28072	11.3307	0.705582	0.985985
ecm1	prs_0.05	-7.04586	18.6688	0.705871	0.985985
prelp	prs_0.05	-4.40574	11.6829	0.706096	0.985985
ogn	prs_0.05	-7.63779	20.3272	0.707112	0.985985
fcgr2b	prs_0.05	-11.031	29.4374	0.707866	0.985985
ctsv	prs_0.05	-7.98368	21.3988	0.709085	0.985985
edf1	prs_0.05	13.5081	36.2474	0.709404	0.985985
ebi3_il27	prs_0.05	5.83963	15.6771	0.709528	0.985985
sparcl1	prs_0.05	5.10468	13.7156	0.709762	0.985985
sez6l	prs_0.05	5.07439	13.6425	0.709929	0.985985
il12b	prs_0.05	-10.2113	27.4605	0.710005	0.985985
sugt1	prs_0.05	-15.4306	41.4967	0.710006	0.985985
mdh1	prs_0.05	-7.72845	20.7963	0.710175	0.985985
lgals1	prs_0.05	6.12529	16.5668	0.711585	0.987282
smtn	prs_0.05	-18.1498	49.3523	0.713056	0.987767
hs3st3b1	prs_0.05	7.16198	19.4968	0.713367	0.987767
folr2	prs_0.05	-5.44277	14.8608	0.714181	0.987767
eif4ebp1	prs_0.05	-11.9904	32.7956	0.714659	0.987767
faslg	prs_0.05	6.74707	18.596	0.716739	0.987767
ist1	prs_0.05	18.5557	51.1855	0.716969	0.987767
edil3	prs_0.05	6.37907	17.6055	0.717105	0.987767
arhgef10	prs_0.05	17.0451	47.1006	0.71744	0.987767
naaa	prs_0.05	10.7484	29.8224	0.71854	0.987767
col18a1	prs_0.05	4.13747	11.5348	0.719827	0.987767
serpina4	prs_0.05	4.30598	12.0216	0.720207	0.987767
slc39a5	prs_0.05	9.73362	27.2034	0.72049	0.987767
hspb1	prs_0.05	-12.3854	34.6253	0.720573	0.987767
glyr1	prs_0.05	11.2866	31.5586	0.720616	0.987767
ahnak	prs_0.05	-5.58911	15.6315	0.72068	0.987767
araf	prs_0.05	12.4261	34.7683	0.720798	0.987767
ptprb	prs_0.05	-5.13595	14.4158	0.72164	0.987767
podxl2	prs_0.05	-4.90716	13.7924	0.722003	0.987767
src	prs_0.05	-21.7788	61.2254	0.722057	0.987767
nagpa	prs_0.05	3.66213	10.2982	0.722138	0.987767
lap3	prs_0.05	-8.7587	24.6534	0.722388	0.987767
lgals8	prs_0.05	10.9041	30.716	0.722594	0.987767
cst5	prs_0.05	9.97593	28.194	0.723468	0.987767
lhpp	prs_0.05	-10.5956	29.9659	0.72365	0.987767
sirpb1	prs_0.05	8.02995	22.7919	0.724604	0.987767
cd28	prs_0.05	6.47007	18.3707	0.724695	0.987767
cnst	prs_0.05	-19.3244	54.934	0.72501	0.987767
aif1	prs_0.05	9.42218	26.8091	0.72525	0.987767
il12a_il12b	prs_0.05	-13.8552	39.5936	0.72639	0.988155
cd69	prs_0.05	15.6567	44.758	0.726487	0.988155
spint1	prs_0.05	4.30572	12.3541	0.727449	0.988416
fabp9	prs_0.05	9.92919	28.5089	0.72763	0.988416
fli1	prs_0.05	-19.233	55.4349	0.728633	0.988619
fam171a2	prs_0.05	-28.6753	82.7162	0.728842	0.988619
mtss1	prs_0.05	-19.57	56.5604	0.729346	0.988619
pglyrp2	prs_0.05	-5.55204	16.1095	0.730366	0.988619
lta	prs_0.05	7.13936	20.7784	0.731154	0.988619
hbq1	prs_0.05	10.4863	30.6989	0.732665	0.988619
gclm	prs_0.05	8.20221	24.0236	0.732789	0.988619
foxj3	prs_0.05	7.68379	22.5182	0.732938	0.988619
atg16l1	prs_0.05	14.7203	43.1669	0.7331	0.988619
anxa2	prs_0.05	-12.3248	36.3643	0.734668	0.988619
sprr3	prs_0.05	-12.3978	36.6481	0.735146	0.988619
pyy	prs_0.05	-16.6346	49.2303	0.735447	0.988619
npy	prs_0.05	11.4208	33.887	0.7361	0.988619
nmnat1	prs_0.05	-12.6612	37.6146	0.736419	0.988619
cnp	prs_0.05	13.7883	41.0746	0.737109	0.988619
rhoc	prs_0.05	-19.9192	59.4423	0.737551	0.988619
il18r1	prs_0.05	5.3901	16.1449	0.73849	0.988619
tnfrsf13b	prs_0.05	5.48997	16.4523	0.738616	0.988619
pomc	prs_0.05	11.3907	34.2784	0.739667	0.988619
tnr	prs_0.05	-7.23035	21.7631	0.739719	0.988619
robo1	prs_0.05	-3.90249	11.7483	0.73976	0.988619
gcnt1	prs_0.05	5.84015	17.618	0.740279	0.988619
msra	prs_0.05	-12.1408	37.0515	0.743162	0.988619
cpa1	prs_0.05	-9.39599	28.7267	0.743609	0.988619
bcat1	prs_0.05	5.1302	15.6959	0.743785	0.988619
il1r2	prs_0.05	-3.00715	9.21766	0.744247	0.988619
reg3a	prs_0.05	10.1375	31.122	0.744629	0.988619
mmp7	prs_0.05	-7.80611	24.0273	0.745271	0.988619
il17d	prs_0.05	-5.55698	17.1133	0.745398	0.988619
nfx1	prs_0.05	11.1864	34.5033	0.745781	0.988619
lrp1	prs_0.05	-4.33326	13.3797	0.746041	0.988619
pon1	prs_0.05	-4.18375	12.9233	0.746141	0.988619
arhgef12	prs_0.05	-17.0264	52.6618	0.746459	0.988619
pilrb	prs_0.05	-9.40592	29.0963	0.746494	0.988619
psmd9	prs_0.05	-9.25145	28.6243	0.746544	0.988619
leg1	prs_0.05	11.2287	34.7731	0.746764	0.988619
draxin	prs_0.05	7.10806	22.0764	0.747474	0.988619
caps	prs_0.05	15.9304	49.5832	0.747996	0.988619
tg	prs_0.05	19.4955	60.6805	0.748001	0.988619
epha2	prs_0.05	-4.9395	15.3885	0.748224	0.988619
col15a1	prs_0.05	-4.22045	13.1808	0.748823	0.988619
usp8	prs_0.05	-15.4646	48.3053	0.748863	0.988619
ly75	prs_0.05	6.32751	19.8006	0.749304	0.988619
ikbkg	prs_0.05	-14.8079	46.4564	0.74992	0.988619
drg2	prs_0.05	-9.15158	28.7374	0.750142	0.988619
tnfrsf17	prs_0.05	-6.54542	20.6127	0.750835	0.988619
serpinb9	prs_0.05	5.46818	17.2848	0.751734	0.988619
eif2ak2	prs_0.05	17.5047	55.3954	0.752009	0.988619
axl	prs_0.05	-4.34018	13.7666	0.75256	0.988619
spart	prs_0.05	12.393	39.3206	0.752629	0.988619
rab10	prs_0.05	8.65255	27.5608	0.753567	0.988619
chrdl1	prs_0.05	4.83065	15.3996	0.753762	0.988619
bank1	prs_0.05	16.8555	53.8749	0.754386	0.988619
clec3b	prs_0.05	-3.31808	10.6186	0.75468	0.988619
il6r	prs_0.05	5.36288	17.1913	0.755078	0.988619
ctsc	prs_0.05	-6.76036	21.7116	0.755521	0.988619
il22	prs_0.05	10.5657	34.0398	0.756266	0.988619
chga	prs_0.05	-13.5142	43.5743	0.756456	0.988619
clc	prs_0.05	-10.2926	33.2091	0.756613	0.988619
susd2	prs_0.05	4.41266	14.2704	0.757159	0.988619
gpr37	prs_0.05	-10.4652	33.8816	0.757419	0.988619
sult1a1	prs_0.05	-20.3797	66.0023	0.757498	0.988619
flt3	prs_0.05	-4.82099	15.7167	0.759042	0.988619
eif4g1	prs_0.05	-15.6164	50.9791	0.759356	0.988619
dag1	prs_0.05	7.33606	23.9542	0.759414	0.988619
pcdh12	prs_0.05	-3.94198	12.8968	0.75987	0.988619
nub1	prs_0.05	-12.9418	42.3981	0.760183	0.988619
apbb1ip	prs_0.05	7.0095	23.0065	0.760617	0.988619
efcab14	prs_0.05	4.16059	13.6648	0.76077	0.988619
f2r	prs_0.05	8.86585	29.2147	0.761533	0.988619
gigyf2	prs_0.05	11.7877	38.9491	0.762164	0.988619
ern1	prs_0.05	-5.92198	19.5913	0.762445	0.988619
ninj1	prs_0.05	8.86917	29.3984	0.762892	0.988619
med18	prs_0.05	-11.7521	39.1137	0.763829	0.988619
sorcs2	prs_0.05	-5.38872	17.9375	0.763862	0.988619
amot	prs_0.05	6.36178	21.2333	0.764475	0.988619
sema7a	prs_0.05	3.93145	13.1262	0.764552	0.988619
adgre5	prs_0.05	-4.33613	14.501	0.764925	0.988619
scgb3a1	prs_0.05	-3.81628	12.7887	0.765393	0.988619
ctsf	prs_0.05	-6.046	20.3022	0.765859	0.988619
ada2	prs_0.05	6.17112	20.9334	0.76815	0.989318
snx15	prs_0.05	-8.12428	27.8494	0.770502	0.989318
c8b	prs_0.05	4.45966	15.3087	0.770812	0.989318
cd7	prs_0.05	6.39152	21.9821	0.771238	0.989318
vcam1	prs_0.05	-3.95174	13.5941	0.771286	0.989318
mif	prs_0.05	10.1552	35.1899	0.772903	0.989318
adamtsl2	prs_0.05	4.42527	15.3422	0.773014	0.989318
thbd	prs_0.05	-4.01453	13.9194	0.773033	0.989318
tax1bp1	prs_0.05	-9.36461	32.5585	0.773637	0.989318
mitd1	prs_0.05	-14.2198	49.4851	0.773842	0.989318
impa1	prs_0.05	-8.94374	31.2403	0.77466	0.989318
gal	prs_0.05	-9.13311	31.9316	0.774864	0.989318
map4k5	prs_0.05	-16.283	56.9411	0.774909	0.989318
siglec6	prs_0.05	-4.87166	17.06	0.775217	0.989318
hagh	prs_0.05	-10.8298	38.0044	0.775677	0.989318
cfd	prs_0.05	2.76382	9.71707	0.776084	0.989318
upb1	prs_0.05	10.6512	37.5666	0.776775	0.989318
pam	prs_0.05	3.88909	13.7396	0.777135	0.989318
klrk1	prs_0.05	-6.62125	23.4032	0.77724	0.989318
agrp	prs_0.05	7.68689	27.1982	0.777467	0.989318
nadk	prs_0.05	7.6531	27.1864	0.778325	0.989318
sftpd	prs_0.05	-9.36859	33.4629	0.779503	0.989318
ereg	prs_0.05	11.4256	40.9168	0.780063	0.989318
msr1	prs_0.05	6.15056	22.0381	0.78018	0.989318
lactb2	prs_0.05	-9.27345	33.321	0.78078	0.989318
hbz	prs_0.05	-14.6987	52.9438	0.7813	0.989318
nid1	prs_0.05	5.57598	20.1089	0.78156	0.989318
gmpr2	prs_0.05	9.51048	34.4087	0.782246	0.989318
cdhr5	prs_0.05	5.39686	19.5337	0.782332	0.989318
vsig4	prs_0.05	5.21796	18.9295	0.782818	0.989318
glo1	prs_0.05	8.30401	30.2146	0.783446	0.989318
gkn1	prs_0.05	-3.9102	14.2275	0.783446	0.989318
penk	prs_0.05	4.26972	15.5584	0.783756	0.989318
plaur	prs_0.05	3.6343	13.2721	0.784218	0.989318
apoh	prs_0.05	-4.91003	18.0339	0.78542	0.989318
clec14a	prs_0.05	-4.31719	15.8628	0.785503	0.989318
megf10	prs_0.05	-5.15201	18.9729	0.785973	0.989318
skap1	prs_0.05	-10.1739	37.7431	0.787503	0.989318
lat	prs_0.05	10.4498	38.8344	0.787866	0.989318
sirt2	prs_0.05	-12.3028	45.9431	0.788869	0.989318
crim1	prs_0.05	-2.73701	10.2286	0.789021	0.989318
snap29	prs_0.05	12.3579	46.21	0.78914	0.989318
lgals4	prs_0.05	6.93114	25.949	0.78939	0.989318
rnaset2	prs_0.05	3.47623	13.0849	0.790498	0.989318
mog	prs_0.05	4.29336	16.3011	0.792261	0.989318
scg3	prs_0.05	-4.49353	17.0776	0.792458	0.989318
gpa33	prs_0.05	-18.3424	69.7347	0.792529	0.989318
angptl4	prs_0.05	-6.07895	23.1346	0.792734	0.989318
hrc	prs_0.05	4.91854	18.7352	0.792916	0.989318
samd9l	prs_0.05	-9.60274	36.6523	0.793327	0.989318
klhl41	prs_0.05	6.40453	24.4526	0.793388	0.989318
tbca	prs_0.05	11.6179	44.4281	0.79371	0.989318
otud7b	prs_0.05	8.44215	32.3611	0.794193	0.989318
apoe	prs_0.05	9.68048	37.3701	0.795604	0.989318
reep4	prs_0.05	8.16877	31.6045	0.796048	0.989318
adamts13	prs_0.05	-2.86086	11.1062	0.796726	0.989318
islr2	prs_0.05	4.88066	18.9475	0.796726	0.989318
acp5	prs_0.05	-4.01171	15.5846	0.796861	0.989318
cnpy4	prs_0.05	9.86781	38.3553	0.79697	0.989318
tbc1d23	prs_0.05	-11.7967	45.8839	0.797104	0.989318
edar	prs_0.05	12.1417	47.2768	0.797318	0.989318
proc	prs_0.05	3.07479	11.9942	0.797678	0.989318
dok2	prs_0.05	-15.6228	61.3506	0.798998	0.989318
pla2g4a	prs_0.05	-11.339	44.5313	0.799012	0.989318
siae	prs_0.05	6.01295	23.6704	0.799476	0.989318
prtfdc1	prs_0.05	-14.5014	57.283	0.800151	0.989318
cndp1	prs_0.05	-5.56412	22.0098	0.800423	0.989318
hgfac	prs_0.05	-3.7727	14.9251	0.800445	0.989318
oga	prs_0.05	9.02126	35.8491	0.801318	0.989318
clip2	prs_0.05	-14.3347	57.1484	0.801946	0.989318
eppk1	prs_0.05	9.17344	36.6483	0.80235	0.989318
atxn10	prs_0.05	9.25725	37.0059	0.802469	0.989318
s100a11	prs_0.05	5.74589	23.0135	0.802841	0.989318
lilrb4	prs_0.05	5.42305	21.8037	0.803579	0.989318
ca5a	prs_0.05	-10.2022	41.0905	0.803915	0.989318
ccl22	prs_0.05	6.47426	26.0897	0.804017	0.989318
klk4	prs_0.05	-7.61156	30.7105	0.804253	0.989318
fndc1	prs_0.05	-5.75675	23.3476	0.805245	0.989318
hmbs	prs_0.05	-5.76777	23.43	0.805552	0.989318
ncf2	prs_0.05	10.5558	43.015	0.80615	0.989318
tnfsf11	prs_0.05	7.62192	31.1643	0.80679	0.989318
washc3	prs_0.05	9.42333	38.5641	0.806958	0.989318
retn	prs_0.05	4.93642	20.205	0.806988	0.989318
egln1	prs_0.05	-6.45644	26.4655	0.807266	0.989318
angptl7	prs_0.05	-4.49742	18.4456	0.807371	0.989318
bid	prs_0.05	8.30845	34.0902	0.80745	0.989318
cdc26	prs_0.05	-8.73348	35.9083	0.80784	0.989318
nfe2	prs_0.05	9.2272	38.1167	0.808723	0.989399
dnm3	prs_0.05	-6.69013	27.8349	0.810061	0.989399
smad1	prs_0.05	-9.85109	41.033	0.810273	0.989399
ruvbl1	prs_0.05	-13.127	54.7689	0.81058	0.989399
snrpb2	prs_0.05	-5.33056	22.2514	0.810673	0.989399
il1rl1	prs_0.05	-5.42959	22.676	0.810764	0.989399
mcfd2	prs_0.05	-5.18992	21.8073	0.811891	0.990193
ccl20	prs_0.05	10.5558	45.008	0.814575	0.991334
sez6l2	prs_0.05	-2.78669	11.9012	0.814869	0.991334
mpi	prs_0.05	10.2367	43.7587	0.815038	0.991334
ldlr	prs_0.05	5.96222	25.5021	0.815148	0.991334
fyb1	prs_0.05	10.8781	46.5455	0.815214	0.991334
fgl1	prs_0.05	7.54002	32.4025	0.815998	0.991374
cd101	prs_0.05	-5.06722	21.8254	0.816408	0.991374
gfap	prs_0.05	5.48336	23.6533	0.816678	0.991374
lat2	prs_0.05	-14.3384	62.366	0.818166	0.9926
spry2	prs_0.05	10.7895	47.1769	0.819102	0.993155
ocln	prs_0.05	-4.75116	20.8643	0.819868	0.993465
prdx2	prs_0.05	-7.41644	32.6508	0.820314	0.993465
ppy	prs_0.05	-11.8304	52.329	0.821143	0.993889
b4gat1	prs_0.05	-2.54798	11.4447	0.823823	0.994981
fabp2	prs_0.05	-8.78476	39.521	0.824097	0.994981
vti1a	prs_0.05	6.63665	29.973	0.824767	0.994981
cxcl6	prs_0.05	-8.68864	39.3312	0.825165	0.994981
gdf15	prs_0.05	4.41235	20.0612	0.825916	0.994981
inpp5d	prs_0.05	6.34297	28.8456	0.825956	0.994981
bnip3l	prs_0.05	4.88548	22.3073	0.826646	0.994981
ythdf3	prs_0.05	9.36739	42.7797	0.826677	0.994981
dipk2b	prs_0.05	-2.9567	13.5186	0.826875	0.994981
pnliprp1	prs_0.05	8.39516	38.5541	0.827626	0.994981
tfrc	prs_0.05	4.31456	19.8955	0.828319	0.994981
plscr3	prs_0.05	6.59457	30.4827	0.828726	0.994981
fabp5	prs_0.05	-7.57731	35.1682	0.829411	0.994981
gdf2	prs_0.05	3.82156	17.7772	0.829793	0.994981
mocs2	prs_0.05	7.25331	33.7806	0.829989	0.994981
apol1	prs_0.05	6.94384	32.4349	0.830482	0.994981
scg2	prs_0.05	3.46278	16.1866	0.830605	0.994981
pibf1	prs_0.05	-8.40244	39.4683	0.831414	0.994981
dnajb6	prs_0.05	9.1623	43.059	0.831497	0.994981
omg	prs_0.05	6.75213	31.7569	0.831626	0.994981
txlna	prs_0.05	-9.54795	45.2551	0.832904	0.995111
wfdc1	prs_0.05	5.92913	28.1068	0.832928	0.995111
efna4	prs_0.05	-3.04694	14.4654	0.833172	0.995111
hexim1	prs_0.05	8.72079	41.6121	0.834002	0.99553
gpc1	prs_0.05	-3.07932	14.8071	0.83526	0.995999
rspo1	prs_0.05	-3.70976	17.849	0.835354	0.995999
nit2	prs_0.05	7.72674	37.6544	0.837417	0.997559
cebpb	prs_0.05	-3.82618	18.7207	0.838056	0.997559
vwf	prs_0.05	-7.51793	36.8723	0.83844	0.997559
yes1	prs_0.05	-11.772	57.7888	0.838584	0.997559
sema4d	prs_0.05	-3.03769	15.0176	0.839703	0.99757
ak2	prs_0.05	10.9052	54.1615	0.84043	0.99757
epo	prs_0.05	7.96499	39.6043	0.840611	0.99757
mfap5	prs_0.05	-4.11486	20.494	0.84087	0.99757
lysmd3	prs_0.05	10.7001	53.3341	0.840995	0.99757
cd70	prs_0.05	-4.27704	21.4399	0.841881	0.998052
itgb1bp2	prs_0.05	-11.1561	56.2437	0.842771	0.998087
gopc	prs_0.05	10.1338	51.2582	0.84328	0.998087
ptprf	prs_0.05	-2.80586	14.2259	0.843645	0.998087
serpina6	prs_0.05	1.74721	8.90267	0.844411	0.998087
kifbp	prs_0.05	-8.27135	42.2576	0.844818	0.998087
gsta3	prs_0.05	-6.58219	33.791	0.845558	0.998087
creld1	prs_0.05	3.69358	19.0149	0.845985	0.998087
zhx2	prs_0.05	3.23163	16.7193	0.846736	0.998087
lamp1	prs_0.05	-2.78003	14.4865	0.847819	0.998087
ca6	prs_0.05	6.02938	31.6437	0.848888	0.998087
dbnl	prs_0.05	-8.89423	47.0623	0.850104	0.998087
nudc	prs_0.05	6.09029	32.2377	0.850158	0.998087
itga6	prs_0.05	-5.17123	27.4286	0.850459	0.998087
vsig2	prs_0.05	-5.39318	28.612	0.850491	0.998087
acyp1	prs_0.05	-6.35934	33.796	0.850746	0.998087
cdc37	prs_0.05	-8.00486	42.6847	0.851243	0.998087
gimap7	prs_0.05	-2.91088	15.73	0.853189	0.998087
adgrg2	prs_0.05	-2.36428	12.783	0.853266	0.998087
srpk2	prs_0.05	7.70811	41.6854	0.8533	0.998087
siglec7	prs_0.05	2.51947	13.7037	0.85413	0.998087
atxn2	prs_0.05	-10.7978	58.9595	0.85469	0.998087
dpp7	prs_0.05	-5.33666	29.5162	0.856523	0.998087
tymp	prs_0.05	-6.06081	33.6266	0.856967	0.998087
ism1	prs_0.05	-3.56443	19.8919	0.85779	0.998087
psmg3	prs_0.05	4.74178	26.542	0.858213	0.998087
trim5	prs_0.05	7.62429	43.387	0.86051	0.998087
impact	prs_0.05	5.10362	29.1101	0.860829	0.998087
icam4	prs_0.05	4.73636	27.1282	0.861402	0.998087
igsf8	prs_0.05	-2.58162	14.908	0.862519	0.998087
ccn4	prs_0.05	3.59113	20.7406	0.862539	0.998087
tnfrsf11b	prs_0.05	2.54014	14.6969	0.862782	0.998087
lpa	prs_0.05	15.6548	91.0772	0.863529	0.998087
vegfd	prs_0.05	-2.9024	16.9446	0.863999	0.998087
ccl14	prs_0.05	3.42107	20.0222	0.864332	0.998087
gfra1	prs_0.05	2.36555	13.8635	0.864514	0.998087
ahnak2	prs_0.05	-2.42977	14.3556	0.865597	0.998087
trim24	prs_0.05	-5.65319	33.6284	0.8665	0.998087
tbcc	prs_0.05	-6.89651	41.7269	0.868727	0.998087
mgmt	prs_0.05	-10.37	62.9715	0.869198	0.998087
eng	prs_0.05	-1.30845	7.95314	0.869323	0.998087
agxt	prs_0.05	-5.32197	32.401	0.869533	0.998087
adamts16	prs_0.05	-2.60385	15.8775	0.869736	0.998087
s100a13	prs_0.05	-2.91704	17.7944	0.869788	0.998087
cdsn	prs_0.05	-3.58048	21.9327	0.870324	0.998087
rbp2	prs_0.05	6.40658	39.2557	0.870361	0.998087
sfrp1	prs_0.05	3.59813	22.0808	0.870557	0.998087
st13	prs_0.05	-4.69288	29.0316	0.871585	0.998087
ermap	prs_0.05	-3.73211	23.1163	0.871741	0.998087
thtpa	prs_0.05	-7.17576	45.3848	0.874372	0.998087
tfpi2	prs_0.05	3.04421	19.2962	0.874646	0.998087
nfatc1	prs_0.05	-7.61667	48.3195	0.874749	0.998087
cd300lg	prs_0.05	2.97623	18.9655	0.875302	0.998087
mzb1	prs_0.05	4.01586	25.6169	0.87543	0.998087
cxcl8	prs_0.05	5.43318	34.7621	0.875801	0.998087
hsd17b14	prs_0.05	-4.74229	30.5539	0.876657	0.998087
dhps	prs_0.05	-3.24808	21.1067	0.877699	0.998087
gchfr	prs_0.05	-3.75366	24.532	0.878391	0.998087
xiap	prs_0.05	4.44288	29.3204	0.87956	0.998087
mpig6b	prs_0.05	5.92303	39.1795	0.879838	0.998087
met	prs_0.05	1.40738	9.3328	0.880135	0.998087
pth1r	prs_0.05	2.94724	19.6497	0.880774	0.998087
fcrl1	prs_0.05	-3.39248	22.6288	0.88083	0.998087
akt3	prs_0.05	-4.35187	29.1526	0.881335	0.998087
tnfrsf21	prs_0.05	2.04542	13.728	0.881558	0.998087
stx3	prs_0.05	3.02676	20.3386	0.881698	0.998087
ppp2r5a	prs_0.05	8.83317	59.8768	0.882721	0.998087
chmp1a	prs_0.05	-5.96975	40.469	0.882728	0.998087
igfbp7	prs_0.05	2.15288	14.6838	0.883436	0.998087
rida	prs_0.05	-3.1932	21.8036	0.883565	0.998087
grp	prs_0.05	4.03893	27.7512	0.884285	0.998087
gzmh	prs_0.05	-5.18727	35.6888	0.884438	0.998087
dcxr	prs_0.05	-2.89822	19.9796	0.884666	0.998087
cep43	prs_0.05	-4.98165	34.4183	0.884919	0.998087
mrpl58	prs_0.05	-5.43554	37.8883	0.885926	0.998087
oplah	prs_0.05	5.05082	35.2372	0.886025	0.998087
ggct	prs_0.05	3.49294	24.5419	0.886824	0.998087
trdmt1	prs_0.05	-6.24898	43.9576	0.886956	0.998087
tpp1	prs_0.05	3.11983	22.3932	0.889198	0.998087
anxa4	prs_0.05	-5.02639	36.098	0.889259	0.998087
tie1	prs_0.05	-2.87226	20.8023	0.890183	0.998087
ppp1r2	prs_0.05	5.49936	39.9143	0.890416	0.998087
tff1	prs_0.05	5.29019	38.398	0.890421	0.998087
rabepk	prs_0.05	-4.25871	30.914	0.890431	0.998087
tia1	prs_0.05	8.30562	60.5919	0.890973	0.998087
hnmt	prs_0.05	3.04051	22.3656	0.891865	0.998087
vps28	prs_0.05	4.591	34.098	0.892897	0.998087
vash1	prs_0.05	5.54969	41.4838	0.893578	0.998087
apoa4	prs_0.05	-2.4503	18.3281	0.893648	0.998087
zfyve19	prs_0.05	-6.18744	46.3368	0.893774	0.998087
wfikkn1	prs_0.05	2.76096	20.7295	0.894044	0.998087
rbp5	prs_0.05	-3.28455	24.824	0.894737	0.998087
phykpl	prs_0.05	-2.65442	20.2235	0.895576	0.998087
pydc1	prs_0.05	-2.87727	22.0183	0.896033	0.998087
hpcal1	prs_0.05	4.89856	37.589	0.896315	0.998087
atp5if1	prs_0.05	7.32725	56.5923	0.896983	0.998087
lamp3	prs_0.05	-3.31115	25.7059	0.89751	0.998087
apoa1	prs_0.05	-1.78005	13.8239	0.897544	0.998087
cxcl13	prs_0.05	4.11545	32.0506	0.89783	0.998087
csf1	prs_0.05	1.70499	13.5351	0.899759	0.998087
bcr	prs_0.05	5.8176	46.2916	0.899992	0.998087
gimap8	prs_0.05	-3.36344	26.8846	0.90044	0.998087
nexn	prs_0.05	4.3067	34.7003	0.901228	0.998087
tcl1a	prs_0.05	-5.91092	47.7497	0.901483	0.998087
bcl2	prs_0.05	3.41852	27.648	0.901598	0.998087
txndc9	prs_0.05	3.3488	27.0943	0.901635	0.998087
eln	prs_0.05	2.16547	17.7435	0.902866	0.998087
dbi	prs_0.05	4.9124	40.2566	0.902878	0.998087
adh1b	prs_0.05	-3.70767	30.6255	0.903641	0.998087
stk4	prs_0.05	-5.29129	43.714	0.903658	0.998087
suox	prs_0.05	-3.56255	29.5234	0.903954	0.998087
stk11	prs_0.05	-4.41991	36.6498	0.90401	0.998087
atxn3	prs_0.05	-3.84971	32.038	0.904357	0.998087
calcoco2	prs_0.05	4.76764	39.6917	0.904392	0.998087
igf2r	prs_0.05	1.33003	11.1116	0.904724	0.998087
il7	prs_0.05	-3.92301	32.9818	0.90532	0.998087
slitrk2	prs_0.05	2.28632	19.2862	0.905635	0.998087
kazn	prs_0.05	6.25164	52.7736	0.905703	0.998087
klb	prs_0.05	4.49293	37.9819	0.905838	0.998087
grap2	prs_0.05	-7.60809	64.4312	0.906005	0.998087
lilrb5	prs_0.05	-4.25305	36.0454	0.906075	0.998087
snap25	prs_0.05	2.82027	23.9576	0.906291	0.998087
nck2	prs_0.05	6.26928	53.3478	0.906451	0.998087
zp3	prs_0.05	-15.9289	135.562	0.906463	0.998087
tsc22d1	prs_0.05	-4.0264	34.4416	0.906936	0.998087
c1qa	prs_0.05	1.32629	11.4334	0.907652	0.998087
sncg	prs_0.05	3.89995	33.8747	0.908344	0.998087
hddc2	prs_0.05	-2.58506	22.5106	0.908575	0.998087
f10	prs_0.05	1.49027	13.0918	0.909372	0.998087
gnpda2	prs_0.05	2.05846	18.2897	0.910391	0.998087
casp2	prs_0.05	-3.87904	34.5443	0.910593	0.998087
yod1	prs_0.05	-3.66386	32.695	0.910776	0.998087
clec6a	prs_0.05	2.60714	23.4085	0.911319	0.998087
lamtor5	prs_0.05	2.36734	21.2929	0.911475	0.998087
lmnb2	prs_0.05	-1.52419	13.8142	0.912145	0.998087
slamf6	prs_0.05	2.10585	19.1801	0.912574	0.998087
nap1l4	prs_0.05	-2.33114	21.294	0.912828	0.998087
erp44	prs_0.05	1.4271	13.0852	0.913154	0.998087
sorbs1	prs_0.05	-2.16821	20.0738	0.913987	0.998087
farsa	prs_0.05	-3.79952	35.2894	0.91426	0.998087
taldo1	prs_0.05	-2.4498	22.8396	0.914583	0.998087
echdc3	prs_0.05	3.33323	31.1325	0.914738	0.998087
tbcb	prs_0.05	5.49359	51.6103	0.915231	0.998087
flt1	prs_0.05	1.21909	11.4913	0.915513	0.998087
skap2	prs_0.05	-5.65768	53.4284	0.915668	0.998087
ctso	prs_0.05	1.58677	15.0007	0.915758	0.998087
nefl	prs_0.05	2.27228	21.5129	0.915882	0.998087
apoc1	prs_0.05	-1.85686	17.7762	0.916807	0.998087
fis1	prs_0.05	4.08279	39.0887	0.916814	0.998087
fgfr2	prs_0.05	-1.08498	10.4902	0.917624	0.998087
slmap	prs_0.05	4.35559	42.3546	0.918094	0.998087
cd93	prs_0.05	-1.60102	15.902	0.919805	0.998087
lypd3	prs_0.05	1.72965	17.2333	0.920054	0.998087
flrt2	prs_0.05	-1.44088	14.4321	0.920473	0.998087
ehbp1	prs_0.05	3.72374	37.8046	0.921536	0.998087
dnpep	prs_0.05	-2.88965	29.3925	0.921685	0.998087
rabep1	prs_0.05	3.9106	39.8326	0.921794	0.998087
scarb2	prs_0.05	1.48007	15.0867	0.92185	0.998087
sfrp4	prs_0.05	-2.07785	21.3435	0.922447	0.998087
mphosph8	prs_0.05	-3.63294	37.3945	0.922607	0.998087
mln	prs_0.05	4.40304	45.353	0.922661	0.998087
ubxn1	prs_0.05	-3.38204	35.1395	0.923326	0.998087
fen1	prs_0.05	-3.17599	33.0479	0.92344	0.998087
rnaseh2a	prs_0.05	2.48482	25.9294	0.923656	0.998087
prkar1a	prs_0.05	4.08564	42.6619	0.923706	0.998087
decr1	prs_0.05	4.66875	48.9885	0.924075	0.998087
fas	prs_0.05	1.51303	15.9798	0.924567	0.998087
ahsp	prs_0.05	-4.19078	44.5633	0.925077	0.998087
pear1	prs_0.05	-0.976703	10.7089	0.927331	0.998087
tgfbr3	prs_0.05	1.53539	16.9219	0.927704	0.998087
bmp10	prs_0.05	-1.31455	14.5045	0.927787	0.998087
bcan	prs_0.05	1.50698	16.8089	0.928563	0.998087
tnfrsf14	prs_0.05	1.30268	14.7772	0.929754	0.998087
cdh3	prs_0.05	1.55987	17.8601	0.930403	0.998087
il17c	prs_0.05	-3.10142	35.6644	0.930703	0.998087
sit1	prs_0.05	-2.46071	28.4413	0.931055	0.998087
eda2r	prs_0.05	-1.51082	17.4829	0.931136	0.998087
hepacam2	prs_0.05	1.7869	20.7892	0.931504	0.998087
vsnl1	prs_0.05	1.40459	16.5286	0.932279	0.998087
serpinb6	prs_0.05	-2.57288	30.4878	0.932747	0.998087
cep20	prs_0.05	-3.17773	37.7486	0.932913	0.998087
glb1	prs_0.05	1.72931	20.5891	0.933064	0.998087
syap1	prs_0.05	2.36712	28.4835	0.933769	0.998087
clta	prs_0.05	-2.00645	24.2132	0.933959	0.998087
abca2	prs_0.05	-1.5571	18.8459	0.934152	0.998087
fabp6	prs_0.05	-2.32286	28.2352	0.934434	0.998087
hdgfl2	prs_0.05	2.65108	32.3691	0.934726	0.998087
chchd6	prs_0.05	1.14956	14.1038	0.935039	0.998087
insl5	prs_0.05	-3.85373	47.7773	0.935713	0.998087
pcdhb15	prs_0.05	1.63715	20.3599	0.935911	0.998087
ilkap	prs_0.05	-2.34727	29.4677	0.936512	0.998087
grhpr	prs_0.05	2.5104	32.4846	0.938402	0.998087
psapl1	prs_0.05	1.9754	25.6041	0.938504	0.998087
mamdc4	prs_0.05	2.13318	27.7327	0.938689	0.998087
vsir	prs_0.05	-2.38921	31.2181	0.938996	0.998087
ment	prs_0.05	-0.826323	10.8261	0.93916	0.998087
hpgds	prs_0.05	-1.41282	18.9062	0.940432	0.998087
cd14	prs_0.05	-1.53755	20.6098	0.940531	0.998087
itgb2	prs_0.05	0.977205	13.8234	0.943643	0.998087
nell1	prs_0.05	1.47847	21.0546	0.944018	0.998087
axin1	prs_0.05	-3.35318	47.8958	0.944186	0.998087
hmox1	prs_0.05	1.561	22.677	0.945121	0.998087
adam8	prs_0.05	0.972773	14.1978	0.945376	0.998087
mpo	prs_0.05	1.63054	24.0667	0.945984	0.998087
grn	prs_0.05	-0.812777	12.087	0.946388	0.998087
enpp7	prs_0.05	-2.94844	44.2987	0.946934	0.998087
vgf	prs_0.05	-1.02984	15.5106	0.947063	0.998087
btd	prs_0.05	0.695352	10.5006	0.947203	0.998087
tnfrsf13c	prs_0.05	-1.38577	20.9801	0.947337	0.998087
ren	prs_0.05	2.27453	34.8583	0.947975	0.998087
rln2	prs_0.05	4.6072	71.8819	0.948896	0.998087
psmg4	prs_0.05	-1.88959	29.5349	0.948988	0.998087
lrrfip1	prs_0.05	1.56587	24.4978	0.949035	0.998087
pagr1	prs_0.05	1.47929	23.1516	0.949054	0.998087
lama4	prs_0.05	1.04589	16.6358	0.949871	0.998087
mgll	prs_0.05	2.76419	44.0296	0.949942	0.998087
map2k6	prs_0.05	3.20893	51.4003	0.950221	0.998087
ca13	prs_0.05	3.27471	52.6839	0.950438	0.998087
apoa2	prs_0.05	-1.4994	24.3567	0.950914	0.998087
cd6	prs_0.05	-1.66585	27.163	0.951099	0.998087
ifngr2	prs_0.05	1.58322	26.1181	0.951664	0.998087
hmcn2	prs_0.05	-1.74117	29.2707	0.952566	0.998087
eno3	prs_0.05	1.59042	27.0109	0.953048	0.998087
ifnlr1	prs_0.05	1.09188	18.9208	0.953982	0.998087
sgsh	prs_0.05	1.59743	28.0443	0.954577	0.998087
metap1d	prs_0.05	2.33392	41.9533	0.955636	0.998087
tnfrsf12a	prs_0.05	-0.932886	17.0161	0.956279	0.998087
scgb1a1	prs_0.05	1.56273	28.8907	0.956863	0.998087
ret	prs_0.05	1.10362	20.4454	0.956952	0.998087
entpd6	prs_0.05	-0.749227	13.9048	0.957029	0.998087
stat5b	prs_0.05	-3.77472	70.2531	0.95715	0.998087
pcbd1	prs_0.05	-0.95844	17.9476	0.957412	0.998087
bach1	prs_0.05	-1.95447	36.6395	0.957459	0.998087
bin2	prs_0.05	-2.38783	46.4265	0.958981	0.998087
pla2g1b	prs_0.05	1.07161	21.0203	0.959342	0.998087
camsap1	prs_0.05	-2.71731	54.7693	0.960431	0.998087
vwc2	prs_0.05	0.96884	19.5951	0.960567	0.998087
lifr	prs_0.05	0.603344	12.3202	0.960942	0.998087
hao1	prs_0.05	2.72034	56.6174	0.961679	0.998087
oxt	prs_0.05	-3.20862	67.7409	0.962222	0.998087
clec10a	prs_0.05	0.843594	18.0545	0.962733	0.998087
rbp7	prs_0.05	-1.42541	30.646	0.962903	0.998087
cela3a	prs_0.05	1.26921	27.4627	0.963139	0.998087
col4a1	prs_0.05	-0.911819	20.1027	0.963822	0.998087
cdc42bpb	prs_0.05	2.26806	52.1878	0.965336	0.998087
nrp2	prs_0.05	0.624891	14.4726	0.96556	0.998087
csf2	prs_0.05	-0.779952	18.4223	0.96623	0.998087
[truncated: 79 more rows]
