# Supplementary material for: The relationship between schizophrenia polygenic scores, blood-based proteins and psychosis diagnosis in the UK Biobank
Source: Schizophrenia (Heidelb). 2026 Jan 14;12(1):24. doi: 10.1038/s41537-025-00725-8 (PMC12929790; doi:10.1038/s41537-025-00725-8)
Supplement: Supplementary file 3 — Supplementary Table 3 [file 41537_2025_725_MOESM3_ESM.xlsx]

## Sheet: Males Only
Association analyses of schizophrenia PGS with protein levels (males only).
Protein	Predictor	Estimate	Std..Error	P.value	P.value_FDR
klk1	prs_0.05	346.839	71.7807	1.36222e-06	0.00282933
adgrb3	prs_0.05	72.8713	18.5669	8.7097e-05	0.0904503
pm20d1	prs_0.05	334.156	106.549	0.00171408	0.798231
ceacam21	prs_0.05	148.391	47.7569	0.00189123	0.798231
top1	prs_0.05	205.562	66.5385	0.00200905	0.798231
fam171b	prs_0.05	-44.0351	14.9272	0.00318198	0.798231
cxcl9	prs_0.05	-105.801	35.8753	0.00319029	0.798231
prap1	prs_0.05	-62.0088	21.0537	0.00323109	0.798231
pth1r	prs_0.05	-60.5982	20.724	0.00345887	0.798231
pdcd1lg2	prs_0.05	-49.9367	17.421	0.00415508	0.86301
mep1a	prs_0.05	-113.551	41.1735	0.00582422	0.98255
lypd3	prs_0.05	50.0718	18.1888	0.00591237	0.98255
gc	prs_0.05	-38.9759	14.4775	0.00710567	0.98255
afp	prs_0.05	-96.0554	35.7662	0.00724486	0.98255
gys1	prs_0.05	-135.447	51.0191	0.00794131	0.98255
gas6	prs_0.05	35.441	13.4628	0.00848207	0.98255
chi3l1	prs_0.05	119.204	45.5765	0.00891707	0.98255
nrcam	prs_0.05	40.324	15.4283	0.00896514	0.98255
chrdl2	prs_0.05	65.4947	25.2169	0.00940407	0.98255
ifng	prs_0.05	-167.329	64.477	0.00946125	0.98255
igfbp1	prs_0.05	180.825	70.5165	0.0103458	0.999882
cfhr4	prs_0.05	-102.253	40.3839	0.0113496	0.999882
eppk1	prs_0.05	-100.69	40.0026	0.011842	0.999882
sbsn	prs_0.05	49.2134	19.6743	0.0123792	0.999882
ncs1	prs_0.05	-38.0501	15.2241	0.0124505	0.999882
ccl4	prs_0.05	-86.6952	34.9302	0.0130744	0.999882
epcam	prs_0.05	-124.703	51.7806	0.0160359	0.999882
ctsb	prs_0.05	-67.9236	28.262	0.0162542	0.999882
spink5	prs_0.05	46.2289	19.3327	0.0168013	0.999882
ido1	prs_0.05	-83.4473	35.0111	0.0171621	0.999882
itga11	prs_0.05	43.1611	18.1672	0.0175218	0.999882
ism1	prs_0.05	51.3695	21.7235	0.018054	0.999882
fst	prs_0.05	63.6811	26.9351	0.0180763	0.999882
cd160	prs_0.05	-61.9795	26.4216	0.0189965	0.999882
flt1	prs_0.05	27.9566	11.9605	0.0194278	0.999882
slamf7	prs_0.05	77.9047	33.3444	0.019482	0.999882
pdgfra	prs_0.05	36.0482	15.5288	0.0202763	0.999882
csf2	prs_0.05	-47.0568	20.4373	0.0213195	0.999882
il6st	prs_0.05	20.9644	9.11215	0.0214183	0.999882
cd300lg	prs_0.05	46.8314	20.3925	0.0216574	0.999882
gsr	prs_0.05	-26.6997	11.7479	0.0230547	0.999882
agrp	prs_0.05	-64.7456	28.5533	0.0233678	0.999882
plau	prs_0.05	35.1458	15.5042	0.0234094	0.999882
spint3	prs_0.05	210.277	93.3797	0.0243445	0.999882
inhbc	prs_0.05	-49.0691	22.0591	0.0261303	0.999882
smad5	prs_0.05	24.3382	10.9725	0.0265587	0.999882
gzma	prs_0.05	-41.486	18.7071	0.0265886	0.999882
aoc3	prs_0.05	34.5419	15.5855	0.0266826	0.999882
vnn2	prs_0.05	57.99	26.2263	0.0270374	0.999882
tmprss15	prs_0.05	-107.584	49.1635	0.0286597	0.999882
lcat	prs_0.05	-25.7364	11.7706	0.0287925	0.999882
gimap8	prs_0.05	-61.1467	27.9797	0.0288737	0.999882
frzb	prs_0.05	29.326	13.4963	0.0297995	0.999882
ldlr	prs_0.05	-58.0196	26.8328	0.0306096	0.999882
cxcl16	prs_0.05	26.9536	12.484	0.0308576	0.999882
pcdh12	prs_0.05	30.1382	13.9901	0.0312344	0.999882
susd4	prs_0.05	46.6743	21.8491	0.0326763	0.999882
tgm2	prs_0.05	88.0932	41.5737	0.0341056	0.999882
klrb1	prs_0.05	-44.0115	21.0622	0.0366666	0.999882
bmp4	prs_0.05	53.8585	25.8471	0.0371972	0.999882
uxs1	prs_0.05	58.5223	28.2343	0.0382094	0.999882
map3k5	prs_0.05	-112.279	54.3325	0.0387928	0.999882
ly96	prs_0.05	42.1356	20.4507	0.0393778	0.999882
ccl25	prs_0.05	-55.9505	27.3123	0.0405194	0.999882
mdga1	prs_0.05	78.0147	38.2835	0.0415815	0.999882
cntn3	prs_0.05	-29.4852	14.4901	0.041879	0.999882
adamts13	prs_0.05	-25.0282	12.309	0.042032	0.999882
kir2dl3	prs_0.05	-88.1542	43.5582	0.0430016	0.999882
fam3b	prs_0.05	38.7027	19.1268	0.0430367	0.999882
ntrk2	prs_0.05	26.1564	12.943	0.0433048	0.999882
vwf	prs_0.05	83.8494	41.5897	0.0438012	0.999882
hsd11b1	prs_0.05	-44.6639	22.2434	0.044661	0.999882
lgals1	prs_0.05	37.573	18.7843	0.0454882	0.999882
cst7	prs_0.05	-104.922	52.4672	0.0455394	0.999882
tcn1	prs_0.05	38.5931	19.3189	0.0457666	0.999882
ccl18	prs_0.05	-78.6199	39.4378	0.0462187	0.999882
serpinc1	prs_0.05	-16.0531	8.06142	0.0464585	0.999882
tnxb	prs_0.05	27.21	13.7069	0.0471443	0.999882
cnst	prs_0.05	-117.989	60.0732	0.0495326	0.999882
a1bg	prs_0.05	-18.2564	9.36275	0.0512049	0.999882
man1a2	prs_0.05	-27.1974	13.9495	0.0512279	0.999882
b4galt1	prs_0.05	-29.5901	15.1895	0.0514215	0.999882
slc39a5	prs_0.05	-55.9257	28.765	0.0518821	0.999882
timd4	prs_0.05	45.9119	23.6218	0.051955	0.999882
grp	prs_0.05	-57.2537	29.8836	0.0553961	0.999882
il13ra1	prs_0.05	24.8819	12.993	0.0555034	0.999882
bcat1	prs_0.05	32.4691	17.0119	0.0563278	0.999882
slitrk6	prs_0.05	-36.3971	19.1272	0.0570684	0.999882
qsox1	prs_0.05	-41.5525	21.9119	0.0579312	0.999882
jam2	prs_0.05	27.6957	14.654	0.0587746	0.999882
lepr	prs_0.05	31.5938	16.7792	0.0597263	0.999882
cdh17	prs_0.05	-70.4847	37.4487	0.0598276	0.999882
il32	prs_0.05	-43.4134	23.0803	0.0599895	0.999882
mfge8	prs_0.05	-46.1999	24.6009	0.0603984	0.999882
enpp2	prs_0.05	24.6736	13.1449	0.0605253	0.999882
sost	prs_0.05	40.2416	21.4473	0.0606289	0.999882
gatd3	prs_0.05	79.9002	42.6359	0.0609458	0.999882
clec14a	prs_0.05	32.7892	17.5615	0.0619009	0.999882
btc	prs_0.05	-77.1282	41.3183	0.0619608	0.999882
heph	prs_0.05	-28.4999	15.2686	0.0619783	0.999882
muc2	prs_0.05	96.5854	51.7875	0.0621938	0.999882
efemp1	prs_0.05	32.5716	17.481	0.0624414	0.999882
comp	prs_0.05	33.1238	17.8691	0.0637978	0.999882
tmem25	prs_0.05	47.3306	25.6132	0.0646343	0.999882
pon3	prs_0.05	-27.5336	14.9375	0.0653055	0.999882
serpind1	prs_0.05	-29.4865	16.0266	0.0658076	0.999882
tnfsf12	prs_0.05	-27.6813	15.1823	0.0682787	0.999882
cd55	prs_0.05	25.9171	14.317	0.070275	0.999882
cxcl13	prs_0.05	-58.0654	32.1148	0.0706124	0.999882
edn1	prs_0.05	29.1606	16.1836	0.0715848	0.999882
lrp1	prs_0.05	26.4309	14.6812	0.0718242	0.999882
rnf43	prs_0.05	56.9071	31.8776	0.0742507	0.999882
dcxr	prs_0.05	39.1331	21.9971	0.0752522	0.999882
susd2	prs_0.05	27.1932	15.2996	0.0755204	0.999882
ccs	prs_0.05	45.9362	25.8532	0.0756149	0.999882
notch3	prs_0.05	31.875	17.9475	0.0757464	0.999882
lcn15	prs_0.05	59.7549	33.677	0.0760226	0.999882
galnt7	prs_0.05	-20.2126	11.3924	0.0760413	0.999882
itgav	prs_0.05	15.3987	8.69611	0.0766168	0.999882
insr	prs_0.05	-16.7046	9.4356	0.0766825	0.999882
cd40	prs_0.05	-48.9952	27.6931	0.0768726	0.999882
gpa33	prs_0.05	-131.536	74.388	0.0770366	0.999882
tnfsf11	prs_0.05	-60.1467	34.149	0.0782025	0.999882
kir2dl2	prs_0.05	-86.2766	49.4738	0.081197	0.999882
s100a13	prs_0.05	-34.2434	19.7031	0.0822347	0.999882
clec10a	prs_0.05	34.8243	20.1081	0.0833143	0.999882
acan	prs_0.05	25.2883	14.6326	0.0839648	0.999882
il31ra	prs_0.05	-36.7983	21.4282	0.0859456	0.999882
tnfrsf21	prs_0.05	26.3437	15.3424	0.0859849	0.999882
klrd1	prs_0.05	-44.9246	26.1721	0.0860837	0.999882
pinlyp	prs_0.05	-67.3599	39.2562	0.0861972	0.999882
cdh1	prs_0.05	-37.8545	22.0755	0.086403	0.999882
tank	prs_0.05	-67.0455	39.2051	0.0872588	0.999882
spint2	prs_0.05	-37.0237	21.7373	0.0885397	0.999882
gzmb	prs_0.05	-61.8254	36.3179	0.0887074	0.999882
tinagl1	prs_0.05	20.7843	12.2297	0.0892397	0.999882
skap2	prs_0.05	-98.0127	57.7726	0.089802	0.999882
nptxr	prs_0.05	31.9215	18.8228	0.0899217	0.999882
neo1	prs_0.05	-21.3091	12.5727	0.0901186	0.999882
clul1	prs_0.05	41.4303	24.5643	0.0916954	0.999882
cebpb	prs_0.05	-34.8813	20.6903	0.0918343	0.999882
pyy	prs_0.05	-95.6293	56.7401	0.0919318	0.999882
mxra8	prs_0.05	28.0646	16.6618	0.0921288	0.999882
sell	prs_0.05	-21.8708	13.0043	0.0926224	0.999882
sfrp4	prs_0.05	36.8877	21.9636	0.0930747	0.999882
thbs4	prs_0.05	41.3338	24.6182	0.0931687	0.999882
susd5	prs_0.05	32.1184	19.1635	0.0937531	0.999882
enpp7	prs_0.05	-75.4155	45.2625	0.0956935	0.999882
cd8a	prs_0.05	-46.7529	28.1016	0.0961865	0.999882
gzmh	prs_0.05	-69.1486	41.5722	0.0962607	0.999882
siglec9	prs_0.05	27.2846	16.4283	0.0967638	0.999882
crisp2	prs_0.05	-48.947	29.5444	0.0975895	0.999882
cst1	prs_0.05	95.8014	57.9923	0.0985621	0.999882
il15	prs_0.05	30.2863	18.5025	0.101673	0.999882
spink2	prs_0.05	-31.5764	19.3087	0.101995	0.999882
siglec6	prs_0.05	-30.1279	18.4556	0.102599	0.999882
lta	prs_0.05	-36.0046	22.3022	0.106458	0.999882
rbp5	prs_0.05	42.7653	26.5299	0.106985	0.999882
fam3c	prs_0.05	26.5699	16.513	0.107625	0.999882
vwa1	prs_0.05	37.8525	23.5448	0.10792	0.999882
col3a1	prs_0.05	-20.8017	12.9596	0.108485	0.999882
plb1	prs_0.05	-52.5058	32.8181	0.109638	0.999882
fn1	prs_0.05	-23.8054	14.8944	0.11	0.999882
cd226	prs_0.05	-37.7102	23.6067	0.110188	0.999882
ccdc80	prs_0.05	30.6844	19.2372	0.110715	0.999882
fam3d	prs_0.05	-77.1153	48.3745	0.110925	0.999882
traf2	prs_0.05	-61.0385	38.3655	0.111631	0.999882
scn4b	prs_0.05	38.1187	23.974	0.111853	0.999882
krt5	prs_0.05	-46.5025	29.3319	0.112894	0.999882
il1r2	prs_0.05	16.2706	10.268	0.113077	0.999882
ctsh	prs_0.05	-65.587	41.5269	0.114264	0.999882
il12rb1	prs_0.05	-32.6609	20.7006	0.114633	0.999882
tff2	prs_0.05	-49.8929	31.7093	0.115631	0.999882
thpo	prs_0.05	-33.3313	21.2717	0.117147	0.999882
c5	prs_0.05	-12.897	8.24337	0.117712	0.999882
gbp1	prs_0.05	-55.2159	35.3029	0.117822	0.999882
galnt3	prs_0.05	-37.6762	24.1291	0.118435	0.999882
acy1	prs_0.05	38.5538	24.701	0.118581	0.999882
ermap	prs_0.05	-38.8215	24.8881	0.118816	0.999882
cd101	prs_0.05	-37.9596	24.3462	0.118976	0.999882
acy3	prs_0.05	-41.6834	26.7515	0.119211	0.999882
clec5a	prs_0.05	26.0061	16.7003	0.119432	0.999882
cst6	prs_0.05	42.3966	27.2511	0.119778	0.999882
nacc1	prs_0.05	-48.8065	31.4432	0.12063	0.999882
nell1	prs_0.05	35.0432	22.6666	0.122114	0.999882
gigyf2	prs_0.05	-65.8117	42.5762	0.122185	0.999882
retn	prs_0.05	-35.8964	23.2447	0.122535	0.999882
pdgfb	prs_0.05	-73.4362	47.6869	0.123585	0.999882
matn3	prs_0.05	27.9135	18.1551	0.124186	0.999882
dbn1	prs_0.05	-43.9916	28.6404	0.124557	0.999882
il17rb	prs_0.05	-45.5574	29.7814	0.1261	0.999882
col28a1	prs_0.05	-68.725	44.9271	0.12611	0.999882
nbn	prs_0.05	-44.9421	29.4292	0.126745	0.999882
cd36	prs_0.05	-39.1189	25.6333	0.127005	0.999882
angptl1	prs_0.05	24.0473	15.7632	0.127143	0.999882
fcgr2a	prs_0.05	50.6658	33.2354	0.127411	0.999882
eda2r	prs_0.05	33.807	22.2883	0.129331	0.999882
flt4	prs_0.05	-28.6292	18.9168	0.130186	0.999882
milr1	prs_0.05	43.5745	28.8039	0.130347	0.999882
caps	prs_0.05	80.9803	53.6174	0.130976	0.999882
glo1	prs_0.05	-47.4968	31.4723	0.131273	0.999882
enah	prs_0.05	-39.5819	26.3371	0.132882	0.999882
serpina12	prs_0.05	82.2664	54.837	0.133579	0.999882
plat	prs_0.05	41.7764	27.9744	0.135354	0.999882
nadk	prs_0.05	-45.206	30.387	0.136851	0.999882
ica1	prs_0.05	-65.3709	43.9702	0.137107	0.999882
nfkbie	prs_0.05	-40.9363	27.5846	0.137818	0.999882
afm	prs_0.05	-16.0327	10.8141	0.138206	0.999882
dpp10	prs_0.05	-29.2582	19.7722	0.138952	0.999882
zp3	prs_0.05	-220.936	149.913	0.140564	0.999882
echs1	prs_0.05	75.57	51.3212	0.140907	0.999882
pltp	prs_0.05	29.0444	19.7775	0.141968	0.999882
tnfrsf13b	prs_0.05	-28.3103	19.3273	0.142995	0.999882
inpp5d	prs_0.05	-47.5266	32.479	0.143404	0.999882
naaa	prs_0.05	-48.3745	33.0633	0.143459	0.999882
xpnpep2	prs_0.05	-88.1242	60.2416	0.143525	0.999882
pof1b	prs_0.05	-36.6416	25.0624	0.143756	0.999882
fgr	prs_0.05	-50.3976	34.4976	0.144058	0.999882
ulbp2	prs_0.05	30.8186	21.1297	0.144705	0.999882
timp4	prs_0.05	31.9845	21.9489	0.145068	0.999882
hjv	prs_0.05	-33.8959	23.2635	0.145124	0.999882
treh	prs_0.05	-60.6033	41.6397	0.145571	0.999882
ncr1	prs_0.05	-30.4673	20.9433	0.145753	0.999882
il12a_il12b	prs_0.05	-61.4372	42.3614	0.146987	0.999882
tnn	prs_0.05	-34.5561	23.8417	0.147244	0.999882
scgn	prs_0.05	-35.2901	24.5123	0.149972	0.999882
erbb3	prs_0.05	-14.3051	9.93999	0.150126	0.999882
spag1	prs_0.05	-47.1117	32.7786	0.150659	0.999882
rspo3	prs_0.05	-21.7524	15.1351	0.150671	0.999882
mpo	prs_0.05	-36.9394	25.7355	0.151202	0.999882
cdcp1	prs_0.05	42.7504	29.787	0.151245	0.999882
megf10	prs_0.05	30.7332	21.4471	0.151879	0.999882
igfbp3	prs_0.05	-24.3832	17.016	0.151884	0.999882
npl	prs_0.05	35.591	24.8415	0.151955	0.999882
actn2	prs_0.05	51.4321	35.9585	0.152645	0.999882
icam4	prs_0.05	-41.9756	29.361	0.152836	0.999882
plg	prs_0.05	-17.2364	12.0666	0.153186	0.999882
cd70	prs_0.05	35.3757	24.7771	0.153377	0.999882
ecm1	prs_0.05	-29.3665	20.6709	0.155431	0.999882
susd1	prs_0.05	-37.8601	26.7402	0.156836	0.999882
klhl41	prs_0.05	40.9726	28.9414	0.156878	0.999882
klrf1	prs_0.05	-33.8349	23.9243	0.157308	0.999882
pecam1	prs_0.05	-23.4484	16.6135	0.158139	0.999882
lilra6	prs_0.05	58.1264	41.2646	0.158964	0.999882
cd177	prs_0.05	101.764	72.2579	0.159045	0.999882
nfatc1	prs_0.05	-77.7874	55.2368	0.159071	0.999882
angpt1	prs_0.05	-65.4039	46.5385	0.159927	0.999882
lrrn1	prs_0.05	-30.4921	21.6998	0.159983	0.999882
pdgfc	prs_0.05	-21.5436	15.3463	0.160384	0.999882
cep20	prs_0.05	-59.042	42.071	0.160517	0.999882
reg4	prs_0.05	-38.6133	27.5989	0.161802	0.999882
nxph3	prs_0.05	-23.3297	16.7193	0.162919	0.999882
sdhb	prs_0.05	47.2173	33.8388	0.162926	0.999882
fcamr	prs_0.05	-53.6377	38.4554	0.163093	0.999882
atp5if1	prs_0.05	-85.0101	60.9695	0.163241	0.999882
umod	prs_0.05	40.3584	29.0391	0.164605	0.999882
ikbkg	prs_0.05	-69.9202	50.4875	0.166098	0.999882
rgmb	prs_0.05	21.1496	15.285	0.166471	0.999882
dynlt1	prs_0.05	-61.7151	44.6547	0.166974	0.999882
igfbp4	prs_0.05	33.026	23.9233	0.167449	0.999882
ppy	prs_0.05	-80.7052	58.4803	0.167589	0.999882
bglap	prs_0.05	-62.0102	44.9622	0.167862	0.999882
rassf2	prs_0.05	-45.3272	32.9923	0.169498	0.999882
tpsab1	prs_0.05	-40.1687	29.2424	0.169567	0.999882
hexim1	prs_0.05	-61.3061	44.6398	0.169659	0.999882
gchfr	prs_0.05	36.689	26.8594	0.17197	0.999882
septin3	prs_0.05	-59.4466	43.6146	0.172901	0.999882
luzp2	prs_0.05	-33.2936	24.4558	0.173413	0.999882
reg1b	prs_0.05	-42.9626	31.5712	0.173587	0.999882
lpa	prs_0.05	-139.872	102.813	0.173706	0.999882
thbd	prs_0.05	21.6658	15.934	0.173933	0.999882
vegfa	prs_0.05	-42.5257	31.28	0.173997	0.999882
il17c	prs_0.05	-53.7064	39.5224	0.174199	0.999882
igfbpl1	prs_0.05	24.893	18.3205	0.174242	0.999882
hsd17b14	prs_0.05	-45.6067	33.5933	0.174605	0.999882
klk8	prs_0.05	27.4805	20.2526	0.174834	0.999882
cd200r1	prs_0.05	-26.6282	19.6463	0.175311	0.999882
dsg4	prs_0.05	-36.005	26.6034	0.175943	0.999882
krt18	prs_0.05	49.6098	36.6734	0.176152	0.999882
zbtb16	prs_0.05	-55.3436	40.9322	0.176365	0.999882
fgfr2	prs_0.05	-16.0058	11.8717	0.177598	0.999882
hla_dra	prs_0.05	27.0314	20.0749	0.178147	0.999882
st3gal1	prs_0.05	31.6419	23.6075	0.180152	0.999882
sez6l2	prs_0.05	17.5713	13.1161	0.180367	0.999882
klf4	prs_0.05	-31.6469	23.6367	0.180626	0.999882
mad1l1	prs_0.05	-37.1535	27.887	0.182782	0.999882
ccdc50	prs_0.05	-55.9506	42.044	0.183284	0.999882
eif2ak2	prs_0.05	-81.716	61.5279	0.184158	0.999882
ctsf	prs_0.05	-29.3527	22.1176	0.184484	0.999882
edf1	prs_0.05	50.108	37.9563	0.186802	0.999882
f10	prs_0.05	-20.5928	15.6036	0.186936	0.999882
bag6	prs_0.05	-26.3902	20.0421	0.187942	0.999882
sftpa2	prs_0.05	38.0782	28.9635	0.188628	0.999882
anpep	prs_0.05	17.8997	13.6237	0.188907	0.999882
mpig6b	prs_0.05	-55.6845	42.3951	0.189042	0.999882
penk	prs_0.05	21.8965	16.6878	0.189495	0.999882
fen1	prs_0.05	-48.8625	37.2726	0.18989	0.999882
lifr	prs_0.05	17.0277	12.9994	0.190249	0.999882
msln	prs_0.05	42.3445	32.3807	0.190987	0.999882
ceacam5	prs_0.05	45.8509	35.0809	0.191227	0.999882
l1cam	prs_0.05	20.5295	15.7096	0.191291	0.999882
gstt2b	prs_0.05	-174.897	134.106	0.192192	0.999882
nos3	prs_0.05	-36.4084	27.9578	0.192842	0.999882
sod3	prs_0.05	43.2977	33.2623	0.193035	0.999882
fcrl5	prs_0.05	42.4176	32.5908	0.193096	0.999882
bche	prs_0.05	-18.7795	14.4476	0.193675	0.999882
lrpap1	prs_0.05	40.5613	31.2064	0.193692	0.999882
il6	prs_0.05	53.546	41.2155	0.1939	0.999882
ap1g2	prs_0.05	-57.7644	44.5065	0.194344	0.999882
fabp9	prs_0.05	-40.2601	31.0579	0.19489	0.999882
wwp2	prs_0.05	-37.8585	29.2228	0.195159	0.999882
ctrl	prs_0.05	50.4845	38.9863	0.195362	0.999882
s100a16	prs_0.05	-43.9879	33.9696	0.195364	0.999882
lrp11	prs_0.05	25.8315	19.9824	0.196126	0.999882
havcr1	prs_0.05	44.222	34.2329	0.196442	0.999882
mmp12	prs_0.05	-38.8483	30.1315	0.197312	0.999882
lgals4	prs_0.05	-37.9804	29.4997	0.197939	0.999882
tnfrsf19	prs_0.05	-23.006	17.9185	0.199183	0.999882
fgf19	prs_0.05	-56.6863	44.1627	0.199304	0.999882
ccl2	prs_0.05	37.2049	28.9897	0.199373	0.999882
c1qtnf5	prs_0.05	26.1501	20.4355	0.200689	0.999882
mepe	prs_0.05	16.7057	13.0752	0.201383	0.999882
bach1	prs_0.05	-52.4037	41.1033	0.20235	0.999882
hs6st2	prs_0.05	-26.2154	20.5623	0.202352	0.999882
msr1	prs_0.05	32.5539	25.5463	0.202569	0.999882
reg1a	prs_0.05	-34.736	27.2685	0.202731	0.999882
bin2	prs_0.05	-63.3625	49.7887	0.203165	0.999882
bst2	prs_0.05	32.9181	25.8803	0.203411	0.999882
fga	prs_0.05	-21.8324	17.2096	0.204595	0.999882
wars	prs_0.05	-26.4263	20.9434	0.207036	0.999882
ppp3r1	prs_0.05	28.5856	22.6868	0.207679	0.999882
flrt2	prs_0.05	19.8673	15.774	0.207868	0.999882
lysmd3	prs_0.05	-71.6219	56.9566	0.208597	0.999882
cpb2	prs_0.05	-15.5855	12.4077	0.20909	0.999882
foxo1	prs_0.05	-60.043	47.8045	0.209126	0.999882
dpt	prs_0.05	17.4436	13.8883	0.209134	0.999882
inpp5j	prs_0.05	28.7415	22.8921	0.209307	0.999882
acp1	prs_0.05	-32.0501	25.5402	0.209537	0.999882
lilra5	prs_0.05	22.5562	17.9936	0.210014	0.999882
lxn	prs_0.05	47.9024	38.3402	0.211532	0.999882
dnmbp	prs_0.05	-42.2795	33.8443	0.211592	0.999882
cd86	prs_0.05	-19.8087	15.8753	0.212132	0.999882
vwc2l	prs_0.05	32.0559	25.6921	0.212159	0.999882
bank1	prs_0.05	-73.7695	59.1384	0.212264	0.999882
serpina11	prs_0.05	-28.8685	23.1436	0.212277	0.999882
nme3	prs_0.05	-16.146	12.9769	0.213439	0.999882
axl	prs_0.05	18.565	14.9483	0.21427	0.999882
gask1a	prs_0.05	-29.8445	24.0532	0.214708	0.999882
il12b	prs_0.05	-37.5457	30.2845	0.215077	0.999882
ntprobnp	prs_0.05	72.3549	58.5144	0.216276	0.999882
ctse	prs_0.05	-36.5646	29.6106	0.216904	0.999882
axin1	prs_0.05	-65.926	53.3923	0.216939	0.999882
ctsd	prs_0.05	-27.4059	22.207	0.217178	0.999882
c1qtnf1	prs_0.05	28.8556	23.4178	0.217885	0.999882
bcl2	prs_0.05	-36.8305	29.9062	0.218141	0.999882
scara5	prs_0.05	20.0662	16.2974	0.218244	0.999882
itga5	prs_0.05	16.1448	13.1303	0.218866	0.999882
tnfsf13b	prs_0.05	-18.817	15.3166	0.219261	0.999882
vcpkmt	prs_0.05	-59.091	48.1195	0.219462	0.999882
sat2	prs_0.05	46.115	37.5537	0.219473	0.999882
slamf6	prs_0.05	-26.1025	21.2898	0.220191	0.999882
bid	prs_0.05	-44.8955	36.6605	0.22073	0.999882
il16	prs_0.05	-28.6584	23.4203	0.221095	0.999882
aplp1	prs_0.05	34.0405	27.8474	0.221573	0.999882
cxcl12	prs_0.05	26.8767	22.0019	0.221888	0.999882
podxl	prs_0.05	10.1634	8.32232	0.222016	0.999882
csf2ra	prs_0.05	41.8161	34.2487	0.222118	0.999882
fcrl3	prs_0.05	-36.8145	30.1626	0.222276	0.999882
ccn1	prs_0.05	-48.5041	39.8249	0.223263	0.999882
xcl1	prs_0.05	-36.6696	30.1127	0.223334	0.999882
rgma	prs_0.05	21.4444	17.6254	0.223743	0.999882
inppl1	prs_0.05	-65.9945	54.3594	0.224747	0.999882
nptx1	prs_0.05	27.781	22.9383	0.225865	0.999882
pcsk9	prs_0.05	-25.6321	21.1769	0.226149	0.999882
ccl23	prs_0.05	-28.0746	23.2193	0.226637	0.999882
rnf41	prs_0.05	-44.7793	37.1416	0.227972	0.999882
cd7	prs_0.05	-29.632	24.589	0.228185	0.999882
rln2	prs_0.05	-34.5424	28.6678	0.228251	0.999882
draxin	prs_0.05	28.3713	23.5676	0.228671	0.999882
klk15	prs_0.05	35.2523	29.2996	0.228928	0.999882
il19	prs_0.05	48.9842	40.7256	0.229074	0.999882
pqbp1	prs_0.05	-38.4911	32.0563	0.229869	0.999882
cd99	prs_0.05	12.8223	10.6803	0.229934	0.999882
prkra	prs_0.05	-45.6437	38.0251	0.230015	0.999882
dpp7	prs_0.05	-40.9488	34.122	0.230126	0.999882
adam22	prs_0.05	-24.0407	20.0421	0.230345	0.999882
f7	prs_0.05	-19.995	16.6752	0.230506	0.999882
irag2	prs_0.05	-58.551	48.8758	0.230949	0.999882
il1r1	prs_0.05	15.2447	12.7444	0.231637	0.999882
tmem106a	prs_0.05	47.6712	40.0249	0.233654	0.999882
ccn4	prs_0.05	-25.2413	21.2413	0.234725	0.999882
icam3	prs_0.05	17.1056	14.4183	0.235487	0.999882
c8b	prs_0.05	-19.7984	16.7097	0.236095	0.999882
atox1	prs_0.05	-47.0983	39.7669	0.236285	0.999882
blnk	prs_0.05	-26.5956	22.4564	0.236301	0.999882
nomo1	prs_0.05	14.9472	12.6226	0.236363	0.999882
clec4c	prs_0.05	-32.0289	27.0936	0.237157	0.999882
fcar	prs_0.05	31.683	26.8214	0.237513	0.999882
calcoco1	prs_0.05	-67.3717	57.1373	0.238365	0.999882
apod	prs_0.05	-26.7177	22.6742	0.238682	0.999882
mmp3	prs_0.05	32.2401	27.4165	0.239633	0.999882
hdgf	prs_0.05	-60.4563	51.4555	0.240039	0.999882
elavl4	prs_0.05	54.2747	46.1943	0.240043	0.999882
ifnlr1	prs_0.05	23.6567	20.1415	0.240199	0.999882
siglec7	prs_0.05	17.2921	14.7553	0.241241	0.999882
creld1	prs_0.05	23.9313	20.4576	0.242098	0.999882
ahnak	prs_0.05	20.955	17.9517	0.243105	0.999882
blvrb	prs_0.05	42.3681	36.3229	0.243454	0.999882
traf3	prs_0.05	-24.7034	21.1919	0.243752	0.999882
tnfrsf1b	prs_0.05	-22.8725	19.6424	0.244257	0.999882
dpep1	prs_0.05	29.6989	25.514	0.244428	0.999882
acp5	prs_0.05	20.6074	17.7071	0.244522	0.999882
edar	prs_0.05	58.9479	50.6648	0.244645	0.999882
dnm3	prs_0.05	35.4532	30.4749	0.244701	0.999882
lilrb4	prs_0.05	-27.9106	24.0493	0.245835	0.999882
ccl26	prs_0.05	-58.933	50.7907	0.245936	0.999882
cfp	prs_0.05	-14.5931	12.6212	0.247603	0.999882
cd1c	prs_0.05	-15.3162	13.2514	0.247769	0.999882
rnase6	prs_0.05	-19.1451	16.602	0.248851	0.999882
hbegf	prs_0.05	-46.7157	40.5538	0.249358	0.999882
numb	prs_0.05	-53.6888	46.836	0.251682	0.999882
sema3f	prs_0.05	16.7944	14.6511	0.251688	0.999882
usp8	prs_0.05	-59.2821	51.7807	0.252277	0.999882
reck	prs_0.05	13.3629	11.6855	0.252831	0.999882
khk	prs_0.05	35.1385	30.7516	0.253197	0.999882
cpa4	prs_0.05	27.9083	24.4296	0.253305	0.999882
tcof1	prs_0.05	-20.3125	17.8025	0.25389	0.999882
tpk1	prs_0.05	17.7086	15.5213	0.253918	0.999882
ctsv	prs_0.05	24.5777	21.558	0.254269	0.999882
itih4	prs_0.05	-15.2197	13.3732	0.255106	0.999882
ctsz	prs_0.05	-20.1039	17.6714	0.255278	0.999882
ppp1r12a	prs_0.05	-60.4299	53.1664	0.255712	0.999882
btn2a1	prs_0.05	-16.7066	14.7066	0.255974	0.999882
pcdh1	prs_0.05	12.879	11.3501	0.256515	0.999882
cytl1	prs_0.05	15.9032	14.0463	0.257569	0.999882
pon1	prs_0.05	16.7105	14.7638	0.257708	0.999882
il7	prs_0.05	-40.6334	35.9066	0.2578	0.999882
bcam	prs_0.05	15.1499	13.3902	0.257894	0.999882
lamtor5	prs_0.05	25.6699	22.7013	0.258169	0.999882
egfl7	prs_0.05	-24.4456	21.634	0.258507	0.999882
ada2	prs_0.05	-26.856	23.7714	0.25859	0.999882
msmb	prs_0.05	-43.5403	38.6246	0.259643	0.999882
fetub	prs_0.05	19.8376	17.6442	0.260893	0.999882
csf3r	prs_0.05	-17.5979	15.6741	0.261564	0.999882
adm	prs_0.05	15.7006	13.9896	0.261746	0.999882
hao1	prs_0.05	64.5266	57.496	0.261757	0.999882
ceacam6	prs_0.05	25.115	22.4942	0.264219	0.999882
spon2	prs_0.05	20.9946	18.8058	0.264267	0.999882
apex1	prs_0.05	-36.2899	32.5594	0.265046	0.999882
asgr2	prs_0.05	-16.21	14.5567	0.265474	0.999882
asgr1	prs_0.05	17.9529	16.1379	0.265952	0.999882
cfhr2	prs_0.05	-35.6577	32.0629	0.266104	0.999882
dctpp1	prs_0.05	18.8342	16.9785	0.267314	0.999882
smad1	prs_0.05	-52.3734	47.2221	0.267407	0.999882
nucb2	prs_0.05	22.9076	20.727	0.269084	0.999882
cd109	prs_0.05	-20.0397	18.1949	0.27074	0.999882
ttr	prs_0.05	-14.9749	13.5984	0.270814	0.999882
btn3a2	prs_0.05	23.1048	21.0249	0.271814	0.999882
cxcl1	prs_0.05	-56.082	51.0355	0.271832	0.999882
adamts16	prs_0.05	-20.1774	18.3705	0.272062	0.999882
acta2	prs_0.05	-26.2026	23.8787	0.272513	0.999882
irak1	prs_0.05	-42.2501	38.5071	0.272567	0.999882
dkk4	prs_0.05	-28.1279	25.661	0.273034	0.999882
arsa	prs_0.05	-26.6503	24.3385	0.273536	0.999882
sh2b3	prs_0.05	-59.9572	54.8081	0.273991	0.999882
tnc	prs_0.05	29.1665	26.6862	0.27443	0.999882
bag4	prs_0.05	-30.3376	27.817	0.275458	0.999882
nit2	prs_0.05	43.0214	39.4659	0.275689	0.999882
tnfrsf10c	prs_0.05	-29.5834	27.1434	0.275774	0.999882
gp1ba	prs_0.05	-19.6689	18.1076	0.277391	0.999882
gpc1	prs_0.05	17.5311	16.1792	0.278574	0.999882
clec4g	prs_0.05	-20.1297	18.5899	0.278897	0.999882
lap3	prs_0.05	-28.5995	26.4459	0.279517	0.999882
pon2	prs_0.05	-21.0054	19.4422	0.279977	0.999882
tnr	prs_0.05	-25.262	23.4009	0.280364	0.999882
top2b	prs_0.05	-48.0234	44.51	0.280633	0.999882
hpgds	prs_0.05	-22.2443	20.619	0.28068	0.999882
pgf	prs_0.05	-14.937	13.8498	0.280824	0.999882
srpx	prs_0.05	-23.1028	21.4336	0.281103	0.999882
prr4	prs_0.05	43.0538	39.9611	0.281319	0.999882
egf	prs_0.05	-62.4173	58.0066	0.281923	0.999882
abraxas2	prs_0.05	-39.9542	37.1672	0.282396	0.999882
vmo1	prs_0.05	40.6702	37.8545	0.282664	0.999882
impact	prs_0.05	-32.8052	30.5529	0.282964	0.999882
scgb3a2	prs_0.05	46.3263	43.1843	0.283392	0.999882
ahcy	prs_0.05	39.5617	36.9132	0.283846	0.999882
itgb2	prs_0.05	15.8888	14.8252	0.283847	0.999882
coq7	prs_0.05	24.604	22.9682	0.284086	0.999882
fcrlb	prs_0.05	-36.7504	34.3074	0.284089	0.999882
fcgr2b	prs_0.05	-34.5142	32.3212	0.2856	0.999882
aamdc	prs_0.05	31.432	29.5085	0.286808	0.999882
gm2a	prs_0.05	22.5649	21.1844	0.286816	0.999882
dsc2	prs_0.05	-20.3008	19.0714	0.287131	0.999882
kazn	prs_0.05	-62.3563	58.6007	0.287304	0.999882
pvr	prs_0.05	-21.2445	20.0216	0.288665	0.999882
pros1	prs_0.05	-14.7214	13.9219	0.29033	0.999882
ca9	prs_0.05	-26.9517	25.4896	0.290359	0.999882
osmr	prs_0.05	-10.9634	10.3759	0.290699	0.999882
eno3	prs_0.05	34.4462	32.6054	0.290775	0.999882
git1	prs_0.05	-56.986	54.0521	0.291771	0.999882
serpini1	prs_0.05	16.9019	16.0534	0.29242	0.999882
serpinb8	prs_0.05	-34.2794	32.6058	0.293121	0.999882
pnlip	prs_0.05	-37.9998	36.1984	0.29384	0.999882
olfm4	prs_0.05	-73.3142	69.9399	0.294541	0.999882
syt1	prs_0.05	-23.4698	22.3925	0.294602	0.999882
tnfrsf11a	prs_0.05	-22.2652	21.247	0.294686	0.999882
tfpi2	prs_0.05	-23.2767	22.2174	0.294799	0.999882
atxn2	prs_0.05	-62.6332	59.7993	0.294935	0.999882
agxt	prs_0.05	36.2865	34.6992	0.295692	0.999882
ptprz1	prs_0.05	-17.702	16.9431	0.296135	0.999882
ccl7	prs_0.05	-32.7249	31.4492	0.29809	0.999882
sprr3	prs_0.05	-36.0846	34.7668	0.29933	0.999882
lefty2	prs_0.05	-29.794	28.7133	0.29945	0.999882
ca3	prs_0.05	33.8059	32.6176	0.300013	0.999882
lamp1	prs_0.05	15.5293	15.0083	0.300819	0.999882
rabgap1l	prs_0.05	-34.0994	33.0658	0.302431	0.999882
hla_a	prs_0.05	-18.786	18.2865	0.304285	0.999882
ahnak2	prs_0.05	17.5576	17.0912	0.304299	0.999882
iglc2	prs_0.05	-14.1967	13.8258	0.304515	0.999882
ids	prs_0.05	-5.12772	4.99765	0.304891	0.999882
dtx3	prs_0.05	-13.8234	13.4778	0.30507	0.999882
selplg	prs_0.05	-14.6782	14.3189	0.305332	0.999882
prkab1	prs_0.05	-30.89	30.1378	0.305395	0.999882
crisp3	prs_0.05	-15.4628	15.0918	0.305574	0.999882
apol1	prs_0.05	-29.5071	28.867	0.306713	0.999882
dlk1	prs_0.05	-32.6208	31.9358	0.307054	0.999882
igfbp7	prs_0.05	16.9509	16.5955	0.307071	0.999882
cep43	prs_0.05	-39.0913	38.3716	0.308331	0.999882
mmp1	prs_0.05	-51.4754	50.5346	0.308397	0.999882
bap18	prs_0.05	-39.784	39.0584	0.308418	0.999882
apom	prs_0.05	-15.0681	14.7951	0.308473	0.999882
vps28	prs_0.05	37.7033	37.1139	0.3097	0.999882
ptprf	prs_0.05	15.3463	15.1336	0.310568	0.999882
ca14	prs_0.05	20.3591	20.0916	0.310922	0.999882
lrch4	prs_0.05	-39.1997	38.7118	0.311264	0.999882
stx7	prs_0.05	-27.7209	27.5153	0.313721	0.999882
camkk1	prs_0.05	-25.1619	24.9834	0.313878	0.999882
cd300a	prs_0.05	-16.9893	16.8726	0.313988	0.999882
kiaa0319	prs_0.05	17.104	17.0534	0.315892	0.999882
sirpa	prs_0.05	-32.0107	31.9662	0.316648	0.999882
pdgfrb	prs_0.05	-18.9923	18.9713	0.316787	0.999882
fbln2	prs_0.05	17.2497	17.26	0.317613	0.999882
apof	prs_0.05	-11.9924	12.002	0.317709	0.999882
vsnl1	prs_0.05	-18.2909	18.3259	0.318247	0.999882
fam172a	prs_0.05	34.2953	34.3743	0.318439	0.999882
tjap1	prs_0.05	-46.1847	46.3725	0.319286	0.999882
stat5b	prs_0.05	-75.9345	76.2712	0.319464	0.999882
tf	prs_0.05	-11.9182	11.995	0.320433	0.999882
itpr1	prs_0.05	-37.9815	38.2993	0.321358	0.999882
ceacam1	prs_0.05	10.2154	10.3091	0.32174	0.999882
tnfrsf4	prs_0.05	-20.4815	20.676	0.321895	0.999882
gadd45gip1	prs_0.05	29.5228	29.8094	0.322	0.999882
got1	prs_0.05	19.7316	19.9253	0.322051	0.999882
cbln4	prs_0.05	17.2298	17.4023	0.322142	0.999882
f3	prs_0.05	-13.8209	13.9705	0.32253	0.999882
stx6	prs_0.05	-36.2727	36.775	0.323978	0.999882
pdcd1	prs_0.05	-22.3029	22.6124	0.32399	0.999882
mecr	prs_0.05	50.6705	51.5784	0.325918	0.999882
clec3b	prs_0.05	-11.5464	11.7586	0.326136	0.999882
f11r	prs_0.05	-30.4465	31.0214	0.326374	0.999882
ckmt1a_ckmt1b	prs_0.05	-35.4768	36.1805	0.326826	0.999882
il4r	prs_0.05	19.7168	20.1131	0.326953	0.999882
nt5c3a	prs_0.05	46.7954	47.7758	0.327355	0.999882
bpifa2	prs_0.05	59.4034	60.7702	0.328332	0.999882
rnase10	prs_0.05	-25.7917	26.3944	0.328503	0.999882
itgam	prs_0.05	16.4544	16.8505	0.32883	0.999882
efhd1	prs_0.05	19.0201	19.479	0.328861	0.999882
mnda	prs_0.05	-53.9039	55.2251	0.329039	0.999882
mansc1	prs_0.05	14.8034	15.1783	0.329422	0.999882
prrt3	prs_0.05	20.5733	21.1103	0.329793	0.999882
clmp	prs_0.05	11.6712	11.9782	0.329886	0.999882
ggact	prs_0.05	38.4399	39.5681	0.331319	0.999882
calcb	prs_0.05	21.1518	21.7865	0.331629	0.999882
ccl15	prs_0.05	-22.7336	23.4287	0.331892	0.999882
egln1	prs_0.05	-29.1267	30.0594	0.332571	0.999882
gimap7	prs_0.05	-16.6771	17.2612	0.333976	0.999882
atraid	prs_0.05	-15.0909	15.6319	0.334362	0.999882
ptprb	prs_0.05	-15.5752	16.1337	0.334364	0.999882
plin3	prs_0.05	22.3531	23.1729	0.334747	0.999882
icoslg	prs_0.05	-10.0148	10.3886	0.335048	0.999882
mstn	prs_0.05	28.747	29.8212	0.33507	0.999882
ass1	prs_0.05	33.0812	34.3484	0.335507	0.999882
gdf2	prs_0.05	18.4982	19.2256	0.335979	0.999882
eln	prs_0.05	-18.2551	18.977	0.336081	0.999882
gcg	prs_0.05	-67.7456	70.4331	0.33614	0.999882
nfkb1	prs_0.05	-40.1192	41.8149	0.337346	0.999882
pilrb	prs_0.05	30.6832	32.0223	0.337981	0.999882
txlna	prs_0.05	-46.912	48.9927	0.338311	0.999882
f11	prs_0.05	-16.0037	16.7308	0.338814	0.999882
proc	prs_0.05	-12.8025	13.3924	0.339108	0.999882
slitrk2	prs_0.05	-21.3766	22.3877	0.339671	0.999882
ahsp	prs_0.05	42.452	44.4933	0.340034	0.999882
serpina7	prs_0.05	-9.82248	10.3041	0.34047	0.999882
ceacam8	prs_0.05	25.6211	26.8901	0.340699	0.999882
myh9	prs_0.05	-60.5376	63.5459	0.340776	0.999882
chit1	prs_0.05	-82.7239	86.9596	0.341468	0.999882
c1r	prs_0.05	-10.0949	10.6365	0.342592	0.999882
lonp1	prs_0.05	46.2388	48.7596	0.34299	0.999882
colec12	prs_0.05	13.929	14.6902	0.343047	0.999882
sparc	prs_0.05	-37.1779	39.2387	0.343405	0.999882
calb1	prs_0.05	-23.2994	24.5911	0.343409	0.999882
islr2	prs_0.05	20.0138	21.172	0.34452	0.999882
tgfbr2	prs_0.05	17.245	18.2464	0.34461	0.999882
mri1	prs_0.05	-35.2854	37.4546	0.346163	0.999882
serpine1	prs_0.05	-34.3287	36.4523	0.346335	0.999882
pydc1	prs_0.05	21.22	22.5772	0.347289	0.999882
leg1	prs_0.05	36.4915	38.847	0.347558	0.999882
gipc2	prs_0.05	-15.6092	16.6179	0.34759	0.999882
cd34	prs_0.05	11.8671	12.6474	0.348101	0.999882
rbp2	prs_0.05	41.0973	43.812	0.348235	0.999882
ccl5	prs_0.05	-52.7752	56.2634	0.348255	0.999882
rab2b	prs_0.05	32.2439	34.3935	0.348514	0.999882
tbc1d5	prs_0.05	-40.7202	43.4891	0.349114	0.999882
csde1	prs_0.05	-63.7766	68.13	0.349235	0.999882
nedd4l	prs_0.05	25.3025	27.0316	0.349268	0.999882
hbz	prs_0.05	-55.4338	59.2376	0.349395	0.999882
dscam	prs_0.05	18.4282	19.6981	0.349526	0.999882
faslg	prs_0.05	-18.9466	20.2853	0.350312	0.999882
vsig2	prs_0.05	-30.5806	32.7971	0.351134	0.999882
muc13	prs_0.05	-26.5214	28.4528	0.351286	0.999882
tspyl1	prs_0.05	-21.0648	22.6377	0.352115	0.999882
insl5	prs_0.05	52.0598	55.9494	0.352135	0.999882
snap29	prs_0.05	-47.3548	50.9419	0.352598	0.999882
ccl28	prs_0.05	-30.0873	32.3947	0.353019	0.999882
f13b	prs_0.05	-13.0727	14.0916	0.353579	0.999882
crim1	prs_0.05	10.3399	11.1474	0.353645	0.999882
ophn1	prs_0.05	-56.1764	60.6393	0.35425	0.999882
myoc	prs_0.05	22.6238	24.4492	0.3548	0.999882
cd38	prs_0.05	-16.5727	17.9107	0.354822	0.999882
col6a3	prs_0.05	17.6286	19.0783	0.35549	0.999882
fstl1	prs_0.05	11.7715	12.7427	0.355611	0.999882
lyzl2	prs_0.05	-18.8702	20.4334	0.355763	0.999882
iqgap2	prs_0.05	-27.1138	29.3761	0.356023	0.999882
lbr	prs_0.05	-35.5168	38.4841	0.356073	0.999882
pnliprp2	prs_0.05	-153.753	166.63	0.356163	0.999882
abhd14b	prs_0.05	28.7484	31.1909	0.3567	0.999882
mmp9	prs_0.05	30.7725	33.4222	0.357207	0.999882
fcn1	prs_0.05	-28.8053	31.3249	0.357813	0.999882
sorcs2	prs_0.05	-17.7083	19.2865	0.358543	0.999882
hhex	prs_0.05	-39.3047	42.8349	0.358849	0.999882
prcp	prs_0.05	-15.1181	16.5198	0.360122	0.999882
s100a14	prs_0.05	-25.8355	28.2523	0.36049	0.999882
tnip1	prs_0.05	-45.2948	49.5684	0.360843	0.999882
ceacam19	prs_0.05	20.0475	21.9568	0.361234	0.999882
prss27	prs_0.05	19.8328	21.7328	0.361479	0.999882
septin8	prs_0.05	16.1645	17.729	0.361912	0.999882
lyve1	prs_0.05	9.71185	10.657	0.362142	0.999882
yes1	prs_0.05	-57.9851	63.6284	0.362144	0.999882
kctd5	prs_0.05	-22.8019	25.0225	0.362173	0.999882
gast	prs_0.05	-62.6536	68.8018	0.362498	0.999882
eloa	prs_0.05	-28.1144	30.879	0.362587	0.999882
sord	prs_0.05	-29.8839	32.841	0.362857	0.999882
mmp10	prs_0.05	29.0892	31.9732	0.36294	0.999882
rrm2	prs_0.05	-24.3219	26.7688	0.363576	0.999882
cxcl11	prs_0.05	-38.7791	42.7064	0.363868	0.999882
ephb4	prs_0.05	12.4389	13.7091	0.364233	0.999882
pag1	prs_0.05	-27.8195	30.6615	0.364253	0.999882
wfikkn2	prs_0.05	-16.2978	18.0124	0.365577	0.999882
ndufs6	prs_0.05	-39.653	43.915	0.366564	0.999882
vcan	prs_0.05	-14.8607	16.4627	0.366704	0.999882
lrrc37a2	prs_0.05	-22.0977	24.4832	0.366769	0.999882
mrc1	prs_0.05	-14.0629	15.5867	0.366944	0.999882
mln	prs_0.05	45.0295	49.9321	0.367166	0.999882
prtg	prs_0.05	12.0177	13.3264	0.367174	0.999882
sf3b4	prs_0.05	36.9444	40.9799	0.36732	0.999882
gpha2	prs_0.05	22.0198	24.4276	0.367371	0.999882
vnn1	prs_0.05	-36.1125	40.0711	0.36749	0.999882
pga4	prs_0.05	-36.428	40.4263	0.36755	0.999882
becn1	prs_0.05	29.9743	33.3173	0.368313	0.999882
mybpc2	prs_0.05	43.5884	48.5235	0.369041	0.999882
mme	prs_0.05	-35.26	39.2534	0.369054	0.999882
art3	prs_0.05	17.4231	19.3982	0.369101	0.999882
cd300lf	prs_0.05	29.2596	32.5852	0.369227	0.999882
tpr	prs_0.05	-25.3452	28.2355	0.369392	0.999882
cd59	prs_0.05	11.174	12.4487	0.369406	0.999882
folr1	prs_0.05	14.2967	15.9505	0.370093	0.999882
tnfrsf11b	prs_0.05	14.4	16.0728	0.370305	0.999882
tcl1a	prs_0.05	51.0554	57.0227	0.37061	0.999882
gsn	prs_0.05	9.06027	10.129	0.371073	0.999882
wfdc12	prs_0.05	31.6416	35.4377	0.371932	0.999882
csnk2a1	prs_0.05	22.2366	24.9054	0.371954	0.999882
diablo	prs_0.05	-53.8406	60.3955	0.372689	0.999882
ccn3	prs_0.05	16.2936	18.2932	0.373106	0.999882
nagpa	prs_0.05	-10.1689	11.4313	0.373715	0.999882
nptn	prs_0.05	-38.52	43.4796	0.375664	0.999882
suox	prs_0.05	27.5284	31.0891	0.375918	0.999882
letm1	prs_0.05	26.0863	29.4627	0.375954	0.999882
timp3	prs_0.05	-63.4076	71.6377	0.376105	0.999882
cx3cl1	prs_0.05	16.3521	18.4838	0.376343	0.999882
cst5	prs_0.05	-27.2753	30.8486	0.376616	0.999882
nrp1	prs_0.05	13.0259	14.7379	0.376794	0.999882
pcdh17	prs_0.05	17.9747	20.3638	0.377421	0.999882
mfap4	prs_0.05	-15.7719	17.8788	0.377704	0.999882
chga	prs_0.05	-39.2658	44.5113	0.377705	0.999882
egfr	prs_0.05	7.78473	8.8268	0.377818	0.999882
sugt1	prs_0.05	-39.1447	44.3942	0.377921	0.999882
il10	prs_0.05	-38.4078	43.602	0.378397	0.999882
rnase4	prs_0.05	-13.1653	14.9857	0.379673	0.999882
fkbp4	prs_0.05	20.817	23.6981	0.379723	0.999882
ncf2	prs_0.05	-41.3836	47.1356	0.379972	0.999882
efcab14	prs_0.05	13.3856	15.2471	0.380001	0.999882
daam1	prs_0.05	-40.4319	46.0687	0.380149	0.999882
fgf5	prs_0.05	-16.3628	18.6464	0.380206	0.999882
zbtb17	prs_0.05	-19.3702	22.0852	0.380462	0.999882
fabp2	prs_0.05	39.5457	45.1893	0.381523	0.999882
vsig4	prs_0.05	20.4456	23.3765	0.381791	0.999882
pspn	prs_0.05	42.7573	48.9062	0.38198	0.999882
mvk	prs_0.05	-36.0907	41.3135	0.382357	0.999882
mybpc1	prs_0.05	37.1679	42.5546	0.382449	0.999882
il5ra	prs_0.05	27.4714	31.486	0.382948	0.999882
ptprn2	prs_0.05	16.2607	18.6477	0.38322	0.999882
akt3	prs_0.05	-28.1318	32.2664	0.383295	0.999882
ehbp1	prs_0.05	-36.503	41.8708	0.38333	0.999882
cpxm1	prs_0.05	-33.4933	38.4228	0.38338	0.999882
glrx5	prs_0.05	43.1924	49.5796	0.383673	0.999882
fli1	prs_0.05	-54.4647	62.5377	0.383813	0.999882
sh3bp1	prs_0.05	24.6411	28.295	0.383841	0.999882
xiap	prs_0.05	-28.2127	32.4366	0.384433	0.999882
aprt	prs_0.05	22.6816	26.0936	0.384728	0.999882
tax1bp1	prs_0.05	-30.0962	34.6457	0.385031	0.999882
podxl2	prs_0.05	-13.6051	15.6717	0.385334	0.999882
ccl20	prs_0.05	-41.2748	47.5476	0.385365	0.999882
insl4	prs_0.05	-22.7183	26.2307	0.386451	0.999882
gfra2	prs_0.05	9.95288	11.5008	0.386824	0.999882
arhgap1	prs_0.05	-22.4417	25.946	0.387083	0.999882
cpq	prs_0.05	-17.0978	19.7736	0.387226	0.999882
npy	prs_0.05	-30.4503	35.2283	0.387395	0.999882
ror1	prs_0.05	15.2219	17.6306	0.387937	0.999882
oxt	prs_0.05	-69.7494	80.8433	0.388273	0.999882
triap1	prs_0.05	-29.9343	34.7016	0.388356	0.999882
extl1	prs_0.05	22.5486	26.2068	0.389574	0.999882
ambp	prs_0.05	9.37573	10.9061	0.389977	0.999882
mst1	prs_0.05	-32.6675	38.079	0.390966	0.999882
ctf1	prs_0.05	-40.0411	46.7226	0.391458	0.999882
cndp1	prs_0.05	20.7577	24.2272	0.39157	0.999882
crh	prs_0.05	41.1325	48.012	0.391615	0.999882
hsbp1	prs_0.05	45.5762	53.2428	0.392006	0.999882
fxyd5	prs_0.05	-30.8324	36.0584	0.392523	0.999882
vgf	prs_0.05	14.1988	16.648	0.393736	0.999882
cox5b	prs_0.05	32.8171	38.5058	0.394077	0.999882
dtnb	prs_0.05	20.8843	24.513	0.394243	0.999882
agt	prs_0.05	10.212	11.9865	0.394248	0.999882
bnip3l	prs_0.05	-20.7186	24.3576	0.395003	0.999882
spint1	prs_0.05	12.0482	14.1667	0.395079	0.999882
trim25	prs_0.05	-51.34	60.3938	0.395288	0.999882
cryzl1	prs_0.05	43.0944	50.6981	0.395326	0.999882
tspan8	prs_0.05	-42.3299	49.8524	0.395835	0.999882
serpinf2	prs_0.05	-6.24388	7.35625	0.396013	0.999882
scly	prs_0.05	16.6839	19.6923	0.396877	0.999882
serpinf1	prs_0.05	12.2172	14.4768	0.398728	0.999882
txndc15	prs_0.05	12.7785	15.1472	0.39889	0.999882
lats1	prs_0.05	-40.5688	48.0966	0.398969	0.999882
adam12	prs_0.05	-15.5551	18.4422	0.39899	0.999882
cd79b	prs_0.05	20.9093	24.836	0.399857	0.999882
prss8	prs_0.05	19.0333	22.6256	0.400231	0.999882
snap23	prs_0.05	-40.4039	48.0646	0.400573	0.999882
fnta	prs_0.05	16.4378	19.5602	0.400714	0.999882
psme2	prs_0.05	16.613	19.7801	0.400982	0.999882
plekho1	prs_0.05	-32.8306	39.0911	0.401006	0.999882
pla2g10	prs_0.05	-27.3756	32.625	0.401424	0.999882
itm2a	prs_0.05	28.8904	34.4935	0.402289	0.999882
med18	prs_0.05	-35.6531	42.6304	0.402979	0.999882
coro1a	prs_0.05	-40.4332	48.3891	0.403398	0.999882
ccl11	prs_0.05	-17.4358	20.8838	0.403787	0.999882
fam20a	prs_0.05	-12.7924	15.3289	0.403995	0.999882
arsb	prs_0.05	-25.6784	30.793	0.404345	0.999882
adamtsl5	prs_0.05	-18.4803	22.1723	0.404582	0.999882
pear1	prs_0.05	-9.71915	11.6674	0.404845	0.999882
prok1	prs_0.05	-22.8411	27.4231	0.404902	0.999882
ereg	prs_0.05	-37.0048	44.4676	0.40532	0.999882
ca12	prs_0.05	14.873	17.8994	0.406027	0.999882
ubac1	prs_0.05	15.3922	18.5276	0.406115	0.999882
erbb2	prs_0.05	10.2202	12.3082	0.406348	0.999882
znrf4	prs_0.05	25.1184	30.2882	0.406939	0.999882
dusp13	prs_0.05	-19.7058	23.7764	0.407231	0.999882
areg	prs_0.05	17.2551	20.8436	0.407772	0.999882
ccl16	prs_0.05	22.8338	27.5946	0.407979	0.999882
tnfrsf14	prs_0.05	-13.9983	16.9436	0.408718	0.999882
fcrl2	prs_0.05	-22.8405	27.6658	0.409047	0.999882
sorbs1	prs_0.05	17.6145	21.3486	0.409333	0.999882
clec1b	prs_0.05	-43.6049	52.9602	0.410317	0.999882
nars1	prs_0.05	21.4931	26.1356	0.410878	0.999882
pklr	prs_0.05	29.1991	35.5166	0.411015	0.999882
gh1	prs_0.05	-82.4284	100.285	0.411118	0.999882
cntn1	prs_0.05	-10.9727	13.3553	0.411317	0.999882
atg16l1	prs_0.05	-39.427	47.9968	0.4114	0.999882
lmnb2	prs_0.05	-12.6722	15.4444	0.411942	0.999882
msra	prs_0.05	-32.8878	40.1165	0.412336	0.999882
chgb	prs_0.05	18.735	22.8555	0.412389	0.999882
gsta1	prs_0.05	30.603	37.3726	0.412875	0.999882
entr1	prs_0.05	-26.4872	32.365	0.413145	0.999882
pcdh7	prs_0.05	-16.3152	19.9913	0.414446	0.999882
epha1	prs_0.05	-14.5559	17.837	0.41448	0.999882
folr3	prs_0.05	-87.8963	107.869	0.415171	0.999882
npdc1	prs_0.05	14.4814	17.7745	0.415239	0.999882
mcam	prs_0.05	13.4325	16.4892	0.415298	0.999882
gnas	prs_0.05	-39.2136	48.1446	0.415371	0.999882
pcdh9	prs_0.05	-15.0509	18.4796	0.415391	0.999882
dxo	prs_0.05	20.6233	25.3485	0.415891	0.999882
metap2	prs_0.05	-25.3055	31.1197	0.416133	0.999882
tnfrsf8	prs_0.05	-20.0142	24.6181	0.416235	0.999882
pla2g4a	prs_0.05	-39.7245	48.9377	0.416952	0.999882
il1b	prs_0.05	-25.7218	31.689	0.416977	0.999882
src	prs_0.05	-54.3776	67.02	0.417166	0.999882
immt	prs_0.05	18.4692	22.767	0.417247	0.999882
cxcl6	prs_0.05	-33.4808	41.2724	0.417251	0.999882
stx3	prs_0.05	17.0755	21.0517	0.417307	0.999882
gapdh	prs_0.05	-13.9056	17.1531	0.417564	0.999882
nudt2	prs_0.05	25.6279	31.6368	0.417912	0.999882
cd72	prs_0.05	-19.0771	23.5574	0.41806	0.999882
smtn	prs_0.05	-41.6241	51.5768	0.419659	0.999882
dpp6	prs_0.05	14.8325	18.3994	0.420172	0.999882
rpe	prs_0.05	32.0443	39.7688	0.42039	0.999882
stk4	prs_0.05	-38.8902	48.2765	0.4205	0.999882
fstl3	prs_0.05	14.0217	17.4084	0.420566	0.999882
il1rap	prs_0.05	-20.1378	25.1091	0.422555	0.999882
itgb1bp2	prs_0.05	-49.7963	62.1206	0.42279	0.999882
rrm2b	prs_0.05	-30.1049	37.5603	0.422847	0.999882
lbp	prs_0.05	26.0025	32.4431	0.422864	0.999882
psg1	prs_0.05	50.5465	63.1122	0.423199	0.999882
slmap	prs_0.05	-37.3835	46.7191	0.423619	0.999882
ace2	prs_0.05	-21.4654	26.8281	0.423657	0.999882
cfi	prs_0.05	-8.52994	10.6663	0.423891	0.999882
clu	prs_0.05	-13.0524	16.3463	0.424597	0.999882
rbm17	prs_0.05	34.2079	42.871	0.424924	0.999882
apoa1	prs_0.05	-11.8994	14.9488	0.426034	0.999882
ddah1	prs_0.05	-18.9305	23.7904	0.426206	0.999882
ebi3_il27	prs_0.05	-13.3856	16.8426	0.426769	0.999882
tnfsf10	prs_0.05	-11.1549	14.0472	0.427147	0.999882
fcer2	prs_0.05	-23.4232	29.5441	0.427891	0.999882
foxj3	prs_0.05	-20.0941	25.3928	0.428762	0.999882
fyb1	prs_0.05	-40.7079	51.514	0.429403	0.999882
ca11	prs_0.05	-13.409	17.0425	0.431411	0.999882
nrp2	prs_0.05	12.2669	15.592	0.431442	0.999882
adgre1	prs_0.05	23.4296	29.7817	0.43146	0.999882
bgn	prs_0.05	-51.163	65.1651	0.432388	0.999882
chchd10	prs_0.05	-17.1938	21.9289	0.433009	0.999882
erp44	prs_0.05	11.2682	14.3826	0.433363	0.999882
rgs10	prs_0.05	26.0308	33.2469	0.433666	0.999882
scamp3	prs_0.05	-36.6173	46.7763	0.433744	0.999882
cd244	prs_0.05	-11.6667	14.9612	0.435518	0.999882
gfer	prs_0.05	-26.6751	34.2483	0.436064	0.999882
sema7a	prs_0.05	-11.8644	15.2511	0.436615	0.999882
rarres2	prs_0.05	-20.6334	26.5535	0.437139	0.999882
pi16	prs_0.05	-10.4344	13.4305	0.437218	0.999882
vegfd	prs_0.05	16.5671	21.3348	0.437448	0.999882
pigr	prs_0.05	15.2314	19.6725	0.438792	0.999882
pcsk7	prs_0.05	-19.235	24.8485	0.438888	0.999882
cd84	prs_0.05	-13.6655	17.6604	0.439062	0.999882
mtif3	prs_0.05	38.1853	49.354	0.439118	0.999882
ctss	prs_0.05	-10.5078	13.6034	0.439865	0.999882
cpe	prs_0.05	16.7235	21.6531	0.439922	0.999882
hnrnpk	prs_0.05	-33.2385	43.0436	0.440003	0.999882
atxn3	prs_0.05	-26.5439	34.3778	0.440052	0.999882
camsap1	prs_0.05	-45.7187	59.2129	0.440061	0.999882
ehd3	prs_0.05	-50.8577	65.8764	0.440115	0.999882
map2	prs_0.05	-20.1197	26.0964	0.440733	0.999882
crip2	prs_0.05	15.6335	20.3136	0.44154	0.999882
eno2	prs_0.05	27.7174	36.0503	0.441989	0.999882
rabepk	prs_0.05	25.0841	32.6308	0.442066	0.999882
acrbp	prs_0.05	17.0005	22.133	0.442434	0.999882
apoa4	prs_0.05	-14.7239	19.1946	0.443042	0.999882
ak1	prs_0.05	26.4388	34.5605	0.44428	0.999882
bmper	prs_0.05	9.51779	12.4641	0.445107	0.999882
cd276	prs_0.05	14.8224	19.4997	0.447183	0.999882
klrk1	prs_0.05	-20.0392	26.3804	0.447489	0.999882
gpnmb	prs_0.05	11.877	15.6405	0.447638	0.999882
cela2a	prs_0.05	-26.6486	35.1721	0.448663	0.999882
smoc2	prs_0.05	-16.1589	21.3332	0.448786	0.999882
rad23b	prs_0.05	-19.3715	25.583	0.448938	0.999882
nudc	prs_0.05	-26.5426	35.0653	0.449089	0.999882
pilra	prs_0.05	17.6778	23.367	0.449339	0.999882
acp6	prs_0.05	28.606	37.8407	0.449683	0.999882
mitd1	prs_0.05	-40.889	54.1186	0.449932	0.999882
defb4a_defb4b	prs_0.05	-61.4907	81.4433	0.450251	0.999882
tarbp2	prs_0.05	-33.2008	43.9832	0.450347	0.999882
icam1	prs_0.05	-11.8119	15.6515	0.450449	0.999882
treml1	prs_0.05	-22.096	29.3178	0.451057	0.999882
alpp	prs_0.05	44.3396	58.9018	0.451596	0.999882
mapkapk2	prs_0.05	-30.83	40.9699	0.451759	0.999882
cracr2a	prs_0.05	-35.4217	47.1809	0.452803	0.999882
adgrg2	prs_0.05	10.3228	13.7557	0.452999	0.999882
esm1	prs_0.05	14.5151	19.4005	0.45436	0.999882
ythdf3	prs_0.05	-35.553	47.5214	0.45438	0.999882
sftpd	prs_0.05	28.2771	37.8029	0.454461	0.999882
gkn1	prs_0.05	-11.6055	15.5686	0.456012	0.999882
cd300e	prs_0.05	-16.8579	22.6415	0.456548	0.999882
plxna4	prs_0.05	-33.1188	44.571	0.457456	0.999882
cetn2	prs_0.05	-28.2961	38.1142	0.457852	0.999882
myom3	prs_0.05	39.659	53.4542	0.458143	0.999882
brap	prs_0.05	-45.5429	61.4441	0.458577	0.999882
rida	prs_0.05	17.6386	23.8369	0.459329	0.999882
ptprh	prs_0.05	20.1239	27.3273	0.461496	0.999882
crkl	prs_0.05	-43.2148	58.6898	0.461541	0.999882
gfra1	prs_0.05	11.2786	15.3187	0.461577	0.999882
clta	prs_0.05	-18.7313	25.476	0.462194	0.999882
scarf2	prs_0.05	11.2962	15.3669	0.462284	0.999882
ptpn6	prs_0.05	-36.9444	50.2586	0.462296	0.999882
itga2	prs_0.05	-13.8711	18.9159	0.463382	0.999882
pla2g15	prs_0.05	10.8575	14.8492	0.464677	0.999882
igdcc4	prs_0.05	10.6769	14.6194	0.465201	0.999882
galnt5	prs_0.05	11.3637	15.5635	0.465307	0.999882
fgf23	prs_0.05	-19.9042	27.3004	0.465961	0.999882
olr1	prs_0.05	24.1056	33.0901	0.466326	0.999882
itgal	prs_0.05	-17.6953	24.3341	0.467125	0.999882
casp2	prs_0.05	-27.5618	37.9145	0.467268	0.999882
cdh2	prs_0.05	13.7388	18.8997	0.467277	0.999882
dusp3	prs_0.05	34.4838	47.5649	0.46847	0.999882
fuom	prs_0.05	-18.8842	26.0538	0.468574	0.999882
ddr1	prs_0.05	9.17809	12.7043	0.470034	0.999882
kyat1	prs_0.05	21.7796	30.1863	0.470608	0.999882
tsc22d1	prs_0.05	26.6762	36.9891	0.470802	0.999882
pdlim7	prs_0.05	-50.4262	69.9437	0.470946	0.999882
asah2	prs_0.05	-21.0936	29.2595	0.470972	0.999882
srp14	prs_0.05	-24.5304	34.0287	0.470995	0.999882
hgs	prs_0.05	-30.9765	43.0617	0.471933	0.999882
dpp4	prs_0.05	9.7227	13.5234	0.472178	0.999882
ptp4a3	prs_0.05	19.7214	27.4323	0.472207	0.999882
vps53	prs_0.05	-31.2188	43.4405	0.472362	0.999882
ptgr1	prs_0.05	30.1852	42.044	0.472802	0.999882
csf2rb	prs_0.05	-17.0727	23.782	0.472839	0.999882
clec7a	prs_0.05	-24.1357	33.632	0.472987	0.999882
fam171a2	prs_0.05	62.6437	87.3773	0.473425	0.999882
trim24	prs_0.05	26.4227	36.8607	0.473491	0.999882
fgfbp2	prs_0.05	19.9184	27.79	0.47354	0.999882
gp2	prs_0.05	-33.2696	46.5222	0.474535	0.999882
glrx	prs_0.05	22.3323	31.2815	0.475289	0.999882
lmnb1	prs_0.05	24.661	34.6218	0.47629	0.999882
il1rl1	prs_0.05	-18.7647	26.3486	0.476368	0.999882
tnfrsf17	prs_0.05	-16.4837	23.2592	0.478522	0.999882
cthrc1	prs_0.05	10.9988	15.6223	0.481414	0.999882
ntrk3	prs_0.05	7.59126	10.7828	0.481432	0.999882
mog	prs_0.05	-12.9466	18.3963	0.48159	0.999882
oxct1	prs_0.05	27.846	39.691	0.482957	0.999882
dtd1	prs_0.05	34.2106	48.824	0.483504	0.999882
gpd1	prs_0.05	18.1739	25.9488	0.483703	0.999882
prtn3	prs_0.05	18.4956	26.4621	0.484593	0.999882
spink6	prs_0.05	-20.7388	29.6836	0.48477	0.999882
dgka	prs_0.05	-21.3031	30.5076	0.485007	0.999882
cpvl	prs_0.05	-15.9717	22.9051	0.485622	0.999882
cntnap2	prs_0.05	-16.5851	23.8475	0.486773	0.999882
bag3	prs_0.05	15.6215	22.4738	0.487001	0.999882
lgals3bp	prs_0.05	11.8478	17.0547	0.487254	0.999882
csf3	prs_0.05	-18.5844	26.8698	0.489169	0.999882
nectin2	prs_0.05	-11.3916	16.48	0.489421	0.999882
c3	prs_0.05	-17.1747	24.8567	0.489609	0.999882
flt3lg	prs_0.05	-13.4415	19.454	0.489613	0.999882
gcnt1	prs_0.05	-13.2039	19.1407	0.490305	0.999882
entpd2	prs_0.05	-15.9134	23.0916	0.490743	0.999882
sult2a1	prs_0.05	19.2323	27.9866	0.491967	0.999882
lilra3	prs_0.05	54.3973	79.2225	0.492319	0.999882
aif1	prs_0.05	20.2737	29.5948	0.493326	0.999882
bcr	prs_0.05	-34.9722	51.0917	0.493668	0.999882
egflam	prs_0.05	-11.7698	17.1956	0.493691	0.999882
vegfb	prs_0.05	-11.2593	16.464	0.494065	0.999882
c1qtnf9	prs_0.05	18.4317	26.9874	0.494632	0.999882
yod1	prs_0.05	-23.5023	34.4447	0.495046	0.999882
sema4d	prs_0.05	-11.2585	16.5278	0.495764	0.999882
hagh	prs_0.05	26.3331	38.6735	0.495938	0.999882
map4k5	prs_0.05	-42.4631	62.4108	0.496271	0.999882
cfc1	prs_0.05	17.9052	26.3376	0.496617	0.999882
il6r	prs_0.05	12.9145	18.9994	0.496682	0.999882
serpina5	prs_0.05	-11.2856	16.632	0.497435	0.999882
slamf8	prs_0.05	-20.2913	29.9233	0.49771	0.999882
mfap5	prs_0.05	14.9922	22.1237	0.497999	0.999882
fcrl6	prs_0.05	-25.9493	38.342	0.498549	0.999882
itih3	prs_0.05	-14.3968	21.2766	0.498636	0.999882
tor1aip1	prs_0.05	-20.633	30.5001	0.498738	0.999882
lair2	prs_0.05	39.7619	58.9088	0.4997	0.999882
cant1	prs_0.05	7.34744	10.8922	0.499965	0.999882
txn	prs_0.05	-16.3025	24.2126	0.500762	0.999882
igbp1	prs_0.05	22.6717	33.6808	0.500869	0.999882
myl3	prs_0.05	28.9683	43.1275	0.501791	0.999882
tnfsf8	prs_0.05	-13.5067	20.11	0.501822	0.999882
palm	prs_0.05	11.0561	16.4983	0.50278	0.999882
ada	prs_0.05	13.039	19.5206	0.504164	0.999882
tgfbi	prs_0.05	9.43208	14.1364	0.504639	0.999882
phykpl	prs_0.05	15.016	22.5694	0.505851	0.999882
c9	prs_0.05	21.1678	31.8491	0.506297	0.999882
amotl2	prs_0.05	-18.1282	27.2763	0.506306	0.999882
atp6v1f	prs_0.05	-24.704	37.1791	0.506404	0.999882
mgll	prs_0.05	-32.2171	48.5826	0.507248	0.999882
adgre5	prs_0.05	10.9456	16.5173	0.507544	0.999882
hdgfl2	prs_0.05	-23.8857	36.0546	0.507668	0.999882
ca4	prs_0.05	8.48658	12.8222	0.508065	0.999882
treml2	prs_0.05	12.6782	19.1817	0.50865	0.999882
fgfr4	prs_0.05	-19.2875	29.1833	0.50868	0.999882
lamp2	prs_0.05	6.97396	10.5605	0.509017	0.999882
ccn2	prs_0.05	-20.784	31.4775	0.509082	0.999882
cblif	prs_0.05	-27.5452	41.7569	0.509483	0.999882
dbi	prs_0.05	28.4704	43.2921	0.51078	0.999882
npc2	prs_0.05	11.6411	17.7114	0.511016	0.999882
snca	prs_0.05	-42.7006	65.0565	0.5116	0.999882
cd63	prs_0.05	-18.3434	27.9666	0.511894	0.999882
rtn4r	prs_0.05	-11.9823	18.3229	0.513151	0.999882
foxo3	prs_0.05	-35.1024	53.7583	0.513785	0.999882
optc	prs_0.05	-16.2596	24.9555	0.514702	0.999882
lcp1	prs_0.05	-17.508	26.8855	0.514923	0.999882
rtbdn	prs_0.05	-10.7009	16.4342	0.514964	0.999882
ccl13	prs_0.05	-24.6121	37.9473	0.516613	0.999882
prtfdc1	prs_0.05	-40.4575	62.3795	0.516623	0.999882
cd2ap	prs_0.05	-22.3571	34.4746	0.516663	0.999882
shbg	prs_0.05	-16.7871	25.9188	0.517201	0.999882
mia	prs_0.05	-13.1456	20.2965	0.517201	0.999882
ern1	prs_0.05	-13.2083	20.4022	0.517382	0.999882
bloc1s3	prs_0.05	-14.9111	23.059	0.517866	0.999882
c7	prs_0.05	-11.5479	17.8668	0.518072	0.999882
lmod1	prs_0.05	-12.2717	19.0443	0.519338	0.999882
cdc37	prs_0.05	-30.0164	46.7696	0.521014	0.999882
vsig10	prs_0.05	12.0069	18.7126	0.52111	0.999882
col5a1	prs_0.05	-14.0357	21.8873	0.521355	0.999882
plxnb2	prs_0.05	8.00738	12.4902	0.52147	0.999882
ptprs	prs_0.05	8.66106	13.5162	0.521666	0.999882
col15a1	prs_0.05	9.51351	14.8558	0.521928	0.999882
ret	prs_0.05	-12.3538	19.3363	0.522901	0.999882
cd207	prs_0.05	-13.8513	21.6821	0.522938	0.999882
ctrc	prs_0.05	-22.7506	35.6485	0.523355	0.999882
adam8	prs_0.05	10.3886	16.3109	0.524192	0.999882
plxdc2	prs_0.05	-9.54161	15.0071	0.52491	0.999882
cd93	prs_0.05	10.8575	17.0852	0.525115	0.999882
ghr	prs_0.05	-9.65976	15.2115	0.525418	0.999882
tpmt	prs_0.05	-25.6913	40.4599	0.525448	0.999882
ampd3	prs_0.05	-24.7979	39.0654	0.525581	0.999882
ifnar1	prs_0.05	8.68252	13.6896	0.52593	0.999882
hepacam2	prs_0.05	-15.3061	24.1494	0.526214	0.999882
apoc1	prs_0.05	-13.0362	20.5865	0.526587	0.999882
chmp1a	prs_0.05	27.8408	43.9908	0.526821	0.999882
layn	prs_0.05	12.0226	19.0187	0.527297	0.999882
entpd5	prs_0.05	-7.69746	12.1772	0.527315	0.999882
mdk	prs_0.05	-17.9351	28.3817	0.527443	0.999882
wfdc1	prs_0.05	-19.0818	30.1996	0.52749	0.999882
gmpr	prs_0.05	16.7286	26.5129	0.528072	0.999882
dpep2	prs_0.05	10.2459	16.2853	0.52926	0.999882
pfkfb2	prs_0.05	-26.8274	42.7252	0.530073	0.999882
atp6v1g1	prs_0.05	25.6586	40.8684	0.530121	0.999882
arhgef1	prs_0.05	-31.3894	50.0121	0.53025	0.999882
znrd2	prs_0.05	-24.2212	38.6195	0.530552	0.999882
qpct	prs_0.05	9.2546	14.759	0.530635	0.999882
ipcef1	prs_0.05	-31.3563	50.0931	0.531348	0.999882
akt1s1	prs_0.05	-22.9609	36.7136	0.531711	0.999882
cxcl17	prs_0.05	15.127	24.2248	0.532343	0.999882
f2	prs_0.05	-5.16019	8.27604	0.532958	0.999882
eif4b	prs_0.05	19.3269	31.0656	0.533863	0.999882
cxcl10	prs_0.05	-22.3138	35.9224	0.534497	0.999882
gnpda1	prs_0.05	11.829	19.0454	0.534545	0.999882
hla_e	prs_0.05	9.84019	15.9145	0.536374	0.999882
chrdl1	prs_0.05	-11.0803	17.9374	0.536765	0.999882
rnase1	prs_0.05	-8.18218	13.261	0.537235	0.999882
bsg	prs_0.05	-6.83668	11.1131	0.538434	0.999882
commd1	prs_0.05	20.9565	34.176	0.539757	0.999882
hcls1	prs_0.05	-18.7646	30.6081	0.539842	0.999882
selp	prs_0.05	-18.768	30.6136	0.539843	0.999882
nt5e	prs_0.05	17.2434	28.1766	0.540561	0.999882
mthfsd	prs_0.05	-38.9082	63.7474	0.541639	0.999882
tacstd2	prs_0.05	10.2081	16.7347	0.541871	0.999882
ranbp1	prs_0.05	17.7539	29.1057	0.541884	0.999882
aif1l	prs_0.05	-19.0101	31.2171	0.542557	0.999882
serpina6	prs_0.05	5.09179	8.37153	0.543045	0.999882
ckap4	prs_0.05	-9.28479	15.2793	0.543413	0.999882
notch1	prs_0.05	-4.82329	7.94656	0.543881	0.999882
cd164	prs_0.05	8.94746	14.748	0.544065	0.999882
pglyrp1	prs_0.05	14.0487	23.2024	0.544865	0.999882
igfbp2	prs_0.05	-19.4749	32.1645	0.544867	0.999882
smoc1	prs_0.05	-10.863	17.9424	0.544894	0.999882
ctbs	prs_0.05	-9.06649	14.9781	0.544976	0.999882
tgoln2	prs_0.05	8.8092	14.5534	0.544986	0.999882
slurp1	prs_0.05	12.2609	20.2629	0.545126	0.999882
bola1	prs_0.05	-18.307	30.2569	0.545152	0.999882
nectin4	prs_0.05	10.8482	17.979	0.546262	0.999882
akt2	prs_0.05	-42.8598	71.1395	0.546866	0.999882
prdx3	prs_0.05	-23.9911	39.8349	0.547005	0.999882
uso1	prs_0.05	-29.8471	49.5657	0.547066	0.999882
itgbl1	prs_0.05	-12.4558	20.6963	0.547291	0.999882
sort1	prs_0.05	-12.4357	20.7237	0.548465	0.999882
rspo1	prs_0.05	11.3667	18.955	0.548737	0.999882
hspg2	prs_0.05	8.70053	14.513	0.548847	0.999882
tnfaip2	prs_0.05	-16.4496	27.4608	0.549166	0.999882
sumf2	prs_0.05	17.2442	28.8235	0.549666	0.999882
smndc1	prs_0.05	-21.1815	35.4072	0.549697	0.999882
il17d	prs_0.05	-11.4621	19.1732	0.549968	0.999882
oga	prs_0.05	-23.7954	39.8464	0.550396	0.999882
cfhr5	prs_0.05	-13.6407	22.8619	0.550745	0.999882
fhit	prs_0.05	23.9695	40.2153	0.551163	0.999882
cpm	prs_0.05	10.5074	17.6647	0.551967	0.999882
pomc	prs_0.05	-24.0955	40.51	0.551982	0.999882
nub1	prs_0.05	-27.5278	46.3283	0.552392	0.999882
tbca	prs_0.05	27.7947	46.8174	0.552732	0.999882
hpse	prs_0.05	-31.2732	52.7552	0.553324	0.999882
pdgfa	prs_0.05	-23.3334	39.5294	0.555009	0.999882
ly75	prs_0.05	-12.705	21.5389	0.55529	0.999882
phospho1	prs_0.05	9.69441	16.4446	0.555521	0.999882
cstb	prs_0.05	-13.8964	23.6033	0.556035	0.999882
b2m	prs_0.05	-9.83656	16.7304	0.556577	0.999882
amigo2	prs_0.05	-7.52429	12.8059	0.556831	0.999882
dcn	prs_0.05	-7.37259	12.5621	0.557284	0.999882
cd46	prs_0.05	-9.04307	15.413	0.5574	0.999882
tfpi	prs_0.05	-9.62617	16.4704	0.558922	0.999882
trdmt1	prs_0.05	-27.7123	47.4194	0.558953	0.999882
dbnl	prs_0.05	-29.9846	51.3816	0.559518	0.999882
dpy30	prs_0.05	-19.4105	33.2813	0.559748	0.999882
hmgcl	prs_0.05	15.9291	27.3412	0.560169	0.999882
ifi30	prs_0.05	-12.4079	21.3201	0.560586	0.999882
mzb1	prs_0.05	16.6589	28.6444	0.560859	0.999882
cd163	prs_0.05	13.5298	23.2916	0.561325	0.999882
lrrfip1	prs_0.05	-15.9221	27.4174	0.561431	0.999882
vsir	prs_0.05	-19.5275	33.7838	0.56326	0.999882
c2orf69	prs_0.05	-18.6841	32.3354	0.563392	0.999882
cend1	prs_0.05	-19.3281	33.4927	0.56389	0.999882
scpep1	prs_0.05	16.3112	28.3057	0.564453	0.999882
fap	prs_0.05	7.94893	13.7996	0.564605	0.999882
pbld	prs_0.05	15.4775	26.9321	0.565509	0.999882
vasn	prs_0.05	8.39445	14.6214	0.565894	0.999882
sel1l	prs_0.05	-9.68807	16.8941	0.566342	0.999882
txndc5	prs_0.05	21.8055	38.2213	0.568341	0.999882
fgl1	prs_0.05	20.3755	35.7552	0.568779	0.999882
nid1	prs_0.05	-11.3439	19.943	0.569487	0.999882
pnma1	prs_0.05	-18.3407	32.2651	0.569746	0.999882
masp1	prs_0.05	-7.13597	12.5728	0.570332	0.999882
fgfbp3	prs_0.05	-11.6941	20.6213	0.570661	0.999882
lat	prs_0.05	-23.9236	42.2121	0.570891	0.999882
rab27b	prs_0.05	-25.9716	45.8356	0.570977	0.999882
asah1	prs_0.05	14.7476	26.0316	0.571043	0.999882
pam	prs_0.05	8.6083	15.2094	0.571411	0.999882
fgf2	prs_0.05	21.7622	38.4551	0.57146	0.999882
icam2	prs_0.05	10.057	17.7908	0.57188	0.999882
angptl4	prs_0.05	14.0407	24.8459	0.572004	0.999882
usp25	prs_0.05	-22.7363	40.2545	0.572208	0.999882
nagk	prs_0.05	17.9834	31.8496	0.572328	0.999882
edil3	prs_0.05	11.1493	19.7568	0.57254	0.999882
mavs	prs_0.05	-28.4242	50.3904	0.572707	0.999882
clc	prs_0.05	-21.2395	37.6616	0.572791	0.999882
lrg1	prs_0.05	-8.28561	14.7403	0.574051	0.999882
blmh	prs_0.05	-9.0737	16.1551	0.574353	0.999882
rp2	prs_0.05	13.2139	23.5719	0.575091	0.999882
ppbp	prs_0.05	-26.3713	47.0815	0.575405	0.999882
klk7	prs_0.05	-12.1885	21.8118	0.576305	0.999882
prl	prs_0.05	22.5271	40.33	0.576461	0.999882
gpr37	prs_0.05	-20.0627	36.031	0.577658	0.999882
dag1	prs_0.05	-14.4716	26.0264	0.578194	0.999882
cnpy4	prs_0.05	23.3936	42.0941	0.578391	0.999882
max	prs_0.05	-32.8889	59.2179	0.578636	0.999882
cdhr2	prs_0.05	18.7019	33.6769	0.578672	0.999882
ckb	prs_0.05	-17.113	30.8187	0.578711	0.999882
mbl2	prs_0.05	-34.0349	61.3989	0.579364	0.999882
abl1	prs_0.05	-20.7906	37.7031	0.581346	0.999882
sned1	prs_0.05	-9.68527	17.5961	0.582039	0.999882
vwc2	prs_0.05	12.1209	22.0466	0.582473	0.999882
dlg4	prs_0.05	-22.1758	40.3909	0.582991	0.999882
hs1bp3	prs_0.05	27.91	50.912	0.583561	0.999882
cxcl3	prs_0.05	-29.0208	52.9839	0.583885	0.999882
hs3st3b1	prs_0.05	-11.3661	20.7645	0.584122	0.999882
tff3	prs_0.05	10.6186	19.3989	0.584123	0.999882
tbl1x	prs_0.05	-25.997	47.5305	0.584417	0.999882
acyp1	prs_0.05	19.9098	36.4089	0.584497	0.999882
ssna1	prs_0.05	-15.4487	28.319	0.585401	0.999882
xg	prs_0.05	-10.2152	18.7259	0.585408	0.999882
hspa1a	prs_0.05	-21.1695	38.8381	0.585711	0.999882
hspa2	prs_0.05	10.643	19.5369	0.585922	0.999882
tnfrsf10b	prs_0.05	12.161	22.3562	0.586471	0.999882
syap1	prs_0.05	17.4722	32.1956	0.587351	0.999882
ccl22	prs_0.05	-15.6453	28.8656	0.58782	0.999882
upb1	prs_0.05	-21.0584	38.9938	0.589174	0.999882
vcam1	prs_0.05	8.14636	15.0874	0.58924	0.999882
ninj1	prs_0.05	16.3025	30.2031	0.589367	0.999882
tfrc	prs_0.05	-11.1025	20.6821	0.5914	0.999882
ppp1r14a	prs_0.05	-23.1774	43.1788	0.591429	0.999882
clec4a	prs_0.05	10.4795	19.5312	0.591583	0.999882
vash1	prs_0.05	24.5311	45.7978	0.592214	0.999882
chmp6	prs_0.05	-16.9527	31.7178	0.593012	0.999882
pla2g2a	prs_0.05	-15.6369	29.2898	0.593438	0.999882
crlf1	prs_0.05	-7.19082	13.4711	0.593488	0.999882
dok2	prs_0.05	-36.0387	67.7573	0.594815	0.999882
cdc26	prs_0.05	20.8532	39.2205	0.594947	0.999882
gsta3	prs_0.05	19.473	36.6475	0.595175	0.999882
tcn2	prs_0.05	8.66597	16.5209	0.599903	0.999882
tctn3	prs_0.05	8.59363	16.4154	0.600627	0.999882
fut1	prs_0.05	17.7883	34.0283	0.601155	0.999882
ces3	prs_0.05	20.644	39.5906	0.602067	0.999882
mertk	prs_0.05	-6.84403	13.1351	0.602339	0.999882
mapk9	prs_0.05	-12.3815	23.7778	0.602571	0.999882
kif1c	prs_0.05	10.2624	19.7249	0.602878	0.999882
crybb1	prs_0.05	19.1143	36.7726	0.603212	0.999882
ddhd2	prs_0.05	-19.2018	36.9763	0.603558	0.999882
adipoq	prs_0.05	19.7511	38.0355	0.603572	0.999882
aarsd1	prs_0.05	15.6585	30.2644	0.60489	0.999882
plxnb3	prs_0.05	-13.5447	26.1854	0.604978	0.999882
csf1	prs_0.05	-7.61991	14.736	0.605096	0.999882
ache	prs_0.05	9.74624	18.8499	0.605131	0.999882
mtdh	prs_0.05	-27.0558	52.6172	0.607119	0.999882
kdr	prs_0.05	-6.9239	13.5105	0.608319	0.999882
cat	prs_0.05	-15.0972	29.5404	0.609308	0.999882
atrn	prs_0.05	-4.62891	9.06125	0.609465	0.999882
pf4	prs_0.05	-27.3923	53.687	0.609902	0.999882
sdk2	prs_0.05	-10.897	21.4156	0.610874	0.999882
zhx2	prs_0.05	-9.88644	19.4311	0.610902	0.999882
glyr1	prs_0.05	16.7375	32.9613	0.611605	0.999882
ifngr2	prs_0.05	14.5982	28.7996	0.612238	0.999882
spp1	prs_0.05	12.2093	24.0933	0.612334	0.999882
havcr2	prs_0.05	9.78008	19.3134	0.61259	0.999882
stab2	prs_0.05	7.74582	15.322	0.61319	0.999882
ccl14	prs_0.05	-11.3359	22.4418	0.613477	0.999882
sez6l	prs_0.05	7.54534	14.9378	0.613483	0.999882
lpcat2	prs_0.05	-12.1156	23.9863	0.613491	0.999882
clpp	prs_0.05	-27.072	53.6842	0.614068	0.999882
slitrk1	prs_0.05	-9.27931	18.4104	0.614251	0.999882
ece1	prs_0.05	9.89458	19.651	0.614607	0.999882
swap70	prs_0.05	-10.0781	20.1166	0.61639	0.999882
meltf	prs_0.05	-8.22907	16.427	0.616414	0.999882
rras	prs_0.05	36.5653	73.1019	0.616944	0.999882
scrib	prs_0.05	-24.5393	49.1047	0.617269	0.999882
anxa4	prs_0.05	19.6796	39.4068	0.617506	0.999882
s100p	prs_0.05	-15.3239	30.7327	0.618054	0.999882
scarf1	prs_0.05	-11.4424	22.9868	0.618644	0.999882
tbcc	prs_0.05	-22.3315	44.8891	0.618855	0.999882
lsp1	prs_0.05	-11.2064	22.5595	0.619372	0.999882
col4a1	prs_0.05	10.6649	21.5773	0.621124	0.999882
rtn4ip1	prs_0.05	25.5545	51.7359	0.621354	0.999882
baiap2	prs_0.05	17.0615	34.5808	0.62175	0.999882
serpina4	prs_0.05	-6.32669	12.8282	0.621888	0.999882
crtac1	prs_0.05	-8.25425	16.7378	0.621911	0.999882
igsf21	prs_0.05	10.8623	22.0765	0.622704	0.999882
nt5c	prs_0.05	20.2314	41.1319	0.62282	0.999882
icam5	prs_0.05	12.6356	25.7081	0.623078	0.999882
mtss2	prs_0.05	-27.467	55.951	0.623495	0.999882
dbh	prs_0.05	31.2516	63.7104	0.623768	0.999882
nck2	prs_0.05	-29.1434	59.4281	0.623858	0.999882
mtss1	prs_0.05	-30.6581	62.5602	0.6241	0.999882
snx15	prs_0.05	14.7606	30.2461	0.625544	0.999882
nid2	prs_0.05	20.0492	41.0889	0.625592	0.999882
itga6	prs_0.05	-13.8878	28.5387	0.626525	0.999882
pvalb	prs_0.05	-30.5359	62.9863	0.627822	0.999882
pdia4	prs_0.05	16.6253	34.3288	0.628181	0.999882
tek	prs_0.05	5.73725	11.8772	0.629066	0.999882
nudt16	prs_0.05	-23.5092	48.7794	0.629848	0.999882
lrig1	prs_0.05	9.36715	19.4491	0.630078	0.999882
chchd6	prs_0.05	-7.15567	14.8677	0.630318	0.999882
efna4	prs_0.05	8.18819	17.053	0.631118	0.999882
tnfsf14	prs_0.05	-15.5331	32.3826	0.631465	0.999882
cetn3	prs_0.05	21.0062	43.8077	0.631582	0.999882
adamts8	prs_0.05	-12.0283	25.1119	0.631953	0.999882
tgfa	prs_0.05	-11.8425	24.8177	0.633238	0.999882
efna1	prs_0.05	7.46762	15.6653	0.633583	0.999882
eif4g1	prs_0.05	-25.8534	54.2838	0.633891	0.999882
coch	prs_0.05	12.072	25.4149	0.634796	0.999882
dnajb6	prs_0.05	22.4355	47.3551	0.635669	0.999882
psmg4	prs_0.05	-15.0558	31.8209	0.636119	0.999882
dner	prs_0.05	6.37571	13.4939	0.636584	0.999882
eef1d	prs_0.05	-24.0142	50.9339	0.637306	0.999882
cd33	prs_0.05	21.2043	44.9971	0.637477	0.999882
anxa11	prs_0.05	-17.3548	36.8303	0.637496	0.999882
kif22	prs_0.05	-32.4804	68.947	0.637581	0.999882
guca2a	prs_0.05	-8.93231	18.9886	0.638071	0.999882
ddc	prs_0.05	-11.1089	23.6179	0.638102	0.999882
ptgds	prs_0.05	-7.94323	16.9169	0.638686	0.999882
wif1	prs_0.05	8.82083	18.8115	0.639141	0.999882
cyb5r2	prs_0.05	14.5101	30.9458	0.639156	0.999882
csf1r	prs_0.05	10.1798	21.7118	0.639176	0.999882
pts	prs_0.05	-12.1003	25.8111	0.639217	0.999882
ltbp2	prs_0.05	7.92256	16.9019	0.639261	0.999882
fndc1	prs_0.05	-12.2871	26.2322	0.639508	0.999882
tnf	prs_0.05	-9.1833	19.6527	0.640306	0.999882
dars1	prs_0.05	18.7275	40.145	0.640866	0.999882
serpinh1	prs_0.05	-33.6438	72.1437	0.640975	0.999882
cxcl8	prs_0.05	-17.73	38.0252	0.641027	0.999882
echdc3	prs_0.05	-16.2688	35.0247	0.642299	0.999882
bst1	prs_0.05	12.3997	26.7007	0.64237	0.999882
il18r1	prs_0.05	8.16019	17.5727	0.64239	0.999882
cpb1	prs_0.05	-15.7503	33.9554	0.642759	0.999882
grn	prs_0.05	6.27537	13.5417	0.643076	0.999882
sparcl1	prs_0.05	6.91725	14.9499	0.643588	0.999882
lhpp	prs_0.05	14.986	32.3909	0.643611	0.999882
f12	prs_0.05	-10.3355	22.3557	0.643858	0.999882
thy1	prs_0.05	7.31353	15.8421	0.644335	0.999882
bmp6	prs_0.05	-10.1053	21.9208	0.644811	0.999882
yap1	prs_0.05	-6.85966	14.8973	0.64519	0.999882
dkk3	prs_0.05	7.30621	15.8959	0.645787	0.999882
cd58	prs_0.05	4.29127	9.34813	0.646202	0.999882
sema4c	prs_0.05	-7.05815	15.3824	0.646349	0.999882
fis1	prs_0.05	-19.1348	41.7717	0.6469	0.999882
siglec10	prs_0.05	-8.60468	18.8302	0.647704	0.999882
gdf15	prs_0.05	10.7479	23.5523	0.64815	0.999882
c1rl	prs_0.05	-5.02161	11.0199	0.64862	0.999882
ang	prs_0.05	-8.31346	18.2695	0.649082	0.999882
mrpl58	prs_0.05	-17.9273	39.4331	0.649384	0.999882
eng	prs_0.05	3.9671	8.73241	0.649621	0.999882
ggh	prs_0.05	-8.56824	18.8614	0.649636	0.999882
tafa5	prs_0.05	9.08237	20.0089	0.649894	0.999882
glod4	prs_0.05	-8.6482	19.0618	0.650054	0.999882
add1	prs_0.05	17.8327	39.3525	0.650445	0.999882
map2k6	prs_0.05	-24.9746	55.2717	0.651381	0.999882
siglec8	prs_0.05	11.3015	25.033	0.65166	0.999882
serping1	prs_0.05	4.59878	10.2192	0.652708	0.999882
mdh1	prs_0.05	-9.8313	21.8717	0.653077	0.999882
idua	prs_0.05	11.6127	25.9107	0.654027	0.999882
spon1	prs_0.05	-8.04302	17.9547	0.654186	0.999882
gpr15l	prs_0.05	-15.4407	34.4775	0.654268	0.999882
c1ql2	prs_0.05	10.8172	24.216	0.655099	0.999882
stat2	prs_0.05	-19.3466	43.3813	0.655628	0.999882
mb	prs_0.05	13.6497	30.6581	0.656163	0.999882
cdc42bpb	prs_0.05	-25.5155	57.4242	0.656806	0.999882
notch2	prs_0.05	-5.10352	11.4905	0.656938	0.999882
taldo1	prs_0.05	10.912	24.5848	0.657155	0.999882
ocln	prs_0.05	-9.94406	22.4807	0.65825	0.999882
mcemp1	prs_0.05	22.011	49.8623	0.658903	0.999882
gp5	prs_0.05	-8.97313	20.3858	0.659822	0.999882
serpinb1	prs_0.05	-22.0214	50.0477	0.659936	0.999882
pdzd2	prs_0.05	14.4144	32.7915	0.66025	0.999882
endou	prs_0.05	13.8475	31.6864	0.662104	0.999882
p4hb	prs_0.05	-9.35647	21.4173	0.662214	0.999882
ankrd54	prs_0.05	-13.9626	32.0407	0.663004	0.999882
amy2a	prs_0.05	-11.7865	27.0479	0.663012	0.999882
man2b2	prs_0.05	-14.3242	32.8817	0.663112	0.999882
fabp3	prs_0.05	12.7401	29.2516	0.66318	0.999882
omd	prs_0.05	-9.89178	22.7207	0.663302	0.999882
fkbp5	prs_0.05	-22.6259	52.182	0.664587	0.999882
angptl2	prs_0.05	9.32908	21.5352	0.664874	0.999882
ly6d	prs_0.05	-9.29542	21.4639	0.664968	0.999882
furin	prs_0.05	-7.85547	18.1523	0.665198	0.999882
crygd	prs_0.05	23.5338	54.5149	0.665969	0.999882
hmox1	prs_0.05	11.4011	26.4463	0.666398	0.999882
rnaseh2a	prs_0.05	-11.9472	27.7383	0.666684	0.999882
apobr	prs_0.05	10.4048	24.3102	0.668657	0.999882
arhgef12	prs_0.05	-24.6828	57.7698	0.669194	0.999882
nrgn	prs_0.05	-21.8119	51.0777	0.66936	0.999882
lacrt	prs_0.05	10.6605	24.9857	0.66963	0.999882
apoh	prs_0.05	8.65848	20.31	0.669882	0.999882
flt3	prs_0.05	7.1849	16.9205	0.671113	0.999882
gp6	prs_0.05	-20.7953	48.9888	0.671213	0.999882
c1s	prs_0.05	-4.96466	11.7481	0.672598	0.999882
grap2	prs_0.05	-30.12	71.46	0.673398	0.999882
cd5	prs_0.05	-8.14959	19.371	0.67397	0.999882
snap25	prs_0.05	-11.344	26.9652	0.673987	0.999882
mgmt	prs_0.05	-28.061	67.0665	0.675655	0.999882
gfap	prs_0.05	-10.6773	25.5265	0.675745	0.999882
adgrf5	prs_0.05	-6.2215	14.8985	0.67625	0.999882
impa1	prs_0.05	14.086	33.8539	0.677354	0.999882
adgrg1	prs_0.05	17.6558	42.4598	0.677544	0.999882
mmp8	prs_0.05	16.8521	40.5926	0.678036	0.999882
ppme1	prs_0.05	13.5471	32.6508	0.678213	0.999882
kirrel2	prs_0.05	-9.14947	22.0679	0.678435	0.999882
tie1	prs_0.05	-9.28427	22.4598	0.679337	0.999882
robo2	prs_0.05	-4.96066	12.0488	0.680552	0.999882
cd5l	prs_0.05	-11.04	26.8365	0.6808	0.999882
gfra3	prs_0.05	6.31659	15.3672	0.681046	0.999882
s100a4	prs_0.05	-12.8223	31.2246	0.681334	0.999882
dgcr6	prs_0.05	-9.69407	23.6266	0.681588	0.999882
hbq1	prs_0.05	14.0952	34.397	0.681972	0.999882
boc	prs_0.05	-5.22642	12.7621	0.682158	0.999882
htra2	prs_0.05	-13.6924	33.4432	0.682234	0.999882
arhgef10	prs_0.05	-21.5583	52.6831	0.682392	0.999882
ccl3	prs_0.05	-11.7149	28.6687	0.682815	0.999882
decr1	prs_0.05	-21.6252	52.9559	0.683012	0.999882
ly9	prs_0.05	6.78577	16.6576	0.683742	0.999882
glb1	prs_0.05	9.68545	23.7834	0.68384	0.999882
plscr3	prs_0.05	-13.1025	32.1805	0.683898	0.999882
hmbs	prs_0.05	9.11948	22.4333	0.684369	0.999882
ap3b1	prs_0.05	-17.4692	43.0357	0.684804	0.999882
angptl7	prs_0.05	8.10395	20.0316	0.685807	0.999882
ephb6	prs_0.05	7.19467	17.7987	0.686052	0.999882
gne	prs_0.05	-14.7473	36.5285	0.686423	0.999882
dsg3	prs_0.05	-7.76409	19.2553	0.686793	0.999882
arfip1	prs_0.05	-15.5256	38.5057	0.686803	0.999882
dsg2	prs_0.05	5.91916	14.6884	0.686965	0.999882
lyn	prs_0.05	-19.1442	47.6659	0.687959	0.999882
vamp8	prs_0.05	19.6017	48.845	0.688201	0.999882
col24a1	prs_0.05	12.508	31.2402	0.68888	0.999882
sdc4	prs_0.05	10.334	25.8334	0.689144	0.999882
scrn1	prs_0.05	12.1702	30.5507	0.690368	0.999882
snrpb2	prs_0.05	-10.3883	26.1579	0.69127	0.999882
sez6	prs_0.05	6.81573	17.1886	0.691722	0.999882
ddt	prs_0.05	-8.84341	22.36	0.692477	0.999882
scgb1a1	prs_0.05	11.7317	29.6699	0.692548	0.999882
scgb3a1	prs_0.05	-5.74039	14.5279	0.692753	0.999882
cct5	prs_0.05	-9.82763	24.8843	0.692896	0.999882
il18bp	prs_0.05	-6.66698	17.0073	0.695057	0.999882
arhgap25	prs_0.05	-13.375	34.1489	0.695309	0.999882
calcoco2	prs_0.05	-16.6417	42.5753	0.695893	0.999882
vasp	prs_0.05	-15.8533	40.562	0.695919	0.999882
l3hypdh	prs_0.05	-19.2231	49.3553	0.696923	0.999882
samd9l	prs_0.05	-15.6766	40.2663	0.697042	0.999882
aifm1	prs_0.05	-22.1895	57.0553	0.697345	0.999882
cep170	prs_0.05	16.6035	42.7041	0.697427	0.999882
pdap1	prs_0.05	21.255	54.7418	0.697816	0.999882
stx8	prs_0.05	-10.2817	26.5841	0.698938	0.999882
sdc1	prs_0.05	8.51158	22.0547	0.699553	0.999882
adam23	prs_0.05	7.66214	19.8586	0.699623	0.999882
tff1	prs_0.05	-16.7174	43.3494	0.699765	0.999882
mydgf	prs_0.05	21.3661	55.5714	0.700627	0.999882
ccl21	prs_0.05	8.2841	21.5526	0.700711	0.999882
prkar1a	prs_0.05	-17.6127	45.836	0.700794	0.999882
cspg4	prs_0.05	6.9756	18.1654	0.700979	0.999882
calca	prs_0.05	14.6405	38.2441	0.701859	0.999882
cdhr5	prs_0.05	-8.09162	21.1504	0.702039	0.999882
cd69	prs_0.05	-18.4502	48.4444	0.703316	0.999882
ogn	prs_0.05	-8.92118	23.4877	0.704081	0.999882
phactr2	prs_0.05	-24.3088	64.0026	0.704092	0.999882
cd274	prs_0.05	-7.02561	18.5232	0.704479	0.999882
ment	prs_0.05	-4.78287	12.6457	0.70527	0.999882
fas	prs_0.05	6.8857	18.2543	0.706021	0.999882
txndc9	prs_0.05	-11.1364	29.6684	0.707395	0.999882
spock1	prs_0.05	5.30425	14.1955	0.708664	0.999882
ptpn1	prs_0.05	-16.3767	43.859	0.708858	0.999882
aldh1a1	prs_0.05	9.66921	25.8966	0.708871	0.999882
mmp7	prs_0.05	-10.3119	27.6318	0.709012	0.999882
ruvbl1	prs_0.05	20.9759	56.2157	0.709054	0.999882
ciapin1	prs_0.05	-12.7987	34.3054	0.709092	0.999882
timm8a	prs_0.05	18.088	48.5167	0.709287	0.999882
ftcd	prs_0.05	13.6108	36.5948	0.709948	0.999882
cr1	prs_0.05	7.15605	19.2971	0.710764	0.999882
cmip	prs_0.05	-17.3278	46.7618	0.710974	0.999882
hrg	prs_0.05	-6.44874	17.4034	0.710982	0.999882
cd248	prs_0.05	8.18525	22.1119	0.711257	0.999882
cd14	prs_0.05	8.19407	22.1394	0.711303	0.999882
tbc1d23	prs_0.05	18.5741	50.2552	0.711687	0.999882
gp1bb	prs_0.05	-14.2195	38.534	0.712123	0.999882
chad	prs_0.05	-9.41742	25.6059	0.713039	0.999882
pkd1	prs_0.05	5.28572	14.4043	0.713658	0.999882
snapin	prs_0.05	-11.8608	32.3323	0.713743	0.999882
pi3	prs_0.05	-11.2555	30.757	0.714408	0.999882
ldlrap1	prs_0.05	-20.1846	55.5108	0.716149	0.999882
apoe	prs_0.05	-13.8434	38.1444	0.716667	0.999882
mamdc4	prs_0.05	11.1979	30.8595	0.716709	0.999882
smpd1	prs_0.05	10.2446	28.2785	0.71715	0.999882
hpcal1	prs_0.05	-14.8634	41.1055	0.717661	0.999882
hsdl2	prs_0.05	-9.57833	26.551	0.718289	0.999882
prss2	prs_0.05	-11.2645	31.2383	0.718402	0.999882
sfrp1	prs_0.05	8.45762	23.4839	0.718742	0.999882
sarg	prs_0.05	-22.0807	61.4148	0.7192	0.999882
urod	prs_0.05	13.4467	37.5972	0.720608	0.999882
mcfd2	prs_0.05	8.83986	24.7741	0.721231	0.999882
anxa2	prs_0.05	14.1669	39.8574	0.722264	0.999882
pgd	prs_0.05	10.5022	29.6481	0.723173	0.999882
chac2	prs_0.05	-11.458	32.3645	0.72332	0.999882
igf1r	prs_0.05	4.11795	11.6772	0.724355	0.999882
arhgef5	prs_0.05	-14.5811	41.3963	0.724669	0.999882
nfx1	prs_0.05	13.3251	37.8627	0.724893	0.999882
gcc1	prs_0.05	-21.2889	60.5857	0.725303	0.999882
cc2d1a	prs_0.05	-14.3331	40.8227	0.725513	0.999882
dapp1	prs_0.05	-23.832	67.949	0.725791	0.999882
lgals3	prs_0.05	5.58543	15.9313	0.725896	0.999882
slc9a3r1	prs_0.05	16.9199	48.3585	0.726429	0.999882
gtpbp2	prs_0.05	-15.9898	45.7339	0.726624	0.999882
cacybp	prs_0.05	20.138	57.7586	0.727351	0.999882
dnajb2	prs_0.05	-10.3061	29.584	0.727567	0.999882
cdh3	prs_0.05	-6.95634	19.9909	0.727862	0.999882
rnase3	prs_0.05	-21.337	61.3286	0.72791	0.999882
casp8	prs_0.05	12.1233	34.8522	0.727958	0.999882
vat1	prs_0.05	3.7719	10.8577	0.7283	0.999882
rilp	prs_0.05	-11.4207	32.9105	0.728577	0.999882
pcbd1	prs_0.05	-6.88883	19.8632	0.728735	0.999882
acvrl1	prs_0.05	4.81515	13.8874	0.7288	0.999882
dffa	prs_0.05	12.7346	36.804	0.729338	0.999882
psip1	prs_0.05	12.355	35.7157	0.729402	0.999882
rbks	prs_0.05	8.94379	25.9154	0.730012	0.999882
tymp	prs_0.05	12.4953	36.2301	0.730182	0.999882
arhgap45	prs_0.05	-15.9208	46.1761	0.73026	0.999882
itgb5	prs_0.05	7.14431	20.7637	0.730792	0.999882
thtpa	prs_0.05	-16.7661	48.768	0.731006	0.999882
casp4	prs_0.05	32.1362	93.7329	0.731716	0.999882
igfbp6	prs_0.05	5.81391	16.9848	0.732129	0.999882
rabep1	prs_0.05	-14.6556	42.8618	0.732411	0.999882
rnaset2	prs_0.05	4.93805	14.4685	0.732884	0.999882
hgfac	prs_0.05	5.10436	14.9613	0.732978	0.999882
tpd52l2	prs_0.05	-20.6738	60.6508	0.733209	0.999882
nfasc	prs_0.05	-5.1421	15.0893	0.733274	0.999882
crhbp	prs_0.05	-5.07065	14.9086	0.733773	0.999882
lamp3	prs_0.05	9.88945	29.1359	0.734293	0.999882
dnpep	prs_0.05	-10.4235	30.7275	0.734445	0.999882
lilrb2	prs_0.05	6.43319	19.0075	0.735024	0.999882
araf	prs_0.05	12.6794	37.6242	0.736121	0.999882
smad2	prs_0.05	-13.2664	39.4038	0.736363	0.999882
s100g	prs_0.05	-9.18854	27.3266	0.736687	0.999882
srpk2	prs_0.05	-15.7114	46.7293	0.736707	0.999882
tgfb1	prs_0.05	-7.12931	21.2722	0.737517	0.999882
cd209	prs_0.05	-7.06639	21.1106	0.737831	0.999882
ddx58	prs_0.05	-10.7898	32.2489	0.737946	0.999882
drg2	prs_0.05	-10.6299	31.827	0.738391	0.999882
erbin	prs_0.05	-19.0981	57.2032	0.738485	0.999882
adam9	prs_0.05	5.51721	16.5291	0.738545	0.999882
ppm1f	prs_0.05	9.96221	29.8684	0.738734	0.999882
ptrhd1	prs_0.05	11.025	33.0815	0.738937	0.999882
tp53i3	prs_0.05	-9.75529	29.3068	0.739238	0.999882
col2a1	prs_0.05	-14.6366	44.0951	0.739944	0.999882
zfyve19	prs_0.05	-16.5199	50.0617	0.741411	0.999882
s100a11	prs_0.05	8.4784	25.7915	0.742364	0.999882
nmi	prs_0.05	13.3649	40.6707	0.742454	0.999882
cd22	prs_0.05	-7.63066	23.2427	0.742686	0.999882
ppp2r5a	prs_0.05	-22.1003	67.3371	0.742761	0.999882
spink1	prs_0.05	-7.35337	22.4178	0.742904	0.999882
tdp1	prs_0.05	13.2897	40.6248	0.743572	0.999882
prelp	prs_0.05	4.17578	12.7651	0.743577	0.999882
thbs2	prs_0.05	6.65255	20.3493	0.743734	0.999882
ppl	prs_0.05	5.60273	17.1593	0.744041	0.999882
ddi2	prs_0.05	-13.8137	42.5043	0.745189	0.999882
kynu	prs_0.05	6.58558	20.3578	0.746327	0.999882
nt5c1a	prs_0.05	-5.45301	16.8597	0.74637	0.999882
pdlim5	prs_0.05	-21.3557	66.2505	0.747194	0.999882
skap1	prs_0.05	13.0128	40.3769	0.747241	0.999882
hyal1	prs_0.05	3.92147	12.1724	0.747333	0.999882
parp1	prs_0.05	-10.0923	31.4471	0.748267	0.999882
fabp4	prs_0.05	-8.60222	26.9904	0.749947	0.999882
serpina3	prs_0.05	-2.68474	8.43356	0.750231	0.999882
golga3	prs_0.05	-13.7906	43.3286	0.750277	0.999882
tab2	prs_0.05	-18.7001	58.7901	0.750426	0.999882
ssc4d	prs_0.05	-21.7894	68.5281	0.750516	0.999882
ncam1	prs_0.05	5.46566	17.2066	0.750755	0.999882
il17ra	prs_0.05	-7.68947	24.3712	0.752374	0.999882
omg	prs_0.05	12.1122	38.4004	0.752447	0.999882
ptprc	prs_0.05	-3.97922	12.6711	0.753494	0.999882
gdnf	prs_0.05	-6.58494	21.0089	0.753953	0.999882
adamtsl4	prs_0.05	4.28438	13.6744	0.754047	0.999882
nefl	prs_0.05	7.9521	25.468	0.754863	0.999882
ces2	prs_0.05	9.65275	30.9201	0.754904	0.999882
klk10	prs_0.05	-7.00183	22.4649	0.755288	0.999882
igf2r	prs_0.05	-3.97718	12.7644	0.75536	0.999882
rnf149	prs_0.05	5.37228	17.2755	0.755822	0.999882
inpp1	prs_0.05	-9.19193	29.7353	0.757229	0.999882
megf9	prs_0.05	-2.78111	9.00909	0.757553	0.999882
pth	prs_0.05	-14.074	45.7308	0.75827	0.999882
irak4	prs_0.05	-17.7996	57.8597	0.758364	0.999882
shmt1	prs_0.05	14.2107	46.2863	0.758833	0.999882
atxn10	prs_0.05	-12.4871	40.7143	0.759074	0.999882
ren	prs_0.05	12.8002	41.7645	0.759239	0.999882
bcl2l1	prs_0.05	16.9592	55.4033	0.759528	0.999882
tlr3	prs_0.05	-10.3773	34.093	0.760841	0.999882
apbb1ip	prs_0.05	-7.8677	25.8616	0.760961	0.999882
cfd	prs_0.05	3.32512	10.93	0.760965	0.999882
prg3	prs_0.05	8.29802	27.3417	0.761518	0.999882
map2k1	prs_0.05	10.7367	35.4434	0.761951	0.999882
igsf3	prs_0.05	5.68966	18.7884	0.762024	0.999882
lep	prs_0.05	-11.4448	37.9181	0.762785	0.999882
heg1	prs_0.05	-4.35251	14.4408	0.763111	0.999882
galnt2	prs_0.05	4.40261	14.6205	0.763322	0.999882
cd28	prs_0.05	-6.11141	20.332	0.763738	0.999882
plaur	prs_0.05	4.67039	15.5666	0.76416	0.999882
ntf4	prs_0.05	6.29031	21.0167	0.764714	0.999882
pcdhb15	prs_0.05	6.6504	22.2261	0.764779	0.999882
fut8	prs_0.05	-9.56512	31.9775	0.764851	0.999882
tbc1d17	prs_0.05	-7.20604	24.0969	0.764909	0.999882
lat2	prs_0.05	-21.1246	70.6754	0.765023	0.999882
nxph1	prs_0.05	-6.44394	21.5686	0.765122	0.999882
siglec5	prs_0.05	19.2836	64.6116	0.765359	0.999882
pmvk	prs_0.05	-18.0085	60.3614	0.765443	0.999882
hrc	prs_0.05	5.46465	18.3381	0.765711	0.999882
cntn2	prs_0.05	7.27298	24.4581	0.76619	0.999882
bcan	prs_0.05	5.60944	18.8697	0.766261	0.999882
lhb	prs_0.05	14.8858	50.0979	0.766368	0.999882
nfu1	prs_0.05	17.1739	58.0182	0.767227	0.999882
nexn	prs_0.05	-11.4809	38.8986	0.767884	0.999882
vti1a	prs_0.05	-9.45742	32.0761	0.768117	0.999882
klk14	prs_0.05	7.53099	25.553	0.768211	0.999882
prdx1	prs_0.05	14.7767	50.2655	0.768781	0.999882
clec6a	prs_0.05	7.66072	26.1115	0.769231	0.999882
chl1	prs_0.05	4.69154	16.0234	0.769683	0.999882
aldh3a1	prs_0.05	10.625	36.2955	0.769726	0.999882
ogfr	prs_0.05	-5.26647	17.999	0.769832	0.999882
lztfl1	prs_0.05	-11.7089	40.1124	0.770364	0.999882
kitlg	prs_0.05	5.92638	20.3043	0.770382	0.999882
tnfsf13	prs_0.05	-4.33856	14.9168	0.771169	0.999882
pxn	prs_0.05	-8.62671	29.7543	0.771872	0.999882
nppc	prs_0.05	-8.37559	28.9418	0.772283	0.999882
casp3	prs_0.05	-13.8928	48.2657	0.773472	0.999882
capg	prs_0.05	9.5848	33.361	0.773881	0.999882
pbxip1	prs_0.05	-4.78597	16.6829	0.774209	0.999882
lag3	prs_0.05	6.42589	22.4018	0.774232	0.999882
aspscr1	prs_0.05	10.7004	37.3966	0.77478	0.999882
il18	prs_0.05	-7.05687	24.6673	0.774819	0.999882
wfdc2	prs_0.05	6.30766	22.1185	0.775512	0.999882
nphs1	prs_0.05	-5.36476	18.8658	0.776135	0.999882
ccl8	prs_0.05	-9.62055	33.8343	0.77615	0.999882
cirbp	prs_0.05	-15.2455	53.7498	0.776692	0.999882
itgb6	prs_0.05	-4.75758	16.8058	0.77711	0.999882
postn	prs_0.05	5.83549	20.6628	0.777629	0.999882
alcam	prs_0.05	2.7597	9.77656	0.777734	0.999882
tdrkh	prs_0.05	13.2388	47.0483	0.778417	0.999882
ca1	prs_0.05	8.96516	31.8621	0.778427	0.999882
nap1l4	prs_0.05	-6.30255	22.4647	0.779056	0.999882
lair1	prs_0.05	5.61298	20.0287	0.779291	0.999882
clec4m	prs_0.05	-7.64459	27.302	0.77948	0.999882
nmnat1	prs_0.05	-11.6693	41.9271	0.780766	0.999882
cpa2	prs_0.05	-10.3288	37.1269	0.78086	0.999882
tg	prs_0.05	-15.9761	57.5908	0.781471	0.999882
dctd	prs_0.05	14.8215	53.4864	0.781701	0.999882
ggt1	prs_0.05	7.04679	25.4636	0.781983	0.999882
hspb6	prs_0.05	6.1146	22.1137	0.782162	0.999882
rbfox3	prs_0.05	5.76977	20.9045	0.782546	0.999882
prkar2a	prs_0.05	-12.0521	43.7394	0.782902	0.999882
paep	prs_0.05	16.0385	58.2248	0.782968	0.999882
dctn1	prs_0.05	-9.79244	35.6532	0.783582	0.999882
prdx2	prs_0.05	9.41772	34.3059	0.783687	0.999882
amot	prs_0.05	5.83109	21.2769	0.784044	0.999882
sod1	prs_0.05	7.18989	26.2474	0.784143	0.999882
comt	prs_0.05	12.4934	45.6589	0.784376	0.999882
spink4	prs_0.05	9.76952	35.8393	0.785169	0.999882
adh1b	prs_0.05	9.05691	33.2978	0.785628	0.999882
dok1	prs_0.05	-20.7194	76.2971	0.785962	0.999882
cwc15	prs_0.05	-9.59535	35.4483	0.786636	0.999882
tnfaip8l2	prs_0.05	9.50889	35.3717	0.788066	0.999882
lactb2	prs_0.05	9.63197	35.9289	0.788637	0.999882
mamdc2	prs_0.05	5.18747	19.3727	0.788878	0.999882
met	prs_0.05	2.55207	9.53628	0.788997	0.999882
oplah	prs_0.05	10.3341	38.6284	0.789068	0.999882
st6gal1	prs_0.05	-4.30674	16.1009	0.789098	0.999882
tia1	prs_0.05	-18.1075	67.7575	0.789287	0.999882
lilrb1	prs_0.05	3.95034	14.8008	0.789549	0.999882
creg1	prs_0.05	-5.87351	22.0586	0.790035	0.999882
klk4	prs_0.05	-8.93533	33.613	0.790373	0.999882
ndufb7	prs_0.05	13.1552	49.6991	0.791247	0.999882
hmox2	prs_0.05	-6.70082	25.3568	0.791582	0.999882
thop1	prs_0.05	4.19704	15.8936	0.791727	0.999882
cntn5	prs_0.05	-5.22735	19.8301	0.792085	0.999882
pnliprp1	prs_0.05	-12.0097	45.5762	0.792162	0.999882
micb_mica	prs_0.05	21.8771	83.1645	0.792508	0.999882
rwdd1	prs_0.05	-9.07754	34.6197	0.793164	0.999882
manf	prs_0.05	-17.6404	67.3295	0.793323	0.999882
sit1	prs_0.05	7.9568	30.4464	0.793834	0.999882
bola2_bola2b	prs_0.05	-7.76569	29.7713	0.794215	0.999882
adgrd1	prs_0.05	-5.8275	22.3812	0.794578	0.999882
hip1r	prs_0.05	6.38124	24.5192	0.794671	0.999882
c1qa	prs_0.05	3.22497	12.3939	0.794707	0.999882
sele	prs_0.05	6.98366	26.874	0.794969	0.999882
sult1a1	prs_0.05	-18.6065	71.6442	0.795092	0.999882
serpina9	prs_0.05	-10.1055	38.926	0.795168	0.999882
ltbr	prs_0.05	4.17154	16.1336	0.795975	0.999882
ptprr	prs_0.05	5.33282	20.6472	0.796192	0.999882
rhoc	prs_0.05	16.9939	65.8439	0.796338	0.999882
pacs2	prs_0.05	8.97101	34.8213	0.796696	0.999882
yars1	prs_0.05	-20.9265	81.3819	0.797074	0.999882
clstn2	prs_0.05	5.6507	21.9861	0.797172	0.999882
epha2	prs_0.05	4.39595	17.2492	0.798842	0.999882
celsr2	prs_0.05	4.08686	16.0565	0.79909	0.999882
fabp6	prs_0.05	7.97881	31.5198	0.800165	0.999882
cdkn1a	prs_0.05	-14.9791	59.739	0.802016	0.999882
klk6	prs_0.05	4.25918	16.987	0.802025	0.999882
pdcd6	prs_0.05	-9.84822	39.4387	0.802815	0.999882
ist1	prs_0.05	13.6028	54.6179	0.803322	0.999882
cd6	prs_0.05	7.15325	28.9075	0.80456	0.999882
f9	prs_0.05	-2.46449	9.97701	0.804898	0.999882
vit	prs_0.05	5.23534	21.2131	0.805068	0.999882
clip2	prs_0.05	15.5452	63.0938	0.805389	0.999882
folr2	prs_0.05	3.95871	16.0678	0.805394	0.999882
gfral	prs_0.05	8.6585	35.1659	0.805516	0.999882
epha4	prs_0.05	3.97819	16.229	0.80636	0.999882
ctsc	prs_0.05	-6.05902	24.748	0.806592	0.999882
cdnf	prs_0.05	4.45415	18.2123	0.806794	0.999882
nit1	prs_0.05	6.09015	24.9152	0.806897	0.999882
bpifb2	prs_0.05	-8.20346	33.5794	0.807001	0.999882
lama4	prs_0.05	4.58742	18.7962	0.807187	0.999882
tmsb10	prs_0.05	10.239	42.3429	0.808928	0.999882
sgsh	prs_0.05	7.49925	31.0456	0.809127	0.999882
cdh5	prs_0.05	-3.80164	15.811	0.809989	0.999882
tnfrsf1a	prs_0.05	3.94535	16.493	0.810942	0.999882
ceacam16	prs_0.05	-11.0947	46.4623	0.811272	0.999882
hddc2	prs_0.05	5.83383	24.6732	0.813091	0.999882
azu1	prs_0.05	-9.81339	41.6553	0.813757	0.999882
cpxm2	prs_0.05	-3.31404	14.1038	0.814231	0.999882
cst3	prs_0.05	3.62275	15.4751	0.814908	0.999882
klk13	prs_0.05	5.78619	24.7166	0.814908	0.999882
scrg1	prs_0.05	3.47858	14.8823	0.815191	0.999882
clps	prs_0.05	-9.40146	40.2601	0.815361	0.999882
pebp1	prs_0.05	7.35422	31.5067	0.815439	0.999882
kazald1	prs_0.05	-5.87878	25.2941	0.816216	0.999882
matn2	prs_0.05	3.76592	16.2034	0.816218	0.999882
ppp1cc	prs_0.05	10.8664	46.8064	0.816419	0.999882
scg3	prs_0.05	4.2656	18.4271	0.81694	0.999882
ccl19	prs_0.05	14.4197	62.3888	0.817218	0.999882
kifbp	prs_0.05	-10.6023	46.1655	0.818359	0.999882
cxcl5	prs_0.05	-14.0218	61.708	0.820248	0.999882
bdnf	prs_0.05	-10.5902	46.6537	0.82043	0.999882
prdx5	prs_0.05	-8.2761	36.6589	0.821391	0.999882
mep1b	prs_0.05	-14.2254	63.1077	0.821659	0.999882
b4gat1	prs_0.05	-2.86513	12.7399	0.822063	0.999882
adgre2	prs_0.05	-3.48281	15.498	0.822195	0.999882
pdcd5	prs_0.05	7.19118	32.0848	0.822658	0.999882
enpp6	prs_0.05	-4.38083	19.5526	0.822719	0.999882
arf6	prs_0.05	13.4903	60.4628	0.823447	0.999882
nos1	prs_0.05	-7.19812	32.2961	0.823632	0.999882
atxn2l	prs_0.05	-5.93497	26.7373	0.824337	0.999882
qdpr	prs_0.05	4.97838	22.4721	0.824677	0.999882
selenop	prs_0.05	2.72621	12.3071	0.824694	0.999882
naa80	prs_0.05	-15.1614	68.6261	0.825151	0.999882
ccl17	prs_0.05	-11.2873	51.1756	0.825437	0.999882
ptprm	prs_0.05	-2.91075	13.2435	0.82604	0.999882
wnt9a	prs_0.05	-3.51321	16.0034	0.82624	0.999882
relt	prs_0.05	3.54596	16.1778	0.826507	0.999882
cdhr1	prs_0.05	-5.07275	23.1845	0.826808	0.999882
lipf	prs_0.05	7.48854	34.2836	0.827097	0.999882
nudt5	prs_0.05	6.02793	27.5991	0.827112	0.999882
otud7b	prs_0.05	-7.65218	35.0958	0.827403	0.999882
ca13	prs_0.05	12.6092	58.1443	0.82832	0.999882
slc39a14	prs_0.05	-4.01772	18.5496	0.828528	0.999882
tnfrsf12a	prs_0.05	-4.30187	20.0363	0.83	0.999882
ces1	prs_0.05	-9.08918	42.604	0.831063	0.999882
ca2	prs_0.05	7.99491	37.545	0.831374	0.999882
fbp1	prs_0.05	7.86925	36.9709	0.831446	0.999882
dnph1	prs_0.05	5.94735	28.0035	0.831814	0.999882
fmnl1	prs_0.05	-7.81886	36.8504	0.83197	0.999882
jpt2	prs_0.05	10.3271	48.9058	0.832762	0.999882
ahsg	prs_0.05	-3.14612	14.9052	0.832831	0.999882
gpc5	prs_0.05	-6.5483	31.0438	0.832938	0.999882
asrgl1	prs_0.05	-11.9965	56.948	0.833157	0.999882
inhbb	prs_0.05	-6.0576	28.8111	0.833473	0.999882
vamp5	prs_0.05	-5.89646	28.074	0.833644	0.999882
krt19	prs_0.05	7.79147	37.15	0.83388	0.999882
ppp1r2	prs_0.05	9.16785	44.0559	0.835156	0.999882
stxbp1	prs_0.05	9.04167	43.483	0.835281	0.999882
dkkl1	prs_0.05	9.63725	46.5237	0.835897	0.999882
fxn	prs_0.05	8.38482	40.5775	0.836295	0.999882
fcrl1	prs_0.05	5.22637	25.3072	0.836389	0.999882
rab11fip3	prs_0.05	-12.3841	60.2085	0.837038	0.999882
timp2	prs_0.05	-3.04305	14.8274	0.837393	0.999882
gipc3	prs_0.05	11.3406	55.2891	0.837485	0.999882
lcn2	prs_0.05	-4.35976	21.2923	0.837763	0.999882
bax	prs_0.05	-10.4266	50.9847	0.837961	0.999882
itgb7	prs_0.05	-5.18313	25.3572	0.83804	0.999882
angptl3	prs_0.05	3.8151	18.6834	0.838202	0.999882
cd99l2	prs_0.05	2.71276	13.3193	0.838612	0.999882
tmprss11d	prs_0.05	-4.32036	21.2316	0.838757	0.999882
siglec1	prs_0.05	-4.64544	22.8612	0.838979	0.999882
psap	prs_0.05	-3.16862	15.6111	0.839159	0.999882
gnpda2	prs_0.05	4.15905	20.4918	0.839168	0.999882
igsf8	prs_0.05	-3.36865	16.6296	0.839474	0.999882
ube2l6	prs_0.05	6.90977	34.3879	0.840751	0.999882
fut3_fut5	prs_0.05	5.0652	25.3026	0.841338	0.999882
il1rn	prs_0.05	5.71835	28.5691	0.841359	0.999882
bmp10	prs_0.05	3.15911	15.8098	0.841624	0.999882
cnp	prs_0.05	8.86503	44.5154	0.842152	0.999882
casp7	prs_0.05	9.35353	47.0848	0.842536	0.999882
sptlc1	prs_0.05	-4.22924	21.3554	0.843015	0.999882
stx4	prs_0.05	-6.54936	33.1294	0.843289	0.999882
ppcdc	prs_0.05	-5.01003	25.5961	0.84482	0.999882
timm10	prs_0.05	-4.38204	22.391	0.844843	0.999882
tmprss5	prs_0.05	-4.13615	21.1651	0.845064	0.999882
pik3ip1	prs_0.05	3.0037	15.4458	0.845812	0.999882
pglyrp2	prs_0.05	3.15778	16.4206	0.847505	0.999882
adamts15	prs_0.05	4.38529	22.808	0.847533	0.999882
ufd1	prs_0.05	-14.9682	78.2179	0.848242	0.999882
prnd	prs_0.05	5.15001	27.0105	0.848789	0.999882
pkd2	prs_0.05	-6.27255	32.9036	0.848814	0.999882
enpp5	prs_0.05	4.65134	24.4258	0.848976	0.999882
clstn1	prs_0.05	-5.33295	28.1192	0.849581	0.999882
akr1b1	prs_0.05	-7.77842	41.0487	0.849709	0.999882
crtam	prs_0.05	5.29669	28.2918	0.851493	0.999882
prdx6	prs_0.05	6.27204	33.6492	0.852137	0.999882
nsfl1c	prs_0.05	6.56937	35.3163	0.852435	0.999882
erbb4	prs_0.05	-2.26529	12.1838	0.852505	0.999882
dnaja2	prs_0.05	-8.37267	45.363	0.853568	0.999882
farsa	prs_0.05	-7.28482	39.5742	0.853953	0.999882
cxadr	prs_0.05	-4.69728	25.7044	0.855002	0.999882
dnajc6	prs_0.05	8.645	47.4616	0.855469	0.999882
fgd3	prs_0.05	-8.20505	45.2591	0.856141	0.999882
lgals7_lgals7b	prs_0.05	-4.37755	24.1602	0.856221	0.999882
robo1	prs_0.05	-2.29023	12.6494	0.856327	0.999882
ncan	prs_0.05	-3.69191	20.4363	0.856641	0.999882
cd74	prs_0.05	-3.37255	18.6897	0.856802	0.999882
igsf9	prs_0.05	-7.92838	43.9916	0.856978	0.999882
vta1	prs_0.05	-7.00151	38.9454	0.857329	0.999882
ca5a	prs_0.05	7.96114	44.313	0.857424	0.999882
cd48	prs_0.05	3.03113	16.8779	0.857475	0.999882
ptn	prs_0.05	-4.92	27.4276	0.85764	0.999882
ywhaq	prs_0.05	7.41	41.3113	0.857649	0.999882
ghrl	prs_0.05	-8.1857	45.7589	0.858028	0.999882
nell2	prs_0.05	2.84957	15.9406	0.858126	0.999882
rab6a	prs_0.05	4.38636	24.5377	0.858128	0.999882
anxa10	prs_0.05	-7.92774	44.5809	0.85886	0.999882
psme1	prs_0.05	3.58928	20.2225	0.859126	0.999882
tnfrsf6b	prs_0.05	5.54687	31.3346	0.859494	0.999882
mars1	prs_0.05	8.40283	47.7598	0.860344	0.999882
vav3	prs_0.05	9.75418	55.4529	0.860374	0.999882
mif	prs_0.05	6.53257	37.2421	0.860761	0.999882
clec11a	prs_0.05	4.66847	26.6175	0.860774	0.999882
stk11	prs_0.05	-6.92861	39.9385	0.862274	0.999882
ca6	prs_0.05	-5.85914	33.8044	0.862398	0.999882
cntn4	prs_0.05	-2.11314	12.2221	0.862735	0.999882
sdccag8	prs_0.05	-10.9786	63.7492	0.86327	0.999882
gal	prs_0.05	-6.38178	37.0674	0.863308	0.999882
gmfg	prs_0.05	6.88326	40.1492	0.863878	0.999882
mtus1	prs_0.05	4.8383	28.6101	0.865711	0.999882
fkbp14	prs_0.05	-9.41864	55.7756	0.865903	0.999882
ppib	prs_0.05	-8.90346	52.8767	0.866285	0.999882
dtymk	prs_0.05	-6.31587	37.6207	0.866677	0.999882
obp2b	prs_0.05	5.26622	31.5678	0.867511	0.999882
gpi	prs_0.05	4.36743	26.1995	0.867609	0.999882
serpini2	prs_0.05	-5.20151	31.3348	0.868161	0.999882
hyou1	prs_0.05	2.00792	12.1711	0.868965	0.999882
ntf3	prs_0.05	3.21851	19.5435	0.869194	0.999882
hnrnpul1	prs_0.05	-4.62107	28.1142	0.869444	0.999882
grpel1	prs_0.05	-4.86535	29.6243	0.869548	0.999882
phldb1	prs_0.05	4.75208	29.0033	0.869854	0.999882
trim58	prs_0.05	-7.90392	48.3017	0.870019	0.999882
pibf1	prs_0.05	-7.12665	43.6978	0.87045	0.999882
prkg1	prs_0.05	-11.4909	70.7865	0.871046	0.999882
ilkap	prs_0.05	5.32311	32.7965	0.871065	0.999882
washc3	prs_0.05	6.88054	42.4691	0.871298	0.999882
rbpms2	prs_0.05	9.32212	57.6715	0.87159	0.999882
rab10	prs_0.05	4.8266	29.8771	0.871663	0.999882
hars1	prs_0.05	6.91206	42.8228	0.871772	0.999882
mink1	prs_0.05	-8.33777	51.6742	0.871818	0.999882
serpine2	prs_0.05	-5.81475	36.1304	0.872144	0.999882
marco	prs_0.05	-2.25723	14.0661	0.87251	0.999882
tgfbr3	prs_0.05	2.63322	16.4125	0.872536	0.999882
slc51b	prs_0.05	6.43062	40.1458	0.87274	0.999882
jam3	prs_0.05	-4.48968	28.0697	0.872924	0.999882
klk11	prs_0.05	2.78239	17.4397	0.873242	0.999882
cd40lg	prs_0.05	-7.03677	44.2246	0.87358	0.999882
st13	prs_0.05	4.81525	30.5415	0.874724	0.999882
tmem132a	prs_0.05	5.54474	35.1793	0.874763	0.999882
dnajb14	prs_0.05	-5.70857	36.2673	0.874929	0.999882
golm2	prs_0.05	1.86456	11.9228	0.87573	0.999882
cpa1	prs_0.05	5.51026	35.265	0.875835	0.999882
sncg	prs_0.05	5.77813	36.9895	0.875869	0.999882
fcn2	prs_0.05	3.46186	22.2448	0.87633	0.999882
gip	prs_0.05	4.55858	29.4253	0.876886	0.999882
sla2	prs_0.05	9.16584	59.223	0.877006	0.999882
stc2	prs_0.05	2.01274	13.0134	0.877086	0.999882
cd27	prs_0.05	3.52175	22.8582	0.877557	0.999882
ggct	prs_0.05	4.10408	26.7519	0.878075	0.999882
fgfbp1	prs_0.05	-2.63862	17.3345	0.879017	0.999882
pcbp2	prs_0.05	-6.15336	40.4873	0.879202	0.999882
fgf21	prs_0.05	-9.96525	66.2971	0.88052	0.999882
amy2b	prs_0.05	-4.15624	27.6799	0.880645	0.999882
tacc3	prs_0.05	9.69194	65.4369	0.882256	0.999882
agrn	prs_0.05	-2.83442	19.1485	0.882326	0.999882
hnmt	prs_0.05	3.69818	25.0169	0.882481	0.999882
ccer2	prs_0.05	-5.16458	35.0355	0.88281	0.999882
psmg3	prs_0.05	4.09015	27.8064	0.883059	0.999882
arl2bp	prs_0.05	3.3556	22.8328	0.883162	0.999882
serpinb6	prs_0.05	-4.71807	32.5573	0.884779	0.999882
hmcn2	prs_0.05	4.6364	31.9995	0.8848	0.999882
ager	prs_0.05	-3.2844	22.7319	0.88512	0.999882
klb	prs_0.05	6.04916	41.8764	0.885145	0.999882
tst	prs_0.05	-6.01201	41.644	0.885212	0.999882
evi5	prs_0.05	-7.2806	50.5167	0.885405	0.999882
col18a1	prs_0.05	-1.82748	12.74	0.885941	0.999882
dmd	prs_0.05	4.03642	28.214	0.886241	0.999882
cdsn	prs_0.05	-3.3997	23.9769	0.887247	0.999882
tomm20	prs_0.05	-6.08261	42.9115	0.887281	0.999882
cd302	prs_0.05	2.34315	16.7782	0.888934	0.999882
trim5	prs_0.05	-6.72355	48.1975	0.889057	0.999882
fuca1	prs_0.05	-6.47418	46.563	0.889419	0.999882
cr2	prs_0.05	3.50006	25.4349	0.890551	0.999882
hs6st1	prs_0.05	2.55266	18.5708	0.890672	0.999882
cfh	prs_0.05	1.76431	12.9093	0.891294	0.999882
eif4e	prs_0.05	6.82685	50.0758	0.891562	0.999882
app	prs_0.05	4.94551	36.683	0.892757	0.999882
prss22	prs_0.05	2.63826	19.578	0.892806	0.999882
palm2	prs_0.05	-2.45833	18.3035	0.89316	0.999882
sod2	prs_0.05	-2.59967	19.4077	0.893443	0.999882
trem2	prs_0.05	-3.91766	29.2887	0.893593	0.999882
metap1d	prs_0.05	-6.09141	45.6239	0.893789	0.999882
serpinb9	prs_0.05	2.40519	18.092	0.89424	0.999882
ndrg1	prs_0.05	4.79996	36.6114	0.895693	0.999882
tnfrsf10a	prs_0.05	-2.37195	18.1021	0.895752	0.999882
ssc5d	prs_0.05	-2.97939	22.8516	0.896267	0.999882
crybb2	prs_0.05	-4.74677	37.6116	0.899571	0.999882
dnajc9	prs_0.05	-5.36495	42.572	0.899717	0.999882
setmar	prs_0.05	2.03479	16.244	0.900315	0.999882
b3gnt7	prs_0.05	2.55678	20.5289	0.900885	0.999882
grhpr	prs_0.05	-4.22327	33.9359	0.900962	0.999882
cpped1	prs_0.05	-4.50466	36.5954	0.902034	0.999882
dnm1	prs_0.05	7.8782	64.1142	0.902206	0.999882
anxa3	prs_0.05	-4.65839	38.8525	0.904564	0.999882
fabp1	prs_0.05	5.96215	49.788	0.904682	0.999882
fam13a	prs_0.05	-4.51857	37.7831	0.904807	0.999882
ccl24	prs_0.05	5.5409	46.3667	0.904879	0.999882
eps8l2	prs_0.05	1.84345	15.476	0.905184	0.999882
il22	prs_0.05	-4.63669	38.9292	0.905193	0.999882
il1rl2	prs_0.05	2.46015	20.676	0.905288	0.999882
bpifb1	prs_0.05	4.26202	35.8837	0.905456	0.999882
lgals8	prs_0.05	-4.01095	33.8172	0.905588	0.999882
pcyt2	prs_0.05	-4.91743	41.492	0.905661	0.999882
lilra2	prs_0.05	-2.28416	19.2772	0.90568	0.999882
fabp5	prs_0.05	-4.36076	36.8312	0.905753	0.999882
adam15	prs_0.05	2.0343	17.2202	0.905962	0.999882
col1a1	prs_0.05	-1.54164	13.0661	0.906078	0.999882
cd200	prs_0.05	1.7589	14.9207	0.906161	0.999882
atg4a	prs_0.05	3.87881	32.9474	0.906285	0.999882
wasf1	prs_0.05	-6.04381	52.0161	0.907502	0.999882
gnly	prs_0.05	-3.47121	30.0794	0.908128	0.999882
stip1	prs_0.05	4.12596	35.7818	0.908201	0.999882
lrtm2	prs_0.05	1.64289	14.3155	0.908635	0.999882
col9a1	prs_0.05	2.78266	24.3299	0.908944	0.999882
cenpf	prs_0.05	-3.46106	30.3718	0.909274	0.999882
sec31a	prs_0.05	4.92166	43.2126	0.909323	0.999882
clstn3	prs_0.05	-1.88025	16.5754	0.909686	0.999882
psapl1	prs_0.05	-3.14131	27.7811	0.909973	0.999882
smpdl3a	prs_0.05	-4.15179	36.8069	0.910191	0.999882
appl2	prs_0.05	7.07586	62.8468	0.910358	0.999882
il2ra	prs_0.05	2.48022	22.6349	0.912748	0.999882
btd	prs_0.05	1.23835	11.321	0.912898	0.999882
vps4b	prs_0.05	5.76286	53.0984	0.913575	0.999882
mindy1	prs_0.05	-6.47385	60.233	0.914409	0.999882
cgref1	prs_0.05	-2.52873	23.8879	0.915696	0.999882
sirt2	prs_0.05	5.14325	48.6115	0.91574	0.999882
stc1	prs_0.05	2.65068	25.3016	0.916565	0.999882
lect2	prs_0.05	-3.81886	36.4606	0.916584	0.999882
pagr1	prs_0.05	-2.48567	23.7953	0.916805	0.999882
polr2f	prs_0.05	2.0468	19.6761	0.917151	0.999882
rnf5	prs_0.05	-4.24024	40.769	0.917165	0.999882
robo4	prs_0.05	-1.039	10.0163	0.917383	0.999882
tnfrsf13c	prs_0.05	2.46208	23.7432	0.917412	0.999882
mocs2	prs_0.05	3.83644	37.0769	0.917589	0.999882
fus	prs_0.05	2.30943	22.3311	0.917633	0.999882
eci2	prs_0.05	3.48288	33.955	0.918303	0.999882
nptx2	prs_0.05	-1.92427	18.7974	0.918465	0.999882
rilpl2	prs_0.05	-5.63241	55.1217	0.918614	0.999882
reg3a	prs_0.05	3.50328	34.695	0.919573	0.999882
s100a12	prs_0.05	4.15088	41.2908	0.919926	0.999882
snx9	prs_0.05	-3.71395	37.0645	0.920185	0.999882
clec4d	prs_0.05	-3.40094	34.0268	0.920386	0.999882
ltbp3	prs_0.05	-2.94828	29.5353	0.920487	0.999882
klkb1	prs_0.05	1.30051	13.1569	0.921262	0.999882
ubxn1	prs_0.05	3.7702	38.3539	0.921695	0.999882
esyt2	prs_0.05	-4.5072	46.3207	0.922486	0.999882
trim21	prs_0.05	-3.86574	40.0312	0.92307	0.999882
park7	prs_0.05	-2.69781	28.3057	0.92407	0.999882
ncr3lg1	prs_0.05	1.8273	19.2973	0.924561	0.999882
lrrc25	prs_0.05	2.03506	21.5244	0.924676	0.999882
c2cd2l	prs_0.05	2.1742	23.2103	0.925369	0.999882
gclm	prs_0.05	2.31488	24.7193	0.925391	0.999882
cdkn2d	prs_0.05	-4.87226	52.3733	0.925881	0.999882
wfikkn1	prs_0.05	-2.05646	22.703	0.927826	0.999882
cilp	prs_0.05	-2.75581	30.475	0.927948	0.999882
pepd	prs_0.05	1.28943	14.3131	0.928219	0.999882
csrp3	prs_0.05	-4.92247	54.8894	0.928543	0.999882
paxx	prs_0.05	2.21143	25.3854	0.930582	0.999882
nek7	prs_0.05	-3.59769	41.3553	0.930677	0.999882
ctrb1	prs_0.05	-2.78289	32.0566	0.930822	0.999882
arl13b	prs_0.05	-3.39189	39.109	0.930888	0.999882
amy1a_amy1b_amy1c	prs_0.05	-2.4615	28.7498	0.931771	0.999882
abca2	prs_0.05	-1.66653	19.825	0.933008	0.999882
erp29	prs_0.05	5.51287	66.7363	0.934165	0.999882
sh2d1a	prs_0.05	2.6614	32.2704	0.934272	0.999882
ervv_1	prs_0.05	1.99124	24.2086	0.934446	0.999882
gpr158	prs_0.05	1.53488	18.7875	0.934889	0.999882
nfe2	prs_0.05	-3.35862	41.5107	0.935515	0.999882
cd4	prs_0.05	-1.28741	15.9265	0.935575	0.999882
dll1	prs_0.05	-1.31902	16.5882	0.936623	0.999882
epo	prs_0.05	3.16137	40.197	0.937314	0.999882
oscar	prs_0.05	1.47338	19.1084	0.938539	0.999882
acadsb	prs_0.05	-3.80026	49.3672	0.938641	0.999882
plcb2	prs_0.05	-4.23319	55.152	0.938819	0.999882
dut	prs_0.05	4.36937	57.9038	0.93985	0.999882
ptges2	prs_0.05	-2.28446	30.3626	0.940025	0.999882
commd9	prs_0.05	-1.65767	22.5126	0.941303	0.999882
lamb1	prs_0.05	-1.24953	17.093	0.941726	0.999882
carhsp1	prs_0.05	-2.04831	28.1246	0.941942	0.999882
mphosph8	prs_0.05	-2.97641	41.7179	0.943123	0.999882
ggt5	prs_0.05	-0.902031	12.7567	0.943629	0.999882
ncam2	prs_0.05	-1.01278	14.4869	0.944266	0.999882
pde5a	prs_0.05	4.00196	58.4927	0.945454	0.999882
pamr1	prs_0.05	0.971643	14.2277	0.945554	0.999882
f2r	prs_0.05	-2.15982	31.8955	0.946013	0.999882
rbp7	prs_0.05	-2.33746	34.8929	0.946591	0.999882
apoa2	prs_0.05	1.81497	27.268	0.946932	0.999882
apcs	prs_0.05	-1.16355	17.9167	0.948221	0.999882
lilrb5	prs_0.05	2.52524	38.9919	0.948363	0.999882
ccn5	prs_0.05	1.35529	21.1531	0.948915	0.999882
tnfrsf9	prs_0.05	1.45151	22.8169	0.949277	0.999882
itgb1	prs_0.05	-0.661542	10.5028	0.949777	0.999882
sirpb1	prs_0.05	1.64563	26.2584	0.950029	0.999882
stambp	prs_0.05	-2.1881	35.0799	0.950265	0.999882
ifngr1	prs_0.05	-0.718253	11.5597	0.950457	0.999882
ccl27	prs_0.05	2.12107	34.266	0.950643	0.999882
ctso	prs_0.05	1.02656	16.6669	0.950888	0.999882
shisa5	prs_0.05	-0.845559	13.871	0.951393	0.999882
il18rap	prs_0.05	5.68487	94.3239	0.951941	0.999882
psmd9	prs_0.05	1.83103	30.5357	0.952185	0.999882
pla2g7	prs_0.05	-1.01067	16.8599	0.9522	0.999882
c2	prs_0.05	-0.723148	12.3932	0.95347	0.999882
c9orf40	prs_0.05	2.53588	43.902	0.953939	0.999882
otud6b	prs_0.05	-1.87888	32.5808	0.954014	0.999882
cd80	prs_0.05	1.0422	18.1144	0.95412	0.999882
vps37a	prs_0.05	-2.51785	44.4636	0.954843	0.999882
dctn2	prs_0.05	-2.89368	52.5439	0.956082	0.999882
eif4ebp1	prs_0.05	1.9251	35.0518	0.956202	0.999882
ezr	prs_0.05	-0.715524	13.4834	0.957679	0.999882
acot13	prs_0.05	3.34744	63.9108	0.958229	0.999882
dab2	prs_0.05	-3.21618	62.3813	0.958882	0.999882
ambn	prs_0.05	0.753144	14.6287	0.95894	0.999882
tyro3	prs_0.05	-0.783319	15.26	0.959062	0.999882
fcer1a	prs_0.05	0.680403	13.3127	0.959239	0.999882
eno1	prs_0.05	-2.22385	43.6337	0.959353	0.999882
nfya	prs_0.05	1.13371	22.7172	0.960198	0.999882
fadd	prs_0.05	-2.0714	41.7408	0.960421	0.999882
cxcl14	prs_0.05	1.59924	32.6147	0.960892	0.999882
fcgr3b	prs_0.05	1.31223	27.1826	0.961498	0.999882
cdh15	prs_0.05	-1.81177	38.219	0.962191	0.999882
cda	prs_0.05	-1.25766	26.7765	0.962539	0.999882
cradd	prs_0.05	1.91293	41.4712	0.96321	0.999882
rgcc	prs_0.05	-1.96087	42.5924	0.96328	0.999882
cacnb3	prs_0.05	2.16548	47.0943	0.963325	0.999882
brk1	prs_0.05	1.13975	24.9794	0.963608	0.999882
cd300c	prs_0.05	-0.857161	19.0077	0.964032	0.999882
pla2g1b	prs_0.05	-1.05738	23.9565	0.964795	0.999882
siae	prs_0.05	-1.11041	25.6401	0.965457	0.999882
ppp1r9b	prs_0.05	2.18934	52.6374	0.966824	0.999882
ctsl	prs_0.05	-0.538661	13.2549	0.967584	0.999882
[truncated: 79 more rows]
