# Supplementary material for: The relationship between schizophrenia polygenic scores, blood-based proteins and psychosis diagnosis in the UK Biobank
Source: Schizophrenia (Heidelb). 2026 Jan 14;12(1):24. doi: 10.1038/s41537-025-00725-8 (PMC12929790; doi:10.1038/s41537-025-00725-8)
Supplement: Supplementary file 4 — Supplementary Table 4 [file 41537_2025_725_MOESM4_ESM.xlsx]

## Sheet: Disease Cohort Exclusions
Sensitivity analysis results - association analyses of schizophrenia PGS with protein levels excluding individuals selected by the UK Biobank PPP consortium
Protein	Predictor	Estimate	Std. Error	P.value	P.value_FDR
klk1	prs_0.05	303.315	50.8306	2.43473e-09	5.05694e-06
adgrb3	prs_0.05	61.2222	13.1959	3.50383e-06	0.00363872
tmprss15	prs_0.05	-136.383	36.1424	0.000161207	0.111609
ceacam21	prs_0.05	124.234	33.9161	0.000249633	0.129622
lrrc37a2	prs_0.05	-60.9669	17.0074	0.000337901	0.140364
cdh17	prs_0.05	-92.8861	26.39	0.000432451	0.1497
mme	prs_0.05	-94.588	28.6422	0.000959482	0.284692
susd4	prs_0.05	52.1426	16.8336	0.00195293	0.490017
timd4	prs_0.05	52.444	17.0682	0.00212333	0.490017
capg	prs_0.05	67.5539	23.4648	0.00399227	0.555565
ccl25	prs_0.05	-55.9719	19.4525	0.00401227	0.555565
ctsb	prs_0.05	-59.8282	20.7837	0.00399651	0.555565
edn1	prs_0.05	33.216	11.3676	0.00348042	0.555565
fam3d	prs_0.05	-98.8565	33.5275	0.00319516	0.555565
tff2	prs_0.05	-65.5646	22.0374	0.0029302	0.555565
fcrl3	prs_0.05	-60.6435	21.5185	0.00483175	0.627222
afp	prs_0.05	-73.5601	26.7266	0.00592018	0.660615
aoc3	prs_0.05	31.5086	11.3471	0.00549222	0.660615
cd1c	prs_0.05	-25.0034	9.21761	0.00667931	0.660615
gys1	prs_0.05	-99.548	36.5076	0.00639853	0.660615
nrcam	prs_0.05	29.538	10.7945	0.00621442	0.660615
spint3	prs_0.05	156.772	58.772	0.00764638	0.721888
fetub	prs_0.05	34.0491	12.9848	0.00873899	0.789168
pm20d1	prs_0.05	189.357	73.656	0.010149	0.843183
vnn2	prs_0.05	47.212	18.3632	0.0101439	0.843183
acta2	prs_0.05	-40.9026	17.0515	0.0164552	0.987186
adgre1	prs_0.05	48.8727	21.2495	0.0214575	0.987186
ambp	prs_0.05	17.4422	7.58473	0.0214732	0.987186
btn3a2	prs_0.05	35.6643	14.7615	0.0156953	0.987186
ca11	prs_0.05	-29.2651	12.8701	0.0229781	0.987186
cdh1	prs_0.05	-35.8439	15.5707	0.02134	0.987186
cgref1	prs_0.05	-39.8343	16.5243	0.0159285	0.987186
chi3l1	prs_0.05	70.9218	30.4644	0.0199161	0.987186
clec5a	prs_0.05	27.2101	11.3304	0.0163319	0.987186
csf2ra	prs_0.05	58.1866	24.559	0.0178286	0.987186
enah	prs_0.05	-45.3365	18.7952	0.015864	0.987186
enpp2	prs_0.05	23.0809	10.3885	0.0263034	0.987186
fcgr3b	prs_0.05	44.362	19.6042	0.0236484	0.987186
fst	prs_0.05	44.3336	19.9156	0.0260149	0.987186
gatd3	prs_0.05	69.6283	30.5321	0.0225845	0.987186
inhbc	prs_0.05	-36.6141	16.5062	0.0265466	0.987186
irag2	prs_0.05	-84.7967	34.9222	0.0151802	0.987186
itga5	prs_0.05	22.5893	9.36675	0.0158854	0.987186
lgals3bp	prs_0.05	26.7102	11.9343	0.0252205	0.987186
lyve1	prs_0.05	17.6712	7.67576	0.0213293	0.987186
map3k5	prs_0.05	-95.668	38.9835	0.0141295	0.987186
mep1a	prs_0.05	-62.9951	28.0526	0.0247353	0.987186
mfge8	prs_0.05	-39.1791	16.8867	0.0203398	0.987186
ncs1	prs_0.05	-24.9311	10.8592	0.0216893	0.987186
pamr1	prs_0.05	24.7492	10.4481	0.0178522	0.987186
prss27	prs_0.05	34.8535	15.7139	0.0265601	0.987186
robo4	prs_0.05	16.2902	7.04791	0.0208192	0.987186
sbsn	prs_0.05	30.9751	13.6143	0.0229011	0.987186
spink5	prs_0.05	29.0876	13.1192	0.0266165	0.987186
tcn1	prs_0.05	32.7252	13.425	0.0147892	0.987186
tf	prs_0.05	-20.3707	8.62086	0.0181354	0.987186
a1bg	prs_0.05	-7.21367	6.81148	0.289587	0.991458
aamdc	prs_0.05	38.0921	21.1896	0.0722371	0.991458
aarsd1	prs_0.05	-16.2233	21.9836	0.460536	0.991458
abl1	prs_0.05	-27.6969	26.9551	0.304182	0.991458
acaa1	prs_0.05	-34.539	28.781	0.230122	0.991458
acadsb	prs_0.05	30.6077	35.0801	0.382936	0.991458
acan	prs_0.05	7.13635	10.7728	0.507693	0.991458
ace2	prs_0.05	-20.0252	17.8407	0.261682	0.991458
ache	prs_0.05	-4.4371	12.8055	0.72897	0.991458
acot13	prs_0.05	33.9194	45.1488	0.452489	0.991458
acp1	prs_0.05	7.6086	18.0518	0.673403	0.991458
acp5	prs_0.05	10.2906	12.3479	0.40463	0.991458
acp6	prs_0.05	-19.0872	26.8572	0.477278	0.991458
acrbp	prs_0.05	14.7957	15.5371	0.340959	0.991458
actn2	prs_0.05	30.5105	23.5092	0.194362	0.991458
acvrl1	prs_0.05	-6.94556	9.19257	0.449916	0.991458
acy3	prs_0.05	-35.3114	19.2241	0.0662436	0.991458
acyp1	prs_0.05	19.6362	26.1383	0.452513	0.991458
ada	prs_0.05	2.9657	13.6659	0.828199	0.991458
adam15	prs_0.05	-8.37999	12.0649	0.487327	0.991458
adam22	prs_0.05	-25.1574	13.7245	0.0668068	0.991458
adam23	prs_0.05	-15.2082	13.9672	0.276226	0.991458
adam8	prs_0.05	3.16073	11.2371	0.778499	0.991458
adam9	prs_0.05	2.3879	11.5703	0.836493	0.991458
adamts13	prs_0.05	-8.91808	8.70413	0.305568	0.991458
adamts15	prs_0.05	9.81129	17.0717	0.565489	0.991458
adamts16	prs_0.05	-7.54821	12.4953	0.54579	0.991458
adamts8	prs_0.05	-17.26	17.688	0.32917	0.991458
adamtsl2	prs_0.05	12.2242	12.2814	0.319575	0.991458
adamtsl4	prs_0.05	17.8597	9.40231	0.0575072	0.991458
adamtsl5	prs_0.05	-6.09682	15.5961	0.695859	0.991458
add1	prs_0.05	19.9668	27.9256	0.474614	0.991458
adgrd1	prs_0.05	-5.54584	15.0681	0.712838	0.991458
adgre5	prs_0.05	9.19074	11.3648	0.41869	0.991458
adgrf5	prs_0.05	2.69125	11.2822	0.811465	0.991458
adgrg1	prs_0.05	14.7857	25.6761	0.564717	0.991458
adgrg2	prs_0.05	4.28168	9.85498	0.663951	0.991458
adh4	prs_0.05	-15.4097	26.917	0.566994	0.991458
adipoq	prs_0.05	-23.6523	26.3824	0.369983	0.991458
adm	prs_0.05	12.509	10.1108	0.216023	0.991458
afm	prs_0.05	4.85168	7.4636	0.515667	0.991458
ager	prs_0.05	17.4508	15.8499	0.270902	0.991458
agrn	prs_0.05	-10.3179	12.7349	0.417829	0.991458
agrp	prs_0.05	-27.7541	20.8019	0.182142	0.991458
agxt	prs_0.05	6.51483	25.0903	0.795131	0.991458
ahcy	prs_0.05	-7.18081	26.6334	0.787456	0.991458
ahnak	prs_0.05	15.1388	12.3904	0.221787	0.991458
ahnak2	prs_0.05	13.0992	11.571	0.257613	0.991458
ahsg	prs_0.05	13.7084	10.6991	0.200109	0.991458
ahsp	prs_0.05	26.0908	33.4471	0.43536	0.991458
aif1	prs_0.05	12.0742	20.9336	0.564086	0.991458
aif1l	prs_0.05	7.24466	22.6582	0.74917	0.991458
aifm1	prs_0.05	-39.8313	40.5985	0.326548	0.991458
ak2	prs_0.05	-9.46681	42.2054	0.822523	0.991458
akr1b1	prs_0.05	4.68074	29.9287	0.875721	0.991458
akt1s1	prs_0.05	-23.0209	26.5253	0.385463	0.991458
akt3	prs_0.05	-13.3921	22.8916	0.558536	0.991458
alcam	prs_0.05	7.13352	6.87915	0.299753	0.991458
aldh1a1	prs_0.05	-4.57755	19.05	0.810106	0.991458
aldh3a1	prs_0.05	-33.0581	25.4506	0.193982	0.991458
alpp	prs_0.05	-29.3568	41.6058	0.480445	0.991458
ambn	prs_0.05	7.57503	10.9031	0.48721	0.991458
amigo2	prs_0.05	-3.73501	8.96014	0.676793	0.991458
amot	prs_0.05	13.3043	15.9562	0.404398	0.991458
amotl2	prs_0.05	-20.1186	19.3449	0.298348	0.991458
ampd3	prs_0.05	-22.2886	28.4183	0.432867	0.991458
amy1a_amy1b_amy1c	prs_0.05	5.68535	19.7322	0.773253	0.991458
amy2b	prs_0.05	11.4398	19.0671	0.548529	0.991458
ang	prs_0.05	9.57728	13.3642	0.473602	0.991458
angpt1	prs_0.05	-14.097	33.6464	0.675236	0.991458
angpt2	prs_0.05	18.4852	14.7619	0.210497	0.991458
angptl1	prs_0.05	-3.24638	11.3496	0.774853	0.991458
angptl2	prs_0.05	11.193	15.556	0.47182	0.991458
angptl3	prs_0.05	19.331	13.7671	0.160285	0.991458
angptl4	prs_0.05	10.3254	17.7641	0.561073	0.991458
angptl7	prs_0.05	7.88118	14.3512	0.582894	0.991458
ankmy2	prs_0.05	29.7605	31.7658	0.348832	0.991458
ankrd54	prs_0.05	-23.1467	23.0948	0.316229	0.991458
anxa10	prs_0.05	17.767	31.7708	0.576011	0.991458
anxa2	prs_0.05	10.2708	28.3727	0.717356	0.991458
anxa3	prs_0.05	-9.39318	27.8844	0.736223	0.991458
ap1g2	prs_0.05	-12.8401	31.772	0.686117	0.991458
apbb1ip	prs_0.05	4.05822	18.1422	0.823	0.991458
apcs	prs_0.05	18.9663	13.4853	0.159601	0.991458
apex1	prs_0.05	-12.7571	23.4022	0.585673	0.991458
aplp1	prs_0.05	5.43058	20.1274	0.787308	0.991458
apoa1	prs_0.05	-4.62118	10.6915	0.665578	0.991458
apoa4	prs_0.05	-4.7641	13.9961	0.733567	0.991458
apobr	prs_0.05	13.7828	17.1138	0.420616	0.991458
apoc1	prs_0.05	-12.3098	14.183	0.38544	0.991458
apod	prs_0.05	-35.0721	16.6541	0.0352187	0.991458
apoe	prs_0.05	-13.7795	27.9193	0.621629	0.991458
apoh	prs_0.05	6.17347	14.2409	0.664651	0.991458
apol1	prs_0.05	-8.58101	23.2841	0.712477	0.991458
apom	prs_0.05	-10.3825	10.2181	0.309594	0.991458
app	prs_0.05	24.9874	26.4212	0.344291	0.991458
appl2	prs_0.05	23.4339	44.3697	0.597398	0.991458
aprt	prs_0.05	-16.1635	18.977	0.394364	0.991458
araf	prs_0.05	7.63976	26.9356	0.776695	0.991458
arf6	prs_0.05	-10.9586	42.2739	0.79546	0.991458
arfip1	prs_0.05	31.9791	27.4162	0.243448	0.991458
arhgap1	prs_0.05	-16.0227	18.4449	0.385029	0.991458
arhgap25	prs_0.05	-17.2139	23.9582	0.472455	0.991458
arhgap45	prs_0.05	9.66463	32.5716	0.766682	0.991458
arhgef1	prs_0.05	9.16996	35.7084	0.797334	0.991458
arhgef12	prs_0.05	-29.1226	41.1685	0.479321	0.991458
arhgef5	prs_0.05	16.3293	29.7172	0.582672	0.991458
arl13b	prs_0.05	7.58865	27.9326	0.785872	0.991458
arl2bp	prs_0.05	19.0277	16.2635	0.242024	0.991458
arsa	prs_0.05	6.84749	17.1627	0.689914	0.991458
arsb	prs_0.05	-3.04656	21.807	0.888893	0.991458
art3	prs_0.05	17.2733	12.9211	0.181287	0.991458
asah1	prs_0.05	28.2708	18.5	0.126485	0.991458
asah2	prs_0.05	7.3438	20.8018	0.724063	0.991458
asgr1	prs_0.05	10.6779	11.1872	0.33985	0.991458
asgr2	prs_0.05	4.52668	10.1908	0.656906	0.991458
aspscr1	prs_0.05	16.0854	26.8303	0.548827	0.991458
asrgl1	prs_0.05	24.9022	40.6265	0.539911	0.991458
atg16l1	prs_0.05	-16.5415	33.8148	0.624719	0.991458
atg4a	prs_0.05	-4.82792	23.7441	0.838877	0.991458
atox1	prs_0.05	-32.1526	28.5281	0.259728	0.991458
atp5if1	prs_0.05	-49.5393	43.8953	0.259082	0.991458
atp6v1f	prs_0.05	-41.4592	26.5868	0.118912	0.991458
atp6v1g1	prs_0.05	33.3171	28.9895	0.250449	0.991458
atraid	prs_0.05	-18.0067	10.991	0.101367	0.991458
atrn	prs_0.05	12.9081	6.40778	0.0439703	0.991458
atxn10	prs_0.05	9.72545	28.9157	0.736618	0.991458
atxn2	prs_0.05	-63.2286	44.3132	0.15363	0.991458
atxn2l	prs_0.05	3.58356	19.0704	0.850947	0.991458
axin1	prs_0.05	-40.8253	37.6966	0.278816	0.991458
axl	prs_0.05	5.14963	10.6704	0.629375	0.991458
azu1	prs_0.05	-17.9867	30.2874	0.552605	0.991458
b2m	prs_0.05	10.0685	12.0207	0.402263	0.991458
b3gnt7	prs_0.05	4.88748	14.456	0.735294	0.991458
b4galt1	prs_0.05	-14.2009	10.5579	0.178616	0.991458
b4gat1	prs_0.05	-2.37134	9.02053	0.792642	0.991458
bach1	prs_0.05	-27.7898	28.9637	0.337327	0.991458
bag3	prs_0.05	-19.5404	15.8304	0.217075	0.991458
bag6	prs_0.05	-26.8004	14.1499	0.0582275	0.991458
baiap2	prs_0.05	-3.53625	23.9681	0.882707	0.991458
bank1	prs_0.05	-42.6793	42.0825	0.310502	0.991458
bax	prs_0.05	-17.4817	35.8033	0.625361	0.991458
bcat1	prs_0.05	24.6603	12.1367	0.0421741	0.991458
bche	prs_0.05	-9.2489	10.7601	0.39004	0.991458
bcl2	prs_0.05	-12.4696	21.3332	0.558878	0.991458
bcl2l1	prs_0.05	46.2393	39.4887	0.241627	0.991458
bcl2l11	prs_0.05	-3.6536	17.4789	0.834427	0.991458
bcr	prs_0.05	-22.701	36.289	0.531607	0.991458
bdnf	prs_0.05	41.1501	33.0941	0.213719	0.991458
becn1	prs_0.05	30.5197	23.9987	0.203481	0.991458
bglap	prs_0.05	-42.0515	33.7214	0.212395	0.991458
bgn	prs_0.05	-54.2115	47.5178	0.253933	0.991458
bid	prs_0.05	-18.9937	26.4313	0.472387	0.991458
bin2	prs_0.05	-38.7641	35.9254	0.280588	0.991458
blmh	prs_0.05	-15.2022	11.749	0.195701	0.991458
blnk	prs_0.05	7.06795	15.2607	0.643261	0.991458
bloc1s3	prs_0.05	-15.01	16.1166	0.351686	0.991458
blvrb	prs_0.05	21.0632	26.5115	0.426913	0.991458
bmp10	prs_0.05	4.63982	11.1783	0.678092	0.991458
bmp4	prs_0.05	4.57992	18.173	0.801029	0.991458
bmp6	prs_0.05	5.5965	16.3958	0.732851	0.991458
bmper	prs_0.05	12.5909	8.73283	0.149372	0.991458
boc	prs_0.05	-8.3801	9.19834	0.362278	0.991458
bola1	prs_0.05	18.6768	21.9253	0.394309	0.991458
bola2_bola2b	prs_0.05	7.69208	21.8628	0.724965	0.991458
bpifa2	prs_0.05	85.1817	43.0041	0.0476242	0.991458
bpifb1	prs_0.05	10.1033	24.826	0.684035	0.991458
bpifb2	prs_0.05	43.9456	25.3015	0.0824173	0.991458
brap	prs_0.05	-16.7027	43.3436	0.699976	0.991458
brk1	prs_0.05	-9.11901	17.6333	0.605056	0.991458
bsg	prs_0.05	-10.6244	7.52609	0.158054	0.991458
bst1	prs_0.05	4.2063	18.9703	0.824524	0.991458
bst2	prs_0.05	-9.91267	18.1488	0.58494	0.991458
btc	prs_0.05	-52.4857	29.719	0.0773926	0.991458
btn2a1	prs_0.05	-17.0675	9.8207	0.0822349	0.991458
c1qa	prs_0.05	2.10089	8.91421	0.813683	0.991458
c1ql2	prs_0.05	16.6685	17.1888	0.332188	0.991458
c1qtnf1	prs_0.05	11.0923	16.499	0.501393	0.991458
c1qtnf5	prs_0.05	21.6073	14.7985	0.144272	0.991458
c1qtnf9	prs_0.05	-15.6583	19.1241	0.412922	0.991458
c1r	prs_0.05	9.8161	7.56354	0.194359	0.991458
c1rl	prs_0.05	8.4538	7.74643	0.275142	0.991458
c1s	prs_0.05	15.2471	8.24797	0.0645254	0.991458
c2	prs_0.05	9.61747	8.86059	0.277742	0.991458
c2orf69	prs_0.05	-22.9522	23.296	0.324513	0.991458
c3	prs_0.05	5.65841	18.0424	0.753813	0.991458
c4bpb	prs_0.05	11.0192	15.4627	0.476076	0.991458
c7	prs_0.05	-1.82236	12.5095	0.884176	0.991458
c8b	prs_0.05	-9.46104	11.8826	0.425915	0.991458
c9	prs_0.05	20.2092	20.8809	0.333134	0.991458
c9orf40	prs_0.05	8.00342	32.2783	0.804175	0.991458
ca1	prs_0.05	13.7962	24.1689	0.568122	0.991458
ca12	prs_0.05	-2.71719	12.6494	0.829918	0.991458
ca13	prs_0.05	-6.96837	41.3345	0.866124	0.991458
ca14	prs_0.05	-15.094	13.6338	0.268256	0.991458
ca2	prs_0.05	8.62107	27.7813	0.75632	0.991458
ca3	prs_0.05	19.6458	23.8175	0.409464	0.991458
ca4	prs_0.05	-10.6089	8.92255	0.234449	0.991458
ca5a	prs_0.05	-4.87835	31.7185	0.877767	0.991458
ca9	prs_0.05	-19.6073	17.6011	0.265296	0.991458
cacnb3	prs_0.05	30.7147	33.4894	0.359072	0.991458
cacybp	prs_0.05	28.173	40.8253	0.490144	0.991458
calb1	prs_0.05	-4.94768	16.7905	0.768246	0.991458
calca	prs_0.05	15.8287	24.0135	0.509797	0.991458
calcb	prs_0.05	24.8967	15.242	0.102389	0.991458
calcoco1	prs_0.05	-83.4202	41.0014	0.0419007	0.991458
calcoco2	prs_0.05	-12.5902	30.613	0.680876	0.991458
camkk1	prs_0.05	-13.7282	17.73	0.438765	0.991458
camsap1	prs_0.05	-45.8853	42.422	0.279421	0.991458
cant1	prs_0.05	3.01198	7.76154	0.69797	0.991458
caps	prs_0.05	18.298	38.4767	0.634391	0.991458
carhsp1	prs_0.05	-3.50969	20.7326	0.865574	0.991458
casp2	prs_0.05	-9.33184	26.9793	0.729428	0.991458
casp3	prs_0.05	-12.1273	34.5083	0.725267	0.991458
casp4	prs_0.05	103.42	67.3605	0.124713	0.991458
casp7	prs_0.05	31.6547	33.3423	0.342431	0.991458
casp8	prs_0.05	-11.3542	24.9365	0.64888	0.991458
cat	prs_0.05	-11.3382	21.4319	0.596788	0.991458
cblif	prs_0.05	-40.3055	28.6329	0.159238	0.991458
cbln4	prs_0.05	10.537	12.2805	0.390881	0.991458
cc2d1a	prs_0.05	-28.4327	29.3415	0.332537	0.991458
ccdc50	prs_0.05	-13.9306	30.3892	0.646663	0.991458
ccdc80	prs_0.05	21.5192	13.3839	0.107878	0.991458
ccer2	prs_0.05	23.8851	24.5496	0.330593	0.991458
ccl11	prs_0.05	-9.08074	15.0286	0.545695	0.991458
ccl13	prs_0.05	6.69433	27.3619	0.806722	0.991458
ccl14	prs_0.05	3.74457	15.6172	0.810508	0.991458
ccl15	prs_0.05	-29.6514	16.656	0.0750479	0.991458
ccl16	prs_0.05	29.1583	19.656	0.137967	0.991458
ccl17	prs_0.05	-5.13816	36.1519	0.886981	0.991458
ccl18	prs_0.05	-7.75273	28.1594	0.783075	0.991458
ccl2	prs_0.05	7.20657	21.0084	0.731575	0.991458
ccl20	prs_0.05	-17.2569	34.2494	0.614364	0.991458
ccl21	prs_0.05	8.17631	15.9456	0.60812	0.991458
ccl22	prs_0.05	-11.3905	20.3131	0.574972	0.991458
ccl23	prs_0.05	4.92449	16.2267	0.761525	0.991458
ccl24	prs_0.05	-55.9614	33.3705	0.0935562	0.991458
ccl26	prs_0.05	-18.271	35.9861	0.61165	0.991458
ccl27	prs_0.05	20.709	23.823	0.384696	0.991458
ccl3	prs_0.05	3.10063	19.9426	0.876445	0.991458
ccl4	prs_0.05	-29.401	25.4956	0.248844	0.991458
ccl5	prs_0.05	20.0086	40.1904	0.618595	0.991458
ccl7	prs_0.05	-8.16672	22.7257	0.719328	0.991458
ccl8	prs_0.05	4.04829	24.1213	0.866717	0.991458
ccn1	prs_0.05	-22.3244	29.9945	0.45671	0.991458
ccn2	prs_0.05	-8.16977	22.9082	0.72137	0.991458
ccn3	prs_0.05	12.9201	12.6669	0.307738	0.991458
ccn4	prs_0.05	-7.26259	15.6553	0.642718	0.991458
ccn5	prs_0.05	9.52711	15.2797	0.532952	0.991458
ccs	prs_0.05	14.5327	18.9477	0.443092	0.991458
cct5	prs_0.05	-31.7247	17.9393	0.0769939	0.991458
cd101	prs_0.05	-16.555	17.1158	0.333434	0.991458
cd109	prs_0.05	-20.9499	12.9415	0.105495	0.991458
cd160	prs_0.05	-30.1858	17.988	0.0933335	0.991458
cd163	prs_0.05	27.2281	16.4148	0.097174	0.991458
cd177	prs_0.05	-29.176	51.2402	0.569091	0.991458
cd200	prs_0.05	6.63878	10.2607	0.517629	0.991458
cd200r1	prs_0.05	-2.55013	13.7202	0.85255	0.991458
cd207	prs_0.05	-14.5778	15.1541	0.336069	0.991458
cd209	prs_0.05	-31.9802	15.0987	0.0341742	0.991458
cd22	prs_0.05	19.0206	16.0478	0.235926	0.991458
cd226	prs_0.05	-4.22246	16.6998	0.80039	0.991458
cd244	prs_0.05	2.67109	10.5051	0.799291	0.991458
cd248	prs_0.05	-18.2129	15.5643	0.241942	0.991458
cd27	prs_0.05	5.06062	15.3103	0.740996	0.991458
cd274	prs_0.05	3.48952	13.2019	0.791535	0.991458
cd276	prs_0.05	-18.9539	13.8763	0.171971	0.991458
cd28	prs_0.05	-8.11692	14.2231	0.568217	0.991458
cd2ap	prs_0.05	-37.5535	24.9254	0.131912	0.991458
cd300c	prs_0.05	3.01747	13.0755	0.817493	0.991458
cd300e	prs_0.05	19.9967	15.3308	0.192121	0.991458
cd300lf	prs_0.05	37.5964	22.9622	0.101571	0.991458
cd300lg	prs_0.05	22.7571	14.3797	0.113525	0.991458
cd302	prs_0.05	16.3993	11.3968	0.150176	0.991458
cd33	prs_0.05	54.3384	32.2303	0.0918147	0.991458
cd34	prs_0.05	1.42178	9.06179	0.875326	0.991458
cd36	prs_0.05	-11.925	17.7726	0.502238	0.991458
cd38	prs_0.05	-2.05391	12.0881	0.865081	0.991458
cd4	prs_0.05	15.9944	11.4685	0.163134	0.991458
cd40	prs_0.05	-31.8161	19.6436	0.105312	0.991458
cd40lg	prs_0.05	12.1002	31.1184	0.697393	0.991458
cd46	prs_0.05	-7.44039	10.8222	0.491765	0.991458
cd48	prs_0.05	-15.2442	11.6061	0.189034	0.991458
cd5	prs_0.05	6.33462	13.1664	0.630433	0.991458
cd55	prs_0.05	9.76623	9.80707	0.319336	0.991458
cd58	prs_0.05	-2.95034	6.63548	0.65659	0.991458
cd59	prs_0.05	-2.63375	8.20611	0.748251	0.991458
cd5l	prs_0.05	19.334	18.5398	0.297032	0.991458
cd6	prs_0.05	8.62146	20.8856	0.679759	0.991458
cd63	prs_0.05	-18.4649	20.3412	0.364011	0.991458
cd69	prs_0.05	-12.0439	34.7521	0.72892	0.991458
cd7	prs_0.05	-10.1236	17.285	0.558088	0.991458
cd70	prs_0.05	8.30474	17.0644	0.626494	0.991458
cd72	prs_0.05	18.1934	16.3803	0.26671	0.991458
cd74	prs_0.05	-7.34375	13.0804	0.574508	0.991458
cd79b	prs_0.05	12.0704	16.9401	0.47614	0.991458
cd80	prs_0.05	22.6567	12.6255	0.0727397	0.991458
cd84	prs_0.05	-3.55575	12.4538	0.77525	0.991458
cd86	prs_0.05	1.60408	11.2093	0.88621	0.991458
cd8a	prs_0.05	-30.2741	19.5628	0.121742	0.991458
cd99	prs_0.05	4.87133	7.30364	0.504793	0.991458
cd99l2	prs_0.05	5.3546	9.18394	0.55987	0.991458
cda	prs_0.05	12.7872	18.8712	0.498026	0.991458
cdc27	prs_0.05	-7.28149	24.1059	0.762606	0.991458
cdc37	prs_0.05	-19.9963	33.3098	0.548302	0.991458
cdc42bpb	prs_0.05	-33.1977	40.7069	0.414775	0.991458
cdcp1	prs_0.05	14.5447	19.5122	0.456024	0.991458
cdh15	prs_0.05	-3.45435	22.5819	0.878423	0.991458
cdh2	prs_0.05	18.0719	13.4698	0.179714	0.991458
cdh3	prs_0.05	-5.29482	13.7458	0.700094	0.991458
cdh6	prs_0.05	-22.3053	14.927	0.135107	0.991458
cdhr1	prs_0.05	-10.2949	16.8902	0.542185	0.991458
cdhr2	prs_0.05	27.1525	26.5711	0.306842	0.991458
cdkn1a	prs_0.05	-31.6858	42.2059	0.452811	0.991458
cdnf	prs_0.05	-7.09423	12.5445	0.57172	0.991458
cdon	prs_0.05	-12.4324	10.1	0.218357	0.991458
cdsn	prs_0.05	-12.5364	16.7869	0.45519	0.991458
ceacam1	prs_0.05	1.1598	7.19465	0.871934	0.991458
ceacam16	prs_0.05	41.7315	32.483	0.198899	0.991458
ceacam19	prs_0.05	-2.72895	15.5463	0.860659	0.991458
ceacam6	prs_0.05	29.9863	15.382	0.0512507	0.991458
ceacam8	prs_0.05	27.57	19.0348	0.147513	0.991458
cebpb	prs_0.05	-13.5221	14.6714	0.356712	0.991458
cela2a	prs_0.05	-25.0832	23.8909	0.29377	0.991458
cela3a	prs_0.05	2.96605	22.0765	0.893124	0.991458
celsr2	prs_0.05	-5.20206	11.4331	0.649111	0.991458
cend1	prs_0.05	11.69	23.4044	0.617445	0.991458
cenpf	prs_0.05	-4.44902	21.8284	0.838497	0.991458
cep170	prs_0.05	-16.2739	30.6301	0.595211	0.991458
cep20	prs_0.05	-24.2458	29.7279	0.414739	0.991458
cep43	prs_0.05	-18.5052	27.0733	0.494282	0.991458
ces1	prs_0.05	14.3118	29.1846	0.623863	0.991458
ces2	prs_0.05	-10.292	21.5246	0.632546	0.991458
ces3	prs_0.05	16.0423	27.863	0.564783	0.991458
cetn2	prs_0.05	-27.7892	27.0707	0.304642	0.991458
cetn3	prs_0.05	12.5354	30.8683	0.684677	0.991458
cfb	prs_0.05	15.5735	12.8643	0.226056	0.991458
cfc1	prs_0.05	-4.37164	18.4449	0.81265	0.991458
cfd	prs_0.05	7.95073	7.55119	0.292389	0.991458
cfh	prs_0.05	15.189	9.16874	0.0976079	0.991458
cfhr2	prs_0.05	-20.0976	22.6989	0.375946	0.991458
cfhr4	prs_0.05	4.27923	28.9508	0.882493	0.991458
cfhr5	prs_0.05	7.74693	16.1923	0.632345	0.991458
cfi	prs_0.05	15.7137	7.6679	0.0404423	0.991458
cfp	prs_0.05	4.92773	9.05583	0.586342	0.991458
chac2	prs_0.05	-4.80239	24.0992	0.842048	0.991458
chad	prs_0.05	-28.4472	20.1373	0.157765	0.991458
chchd10	prs_0.05	2.71105	14.9467	0.856069	0.991458
chchd6	prs_0.05	1.84134	10.6666	0.862946	0.991458
chga	prs_0.05	-13.0745	32.1124	0.683902	0.991458
chgb	prs_0.05	-3.75596	15.5634	0.809299	0.991458
chit1	prs_0.05	75.6498	59.9879	0.207286	0.991458
chl1	prs_0.05	13.328	11.7966	0.258562	0.991458
chmp1a	prs_0.05	11.4889	31.5006	0.715324	0.991458
chmp6	prs_0.05	10.6414	22.2495	0.632456	0.991458
chrdl1	prs_0.05	-7.02762	12.0433	0.559539	0.991458
chrdl2	prs_0.05	22.9194	21.2705	0.281253	0.991458
ciapin1	prs_0.05	-17.5498	24.9962	0.482622	0.991458
cirbp	prs_0.05	11.3156	38.0246	0.766022	0.991458
ckap4	prs_0.05	-2.35558	10.1363	0.816235	0.991458
ckb	prs_0.05	-24.5826	22.6635	0.278072	0.991458
ckmt1a_ckmt1b	prs_0.05	-3.8206	26.9796	0.887388	0.991458
clc	prs_0.05	-26.137	26.2837	0.320026	0.991458
clec10a	prs_0.05	16.8023	14.1124	0.233816	0.991458
clec14a	prs_0.05	12.7705	12.0222	0.288133	0.991458
clec1a	prs_0.05	-11.7282	12.6239	0.352871	0.991458
clec1b	prs_0.05	-13.3335	38.1526	0.726733	0.991458
clec3b	prs_0.05	-5.1796	8.4436	0.539593	0.991458
clec4a	prs_0.05	7.04926	13.6822	0.606406	0.991458
clec4c	prs_0.05	-9.18665	18.7552	0.624265	0.991458
clec4d	prs_0.05	44.8995	23.9437	0.0607715	0.991458
clec4m	prs_0.05	-28.3043	19.1487	0.139383	0.991458
clec6a	prs_0.05	17.8431	18.3232	0.330163	0.991458
clec7a	prs_0.05	13.4746	23.3408	0.56374	0.991458
clip2	prs_0.05	-17.4045	44.8177	0.697767	0.991458
clmp	prs_0.05	11.1192	7.93917	0.161357	0.991458
clpp	prs_0.05	-22.5833	38.151	0.55389	0.991458
clps	prs_0.05	-21.2481	27.819	0.444991	0.991458
clstn1	prs_0.05	27.3963	20.5236	0.181927	0.991458
clstn2	prs_0.05	6.30416	15.5742	0.685639	0.991458
clstn3	prs_0.05	4.70888	11.8402	0.690851	0.991458
clta	prs_0.05	-5.665	18.6149	0.760882	0.991458
clu	prs_0.05	2.37652	12.1724	0.845207	0.991458
clul1	prs_0.05	4.98223	17.7621	0.779097	0.991458
cmc1	prs_0.05	15.6058	35.8875	0.663672	0.991458
cndp1	prs_0.05	10.921	17.0994	0.523037	0.991458
cnp	prs_0.05	13.0566	31.8035	0.681413	0.991458
cnpy4	prs_0.05	9.79543	30.0287	0.744273	0.991458
cnst	prs_0.05	-80.3515	42.8782	0.0609452	0.991458
cntn1	prs_0.05	-9.73753	9.7044	0.315667	0.991458
cntn2	prs_0.05	23.828	17.6575	0.1772	0.991458
cntn3	prs_0.05	-16.5676	11.8988	0.163818	0.991458
cntn5	prs_0.05	-9.3843	14.1883	0.508352	0.991458
cntnap2	prs_0.05	-15.5446	16.3455	0.341609	0.991458
coch	prs_0.05	25.3535	18.1713	0.16295	0.991458
col15a1	prs_0.05	3.39175	10.2187	0.739955	0.991458
col18a1	prs_0.05	-5.64925	8.82091	0.521891	0.991458
col1a1	prs_0.05	-8.78441	9.84476	0.372242	0.991458
col24a1	prs_0.05	19.9588	21.6162	0.355844	0.991458
col28a1	prs_0.05	-47.4916	30.0817	0.114402	0.991458
col2a1	prs_0.05	13.7975	32.1602	0.667909	0.991458
col3a1	prs_0.05	4.3349	9.14865	0.635625	0.991458
col4a1	prs_0.05	2.56533	15.4434	0.86807	0.991458
col5a1	prs_0.05	7.01987	15.5793	0.652289	0.991458
col9a1	prs_0.05	15.9259	18.3395	0.385185	0.991458
colec12	prs_0.05	8.15838	9.77629	0.404	0.991458
commd1	prs_0.05	20.6803	24.4883	0.398397	0.991458
commd9	prs_0.05	7.94785	15.9587	0.618469	0.991458
comp	prs_0.05	-2.92434	12.7151	0.818101	0.991458
comt	prs_0.05	24.2067	33.1854	0.465738	0.991458
coq7	prs_0.05	9.45423	16.4036	0.564383	0.991458
coro1a	prs_0.05	-41.2658	35.0452	0.239003	0.991458
cox5b	prs_0.05	-7.57174	27.5953	0.78379	0.991458
cpa2	prs_0.05	-28.9751	26.011	0.265306	0.991458
cpa4	prs_0.05	17.2273	17.2572	0.318157	0.991458
cpb1	prs_0.05	-10.2739	22.8998	0.653688	0.991458
cpb2	prs_0.05	4.92224	8.84102	0.577702	0.991458
cpe	prs_0.05	-4.39569	15.2899	0.773739	0.991458
cpm	prs_0.05	22.9395	12.67	0.0702199	0.991458
cpped1	prs_0.05	-26.0769	26.3853	0.323006	0.991458
cpq	prs_0.05	-4.33231	13.7146	0.752087	0.991458
cpvl	prs_0.05	-10.207	16.323	0.531769	0.991458
cpxm1	prs_0.05	4.85179	27.3577	0.859237	0.991458
cpxm2	prs_0.05	10.9518	9.90646	0.268942	0.991458
cr1	prs_0.05	26.0064	13.8806	0.0609968	0.991458
cr2	prs_0.05	18.0004	18.1534	0.321411	0.991458
cracr2a	prs_0.05	-53.4398	34.1029	0.11712	0.991458
cradd	prs_0.05	-13.3269	30.1798	0.658793	0.991458
creg1	prs_0.05	14.1359	14.9085	0.343045	0.991458
creld1	prs_0.05	16.6723	14.624	0.254267	0.991458
creld2	prs_0.05	8.69869	20.4052	0.669893	0.991458
crh	prs_0.05	14.2598	34.5902	0.680159	0.991458
crhbp	prs_0.05	-14.5356	10.7703	0.177153	0.991458
crim1	prs_0.05	7.92734	7.81876	0.310643	0.991458
crisp2	prs_0.05	-34.0969	22.8677	0.135956	0.991458
crisp3	prs_0.05	-6.97312	10.7187	0.515339	0.991458
crkl	prs_0.05	-25.66	42.2363	0.5435	0.991458
crlf1	prs_0.05	-12.9488	10.0316	0.196778	0.991458
crnn	prs_0.05	-28.3698	26.5982	0.286157	0.991458
crtac1	prs_0.05	-17.7325	11.6033	0.126465	0.991458
crtam	prs_0.05	-17.9559	19.8773	0.366353	0.991458
crybb1	prs_0.05	13.9786	25.9599	0.590256	0.991458
crybb2	prs_0.05	-22.3965	25.7299	0.384062	0.991458
crygd	prs_0.05	46.61	38.4867	0.225877	0.991458
crym	prs_0.05	-24.4942	30.0116	0.414416	0.991458
cryzl1	prs_0.05	44.3553	36.5081	0.224396	0.991458
csde1	prs_0.05	-53.4201	48.1968	0.267708	0.991458
csf1	prs_0.05	-5.40635	10.3165	0.600248	0.991458
csf1r	prs_0.05	24.7084	15.2173	0.104447	0.991458
csf2	prs_0.05	-20.7451	14.3414	0.148042	0.991458
csf3	prs_0.05	-17.0268	19.3374	0.37859	0.991458
csf3r	prs_0.05	16.9105	11.5279	0.142409	0.991458
csnk2a1	prs_0.05	14.6213	17.8693	0.413229	0.991458
cspg4	prs_0.05	-8.29968	12.8196	0.517363	0.991458
csrp3	prs_0.05	27.5081	38.1849	0.471289	0.991458
cst1	prs_0.05	55.9607	40.8449	0.170673	0.991458
cst3	prs_0.05	7.38926	10.477	0.480637	0.991458
cst5	prs_0.05	-4.44479	21.808	0.838499	0.991458
cst6	prs_0.05	18.7177	18.8316	0.320253	0.991458
cst7	prs_0.05	-58.2633	37.3989	0.119268	0.991458
cstb	prs_0.05	6.28717	16.4175	0.701755	0.991458
ctbs	prs_0.05	10.5413	10.5682	0.31855	0.991458
cthrc1	prs_0.05	-1.68613	10.9349	0.877455	0.991458
ctrc	prs_0.05	-13.6059	24.731	0.582215	0.991458
ctrl	prs_0.05	46.9519	26.7258	0.0789602	0.991458
ctsc	prs_0.05	11.8846	17.1641	0.488683	0.991458
ctsd	prs_0.05	-19.2212	15.4119	0.212342	0.991458
ctse	prs_0.05	-33.737	20.7788	0.104465	0.991458
ctsf	prs_0.05	-9.13649	15.8004	0.563102	0.991458
ctsh	prs_0.05	-37.822	29.0624	0.193127	0.991458
ctsl	prs_0.05	1.72535	9.23922	0.851864	0.991458
ctso	prs_0.05	5.9964	11.7089	0.608566	0.991458
ctsv	prs_0.05	9.08437	16.0422	0.571207	0.991458
ctsz	prs_0.05	8.2805	12.2244	0.498173	0.991458
cwc15	prs_0.05	-24.2848	24.7407	0.326318	0.991458
cx3cl1	prs_0.05	-18.591	13.0609	0.154626	0.991458
cxadr	prs_0.05	-14.692	19.0602	0.440819	0.991458
cxcl1	prs_0.05	-29.8873	37.6352	0.427124	0.991458
cxcl10	prs_0.05	18.8754	25.8429	0.465156	0.991458
cxcl11	prs_0.05	6.45902	30.7937	0.833863	0.991458
cxcl12	prs_0.05	11.9044	16.0246	0.457556	0.991458
cxcl13	prs_0.05	-24.1053	23.7555	0.310242	0.991458
cxcl14	prs_0.05	-18.3094	23.9867	0.44528	0.991458
cxcl16	prs_0.05	14.5922	8.75857	0.0957117	0.991458
cxcl17	prs_0.05	23.8544	16.7255	0.15381	0.991458
cxcl3	prs_0.05	-39.3587	37.6032	0.295252	0.991458
cxcl5	prs_0.05	11.8459	44.8909	0.791872	0.991458
cxcl6	prs_0.05	-18.7602	30.0555	0.532509	0.991458
cxcl9	prs_0.05	-27.6781	25.9981	0.287054	0.991458
cyb5r2	prs_0.05	4.40713	21.998	0.841214	0.991458
cytl1	prs_0.05	6.33024	9.49498	0.504972	0.991458
daam1	prs_0.05	-13.3489	32.8486	0.684468	0.991458
dab2	prs_0.05	-24.222	44.3584	0.585033	0.991458
dag1	prs_0.05	-3.41148	18.6863	0.85514	0.991458
dapp1	prs_0.05	7.26609	48.1102	0.879953	0.991458
dars1	prs_0.05	-15.3531	29.1611	0.59855	0.991458
dbh	prs_0.05	55.636	43.4489	0.20038	0.991458
dbi	prs_0.05	22.3717	31.2382	0.473894	0.991458
dbn1	prs_0.05	-8.58436	20.4541	0.674715	0.991458
dbnl	prs_0.05	-26.4953	36.729	0.470684	0.991458
dcbld2	prs_0.05	-3.80092	13.5101	0.778451	0.991458
dcn	prs_0.05	-17.5614	8.78932	0.0457188	0.991458
dctd	prs_0.05	16.8579	37.6606	0.654426	0.991458
dctn1	prs_0.05	-32.3526	25.8719	0.211127	0.991458
dctn2	prs_0.05	-39.362	37.3529	0.291987	0.991458
dctpp1	prs_0.05	-9.99506	11.8881	0.400485	0.991458
dcxr	prs_0.05	13.0579	15.772	0.407723	0.991458
ddah1	prs_0.05	-20.8812	17.1087	0.222284	0.991458
ddc	prs_0.05	-27.2031	17.3269	0.116426	0.991458
ddhd2	prs_0.05	8.7333	26.284	0.73969	0.991458
ddi2	prs_0.05	-11.8021	30.9961	0.703384	0.991458
ddr1	prs_0.05	10.6781	8.83984	0.227073	0.991458
ddt	prs_0.05	-6.23436	15.8378	0.69385	0.991458
ddx58	prs_0.05	-37.9838	22.9419	0.0978005	0.991458
decr1	prs_0.05	-18.6778	38.0194	0.623239	0.991458
defa1_defa1b	prs_0.05	26.7752	20.2577	0.186265	0.991458
dgcr6	prs_0.05	-6.12838	17.5348	0.726717	0.991458
diablo	prs_0.05	-39.9128	43.3174	0.356845	0.991458
dipk2b	prs_0.05	-5.47348	11.0015	0.618823	0.991458
dkk1	prs_0.05	25.0296	23.5341	0.28754	0.991458
dkk3	prs_0.05	-6.20463	11.2613	0.581658	0.991458
dkk4	prs_0.05	-30.5267	18.0659	0.0910856	0.991458
dlg4	prs_0.05	-17.9446	28.3892	0.527331	0.991458
dlk1	prs_0.05	7.49611	21.5988	0.728547	0.991458
dll1	prs_0.05	5.77768	11.2382	0.607178	0.991458
dmd	prs_0.05	-5.71385	20.2829	0.778169	0.991458
dmp1	prs_0.05	-20.2854	24.0626	0.399219	0.991458
dnaja2	prs_0.05	-22.7883	32.5773	0.484233	0.991458
dnaja4	prs_0.05	-5.16016	28.3145	0.855392	0.991458
dnajb1	prs_0.05	-18.8954	34.6954	0.586026	0.991458
dnajb14	prs_0.05	5.07341	25.8671	0.844507	0.991458
dnajb6	prs_0.05	14.8298	33.6091	0.65904	0.991458
dnajc6	prs_0.05	21.9559	33.555	0.512906	0.991458
dnajc9	prs_0.05	5.33932	30.5029	0.861047	0.991458
dnm1	prs_0.05	54.9703	45.3191	0.225153	0.991458
dnm3	prs_0.05	16.579	21.7005	0.444879	0.991458
dnmbp	prs_0.05	-41.5756	24.4995	0.0897046	0.991458
dnpep	prs_0.05	-3.34453	22.279	0.880671	0.991458
dnph1	prs_0.05	-3.51085	20.5124	0.8641	0.991458
dok2	prs_0.05	-45.6482	48.1156	0.342769	0.991458
dpep1	prs_0.05	18.2191	19.3214	0.345712	0.991458
dpep2	prs_0.05	17.3821	11.3167	0.124554	0.991458
dpp10	prs_0.05	-4.4146	13.5885	0.745275	0.991458
dpp4	prs_0.05	-5.75117	10.1958	0.572707	0.991458
dpp6	prs_0.05	3.07466	12.8958	0.811554	0.991458
dpp7	prs_0.05	-22.8561	23.6335	0.333496	0.991458
dpt	prs_0.05	1.7588	10.1267	0.862118	0.991458
dpy30	prs_0.05	-25.6882	23.4378	0.273078	0.991458
draxin	prs_0.05	17.2268	16.8819	0.30753	0.991458
drg2	prs_0.05	-12.2631	22.5935	0.58729	0.991458
dsc2	prs_0.05	-9.70574	13.0038	0.455444	0.991458
dscam	prs_0.05	25.0264	13.8692	0.071169	0.991458
dsg2	prs_0.05	-10.8153	10.4102	0.29885	0.991458
dsg4	prs_0.05	-6.29758	19.5204	0.746989	0.991458
dtd1	prs_0.05	37.5102	34.6791	0.279421	0.991458
dtnb	prs_0.05	2.43513	16.7644	0.884509	0.991458
dtx3	prs_0.05	-12.4135	9.30034	0.18197	0.991458
dtymk	prs_0.05	15.158	27.1797	0.577057	0.991458
dusp13	prs_0.05	-22.6748	16.5307	0.170172	0.991458
dusp3	prs_0.05	45.8957	34.6578	0.185426	0.991458
dut	prs_0.05	30.2622	40.8931	0.459286	0.991458
dxo	prs_0.05	14.0473	18.1639	0.439311	0.991458
dynlt1	prs_0.05	8.96626	32.3041	0.781353	0.991458
ebag9	prs_0.05	-25.6624	37.7295	0.496402	0.991458
ebi3_il27	prs_0.05	3.71394	12.0624	0.758165	0.991458
echdc3	prs_0.05	-6.96016	24.5783	0.777038	0.991458
echs1	prs_0.05	49.976	36.731	0.17365	0.991458
eci2	prs_0.05	12.4882	24.6597	0.612563	0.991458
ecm1	prs_0.05	-12.3234	14.56	0.397344	0.991458
eda2r	prs_0.05	20.1256	14.0775	0.152832	0.991458
edar	prs_0.05	17.3037	36.6977	0.637272	0.991458
edf1	prs_0.05	29.8292	27.592	0.279669	0.991458
edil3	prs_0.05	7.03948	13.8778	0.611983	0.991458
eef1d	prs_0.05	-7.94196	36.3156	0.826891	0.991458
efcab14	prs_0.05	6.31582	10.6073	0.551565	0.991458
efemp1	prs_0.05	20.269	11.9462	0.0897625	0.991458
efhd1	prs_0.05	6.76974	13.7784	0.623196	0.991458
efna1	prs_0.05	11.4091	10.3586	0.27072	0.991458
efna4	prs_0.05	-1.82989	11.0916	0.86896	0.991458
egf	prs_0.05	-18.6492	41.3078	0.651653	0.991458
egflam	prs_0.05	-20.0885	12.3346	0.103401	0.991458
egfr	prs_0.05	8.23066	6.38718	0.197537	0.991458
egln1	prs_0.05	-9.2174	20.9955	0.660651	0.991458
ehbp1	prs_0.05	-17.1151	29.5887	0.562975	0.991458
ehd3	prs_0.05	12.9152	46.5258	0.781327	0.991458
eif2ak2	prs_0.05	-41.0079	43.2854	0.343449	0.991458
eif4b	prs_0.05	-3.98174	22.9417	0.862213	0.991458
eif4e	prs_0.05	27.6938	35.9217	0.440742	0.991458
eif4g1	prs_0.05	-31.6275	39.3287	0.421297	0.991458
elac1	prs_0.05	24.583	33.8881	0.468201	0.991458
elavl4	prs_0.05	54.6775	33.8174	0.105922	0.991458
eln	prs_0.05	-8.49089	13.5724	0.531581	0.991458
eloa	prs_0.05	-16.7331	21.4377	0.435074	0.991458
endou	prs_0.05	4.06556	21.2258	0.848105	0.991458
eng	prs_0.05	0.890834	6.14399	0.884717	0.991458
eno1	prs_0.05	-8.57932	31.4119	0.78476	0.991458
eno2	prs_0.05	7.28955	25.9833	0.779059	0.991458
eno3	prs_0.05	24.9368	21.9739	0.25645	0.991458
enpp6	prs_0.05	-16.271	14.1986	0.251821	0.991458
enpp7	prs_0.05	-25.9165	33.5606	0.439984	0.991458
entpd2	prs_0.05	-24.743	16.4084	0.131576	0.991458
entpd5	prs_0.05	-2.31099	8.47014	0.784978	0.991458
entpd6	prs_0.05	5.04464	10.977	0.645832	0.991458
entr1	prs_0.05	-16.383	22.3765	0.464081	0.991458
epcam	prs_0.05	-74.5057	38.5179	0.0530819	0.991458
epha1	prs_0.05	-4.55924	12.9753	0.725307	0.991458
epha2	prs_0.05	-1.86003	11.6582	0.873239	0.991458
epha4	prs_0.05	3.82433	11.3124	0.735317	0.991458
ephb4	prs_0.05	-5.67142	9.30197	0.542064	0.991458
ephb6	prs_0.05	4.99281	12.121	0.680404	0.991458
epo	prs_0.05	20.3241	29.7888	0.49507	0.991458
eppk1	prs_0.05	-53.4487	28.4546	0.0603371	0.991458
eps8l2	prs_0.05	-4.92025	10.9004	0.651716	0.991458
erbb2	prs_0.05	2.05548	8.87772	0.816902	0.991458
erbb3	prs_0.05	-14.3094	7.00332	0.0410364	0.991458
erbb4	prs_0.05	4.44705	8.78295	0.61263	0.991458
erbin	prs_0.05	-18.5089	40.887	0.65078	0.991458
ereg	prs_0.05	-11.992	31.8136	0.706217	0.991458
ermap	prs_0.05	-14.0151	17.8215	0.431631	0.991458
ern1	prs_0.05	-14.2898	14.8614	0.33629	0.991458
erp29	prs_0.05	34.7824	47.1898	0.461082	0.991458
erp44	prs_0.05	7.7881	10.2502	0.447377	0.991458
ervv_1	prs_0.05	15.0679	18.4701	0.414621	0.991458
esam	prs_0.05	4.68565	12.0249	0.696788	0.991458
esm1	prs_0.05	8.08135	13.6188	0.55292	0.991458
evi5	prs_0.05	7.17677	35.8052	0.841138	0.991458
extl1	prs_0.05	9.91763	19.0325	0.602308	0.991458
ezr	prs_0.05	-8.30307	9.42588	0.378388	0.991458
f10	prs_0.05	-14.6498	10.2794	0.154119	0.991458
f11	prs_0.05	-4.80506	11.8665	0.685535	0.991458
f11r	prs_0.05	-15.6033	22.3088	0.484291	0.991458
f12	prs_0.05	28.3168	16.2202	0.08086	0.991458
f2	prs_0.05	9.0936	5.83876	0.119372	0.991458
f3	prs_0.05	-17.5539	10.3278	0.0891987	0.991458
f7	prs_0.05	-7.42289	11.467	0.517425	0.991458
f9	prs_0.05	10.0583	7.00035	0.150777	0.991458
fabp2	prs_0.05	14.68	31.2618	0.638656	0.991458
fabp3	prs_0.05	21.3379	19.343	0.269976	0.991458
fabp5	prs_0.05	-9.24375	26.9058	0.731179	0.991458
fabp9	prs_0.05	-16.445	21.9905	0.454572	0.991458
fadd	prs_0.05	-14.3465	30.0173	0.632695	0.991458
fam13a	prs_0.05	-12.7552	26.7739	0.633789	0.991458
fam171a2	prs_0.05	45.6932	63.165	0.469442	0.991458
fam171b	prs_0.05	-21.3858	10.7223	0.0461029	0.991458
fam172a	prs_0.05	23.0419	24.6008	0.348956	0.991458
fam20a	prs_0.05	-7.00315	10.9233	0.521448	0.991458
fam3b	prs_0.05	29.7819	13.7008	0.0297313	0.991458
fam3c	prs_0.05	11.7179	11.304	0.299919	0.991458
farsa	prs_0.05	-10.2451	27.6531	0.711022	0.991458
fas	prs_0.05	2.11395	12.464	0.865322	0.991458
faslg	prs_0.05	-4.98118	14.3777	0.729005	0.991458
fbln2	prs_0.05	4.63836	11.9094	0.69693	0.991458
fbp1	prs_0.05	-24.776	26.2111	0.344538	0.991458
fcamr	prs_0.05	9.4791	27.3669	0.729066	0.991458
fcar	prs_0.05	36.1188	18.8437	0.0552764	0.991458
fcer1a	prs_0.05	-2.89557	9.50437	0.76063	0.991458
fcer2	prs_0.05	5.78886	19.702	0.768896	0.991458
fcgr2a	prs_0.05	40.7053	23.9768	0.089574	0.991458
fcgr2b	prs_0.05	-23.7048	23.0523	0.303811	0.991458
fcn1	prs_0.05	4.41014	22.168	0.84231	0.991458
fcrl1	prs_0.05	-2.59646	17.5998	0.882716	0.991458
fcrl2	prs_0.05	-7.4418	19.1894	0.69816	0.991458
fcrl5	prs_0.05	39.5668	22.4781	0.0783751	0.991458
fcrl6	prs_0.05	-26.0348	27.0773	0.336307	0.991458
fcrlb	prs_0.05	-13.7963	24.0138	0.565621	0.991458
fen1	prs_0.05	-21.2407	26.2169	0.417834	0.991458
fga	prs_0.05	17.3423	12.1921	0.154912	0.991458
fgd3	prs_0.05	11.5091	31.9092	0.718339	0.991458
fgf19	prs_0.05	-52.684	31.0597	0.0898529	0.991458
fgf2	prs_0.05	24.2759	26.9104	0.367008	0.991458
fgf21	prs_0.05	31.4559	46.751	0.501053	0.991458
fgf23	prs_0.05	-16.8744	21.6107	0.434904	0.991458
fgf5	prs_0.05	-14.0505	12.9779	0.278974	0.991458
fgfbp1	prs_0.05	-8.16567	12.0996	0.499761	0.991458
fgfbp2	prs_0.05	6.98672	19.6324	0.721935	0.991458
fgfbp3	prs_0.05	10.5041	14.6151	0.47232	0.991458
fgfr2	prs_0.05	-6.20596	8.22773	0.450689	0.991458
fgfr4	prs_0.05	-20.5797	20.9751	0.326527	0.991458
fgl1	prs_0.05	10.9029	25.1905	0.665149	0.991458
fgr	prs_0.05	-10.5414	23.9796	0.660229	0.991458
fhit	prs_0.05	8.11643	29.4226	0.782659	0.991458
fis1	prs_0.05	-15.0968	30.2256	0.617451	0.991458
fkbp4	prs_0.05	-10.9975	17.4815	0.529291	0.991458
fkbp5	prs_0.05	-36.1985	37.6865	0.336801	0.991458
fkbpl	prs_0.05	4.82732	23.457	0.836952	0.991458
fli1	prs_0.05	-44.2287	43.9346	0.314089	0.991458
flrt2	prs_0.05	7.89549	11.1579	0.479188	0.991458
flt1	prs_0.05	13.1542	8.7247	0.131639	0.991458
flt3lg	prs_0.05	-7.9165	13.3135	0.552098	0.991458
fmnl1	prs_0.05	-8.77807	25.9833	0.73549	0.991458
fn1	prs_0.05	-4.47744	10.4407	0.668039	0.991458
fndc1	prs_0.05	-7.82875	18.318	0.669104	0.991458
fnta	prs_0.05	5.88039	13.9345	0.673026	0.991458
folr1	prs_0.05	10.1304	10.8271	0.349456	0.991458
folr2	prs_0.05	-2.65787	11.3814	0.815353	0.991458
folr3	prs_0.05	26.5763	75.4121	0.724529	0.991458
foxj3	prs_0.05	-6.41542	17.766	0.718022	0.991458
foxo1	prs_0.05	-41.3596	33.7986	0.22107	0.991458
foxo3	prs_0.05	-30.8706	38.653	0.424492	0.991458
frzb	prs_0.05	16.8789	10.0992	0.0946684	0.991458
fstl1	prs_0.05	5.63776	8.85046	0.524128	0.991458
ftcd	prs_0.05	35.3868	26.2783	0.178113	0.991458
fuca1	prs_0.05	33.1345	32.8204	0.312708	0.991458
fuom	prs_0.05	-5.85999	18.6905	0.753882	0.991458
furin	prs_0.05	8.73659	13.0536	0.503316	0.991458
fus	prs_0.05	-7.52783	15.8396	0.634609	0.991458
fut1	prs_0.05	32.8908	24.9267	0.18701	0.991458
fut3_fut5	prs_0.05	-3.03964	17.8771	0.864988	0.991458
fut8	prs_0.05	-13.1429	23.0509	0.568566	0.991458
fxyd5	prs_0.05	-14.7135	25.9886	0.571295	0.991458
fyb1	prs_0.05	-17.942	36.475	0.622794	0.991458
gadd45gip1	prs_0.05	37.9871	21.0569	0.0712368	0.991458
gal	prs_0.05	-13.1594	25.6415	0.607809	0.991458
galnt10	prs_0.05	-6.83894	10.7998	0.526577	0.991458
galnt2	prs_0.05	-4.2035	10.1773	0.679588	0.991458
galnt3	prs_0.05	-14.6772	16.9677	0.38704	0.991458
galnt5	prs_0.05	16.119	10.6684	0.130821	0.991458
galnt7	prs_0.05	-9.75594	8.20264	0.234303	0.991458
gas6	prs_0.05	18.0022	9.71977	0.0640159	0.991458
gask1a	prs_0.05	12.4544	17.083	0.465976	0.991458
gast	prs_0.05	24.8937	48.3141	0.606383	0.991458
gbp1	prs_0.05	-18.0554	25.1129	0.472166	0.991458
gc	prs_0.05	-5.21327	10.3674	0.615072	0.991458
gcc1	prs_0.05	8.79576	42.7756	0.837085	0.991458
gcg	prs_0.05	-7.99244	50.32	0.873802	0.991458
gchfr	prs_0.05	11.4496	19.1049	0.548976	0.991458
gclm	prs_0.05	18.3696	18.1865	0.31247	0.991458
gcnt1	prs_0.05	-6.10877	13.6199	0.653782	0.991458
gdf15	prs_0.05	7.00341	15.5646	0.652743	0.991458
gdf2	prs_0.05	9.93835	13.7498	0.469807	0.991458
gdnf	prs_0.05	8.37992	15.0486	0.577627	0.991458
get3	prs_0.05	23.4736	21.9263	0.28437	0.991458
gfap	prs_0.05	-8.16043	18.0286	0.650813	0.991458
gfer	prs_0.05	-44.4263	24.7221	0.0723395	0.991458
gfra1	prs_0.05	6.41956	10.5649	0.543436	0.991458
gfra2	prs_0.05	10.4473	8.21545	0.203498	0.991458
gfra3	prs_0.05	-4.45071	11.0347	0.686701	0.991458
ggact	prs_0.05	33.8166	28.2328	0.231012	0.991458
ggct	prs_0.05	9.37081	19.0811	0.623356	0.991458
ggh	prs_0.05	25.3314	13.419	0.05907	0.991458
ggt5	prs_0.05	-3.0969	8.86531	0.726846	0.991458
gh1	prs_0.05	-113.008	71.2802	0.112881	0.991458
ghr	prs_0.05	13.9215	11.0065	0.205935	0.991458
ghrl	prs_0.05	-13.4051	31.5843	0.671259	0.991458
gigyf2	prs_0.05	-35.1992	30.3462	0.246089	0.991458
gimap8	prs_0.05	-25.1443	20.3423	0.216445	0.991458
gip	prs_0.05	4.21898	21.0481	0.841134	0.991458
gipc2	prs_0.05	-9.61178	11.5238	0.404242	0.991458
git1	prs_0.05	-5.18116	38.4361	0.892771	0.991458
gkn1	prs_0.05	-1.86403	11.0491	0.866031	0.991458
gla	prs_0.05	8.78932	14.6865	0.549536	0.991458
glb1	prs_0.05	13.2229	16.4649	0.421922	0.991458
glo1	prs_0.05	-15.2162	23.1056	0.51019	0.991458
glod4	prs_0.05	-8.29312	14.145	0.557681	0.991458
glrx	prs_0.05	14.99	22.5504	0.506224	0.991458
glrx5	prs_0.05	34.5719	35.1807	0.325766	0.991458
glyr1	prs_0.05	8.75471	24.1379	0.716834	0.991458
gm2a	prs_0.05	14.6316	15.055	0.331117	0.991458
gmfg	prs_0.05	23.6785	28.5966	0.407667	0.991458
gmpr	prs_0.05	-9.34596	19.8134	0.637143	0.991458
gmpr2	prs_0.05	16.0904	26.5138	0.543943	0.991458
gnas	prs_0.05	-59.1045	34.757	0.0890443	0.991458
gne	prs_0.05	-17.6487	26.0265	0.49771	0.991458
gnly	prs_0.05	13.0333	20.5687	0.526316	0.991458
gnpda1	prs_0.05	17.7595	13.3816	0.184463	0.991458
gnpda2	prs_0.05	9.91538	14.4051	0.491253	0.991458
golga3	prs_0.05	12.4145	30.8681	0.687556	0.991458
golm2	prs_0.05	-5.92862	8.50209	0.485611	0.991458
got1	prs_0.05	1.8564	13.7667	0.892734	0.991458
gp1ba	prs_0.05	-10.564	12.7153	0.406083	0.991458
gp1bb	prs_0.05	6.11324	27.0166	0.820987	0.991458
gp5	prs_0.05	7.06796	14.3568	0.622506	0.991458
gpa33	prs_0.05	-45.6477	53.8022	0.3962	0.991458
gpc1	prs_0.05	5.04343	11.4167	0.658666	0.991458
gpc5	prs_0.05	13.448	22.1519	0.543802	0.991458
gpd1	prs_0.05	21.1238	18.5617	0.255116	0.991458
gpha2	prs_0.05	25.5975	18.5589	0.167824	0.991458
gpi	prs_0.05	8.41892	18.6573	0.651819	0.991458
gpnmb	prs_0.05	-3.64738	10.996	0.740119	0.991458
gpr158	prs_0.05	13.2561	13.9008	0.34028	0.991458
gpr15l	prs_0.05	-20.4335	24.0506	0.395551	0.991458
gpr37	prs_0.05	-16.3203	25.678	0.525057	0.991458
grap2	prs_0.05	-35.9857	50.6118	0.47708	0.991458
grhpr	prs_0.05	5.36379	24.7387	0.828352	0.991458
grp	prs_0.05	-13.1705	21.2134	0.534699	0.991458
grpel1	prs_0.05	-32.5885	20.9413	0.119673	0.991458
gsn	prs_0.05	-4.39484	7.31629	0.548049	0.991458
gsr	prs_0.05	-13.7115	8.24593	0.0963571	0.991458
gsta1	prs_0.05	25.1951	27.0727	0.352042	0.991458
gstt2b	prs_0.05	-136.864	95.2824	0.150898	0.991458
gtpbp2	prs_0.05	8.0049	32.1335	0.803274	0.991458
guca2a	prs_0.05	-4.03459	12.7726	0.752097	0.991458
gusb	prs_0.05	41.2483	22.7025	0.0692392	0.991458
gzma	prs_0.05	-24.3202	13.4277	0.0701187	0.991458
gzmb	prs_0.05	-32.3228	25.123	0.198248	0.991458
gzmh	prs_0.05	-28.1634	28.512	0.32327	0.991458
hagh	prs_0.05	15.0016	28.6722	0.600832	0.991458
hao1	prs_0.05	27.0496	43.023	0.529533	0.991458
hars1	prs_0.05	-7.1885	30.6368	0.814493	0.991458
havcr1	prs_0.05	39.0177	23.4768	0.0965276	0.991458
havcr2	prs_0.05	7.12764	13.0766	0.585709	0.991458
hbq1	prs_0.05	18.9802	24.2456	0.43373	0.991458
hbz	prs_0.05	-38.8666	41.539	0.349452	0.991458
hcls1	prs_0.05	-12.2786	22.008	0.576905	0.991458
hddc2	prs_0.05	8.15899	17.502	0.641093	0.991458
hdgf	prs_0.05	-32.186	37.6498	0.392623	0.991458
heg1	prs_0.05	8.82173	10.1217	0.383452	0.991458
hepacam2	prs_0.05	-6.32279	16.5351	0.702178	0.991458
heph	prs_0.05	-16.3992	10.3098	0.111702	0.991458
hexim1	prs_0.05	-22.3859	32.2601	0.487736	0.991458
hgf	prs_0.05	17.8678	13.332	0.180182	0.991458
hgfac	prs_0.05	1.55591	11.2049	0.889562	0.991458
hgs	prs_0.05	-27.3128	30.9679	0.377798	0.991458
hhex	prs_0.05	-4.95251	30.1023	0.86932	0.991458
hip1r	prs_0.05	3.81462	16.9045	0.821469	0.991458
hjv	prs_0.05	-9.032	17.1959	0.599418	0.991458
hla_a	prs_0.05	-26.5355	12.9483	0.040436	0.991458
hla_dra	prs_0.05	10.2402	14.2959	0.473808	0.991458
hla_e	prs_0.05	-5.17949	10.9759	0.637002	0.991458
hmbs	prs_0.05	6.11563	17.2662	0.723193	0.991458
hmcn2	prs_0.05	14.727	22.7524	0.51746	0.991458
hmgcl	prs_0.05	32.0419	19.7221	0.104242	0.991458
hmox1	prs_0.05	12.3463	18.1568	0.496521	0.991458
hmox2	prs_0.05	-7.13808	17.6913	0.686597	0.991458
hnmt	prs_0.05	4.82306	17.4534	0.782289	0.991458
hnrnpk	prs_0.05	-22.2095	30.5319	0.466974	0.991458
hnrnpul1	prs_0.05	11.4748	19.5134	0.556504	0.991458
hpcal1	prs_0.05	-10.6795	29.3593	0.716045	0.991458
hpgds	prs_0.05	-6.18544	14.6655	0.673198	0.991458
hpse	prs_0.05	9.5761	37.1957	0.796831	0.991458
hrc	prs_0.05	9.67991	13.7031	0.479943	0.991458
hrg	prs_0.05	8.32299	12.4493	0.503787	0.991458
hs1bp3	prs_0.05	29.8918	35.8096	0.403869	0.991458
hs6st1	prs_0.05	1.8839	13.3115	0.887456	0.991458
hs6st2	prs_0.05	-6.69489	13.1132	0.609672	0.991458
hsbp1	prs_0.05	40.6733	38.0846	0.285541	0.991458
hsd11b1	prs_0.05	-20.9724	15.7145	0.182018	0.991458
hsd17b14	prs_0.05	-31.6166	23.8139	0.184303	0.991458
hsdl2	prs_0.05	-3.51627	18.6128	0.850159	0.991458
hspa1a	prs_0.05	-28.1198	28.1292	0.317479	0.991458
hspa2	prs_0.05	21.8097	13.4483	0.104867	0.991458
hspb1	prs_0.05	-23.1315	27.5067	0.400386	0.991458
hspb6	prs_0.05	-7.29692	14.6059	0.617369	0.991458
hspg2	prs_0.05	2.06068	9.49203	0.828134	0.991458
htra2	prs_0.05	-25.5663	24.0476	0.287719	0.991458
hyal1	prs_0.05	10.3442	8.63316	0.230847	0.991458
hyou1	prs_0.05	4.61548	8.2802	0.57725	0.991458
ica1	prs_0.05	-44.6143	31.4309	0.155778	0.991458
icam1	prs_0.05	8.51659	10.8098	0.430785	0.991458
icam2	prs_0.05	17.4168	12.3405	0.158146	0.991458
icam3	prs_0.05	9.91512	9.84402	0.313834	0.991458
icam4	prs_0.05	-10.078	21.0646	0.632344	0.991458
icam5	prs_0.05	38.2312	17.6599	0.0304047	0.991458
ido1	prs_0.05	-22.1928	24.9187	0.373146	0.991458
ids	prs_0.05	0.582494	3.48899	0.867409	0.991458
idua	prs_0.05	17.3507	18.26	0.342015	0.991458
ifi30	prs_0.05	9.97076	14.9086	0.503633	0.991458
ifnar1	prs_0.05	5.54471	10.103	0.583132	0.991458
ifng	prs_0.05	-41.8815	45.8384	0.360892	0.991458
ifngr1	prs_0.05	-4.10973	7.87466	0.601748	0.991458
ifngr2	prs_0.05	11.4946	20.4326	0.573735	0.991458
ifnlr1	prs_0.05	11.3147	14.6	0.438355	0.991458
igbp1	prs_0.05	15.8872	24.2273	0.511985	0.991458
igdcc4	prs_0.05	2.17042	10.1056	0.829945	0.991458
igf1r	prs_0.05	2.25651	8.31903	0.786203	0.991458
igf2r	prs_0.05	1.76491	8.8219	0.841435	0.991458
igfbp1	prs_0.05	68.371	48.3478	0.157326	0.991458
igfbp2	prs_0.05	-29.515	23.7531	0.214031	0.991458
igfbp3	prs_0.05	10.9467	11.0964	0.323888	0.991458
igfbp4	prs_0.05	28.8191	15.5171	0.0632833	0.991458
igfbp6	prs_0.05	5.17287	10.9774	0.637481	0.991458
igfbp7	prs_0.05	14.4924	11.33	0.200864	0.991458
igfbpl1	prs_0.05	7.31279	13.0242	0.574475	0.991458
iglc2	prs_0.05	5.62997	9.6616	0.560088	0.991458
igsf21	prs_0.05	18.901	15.6529	0.227245	0.991458
igsf8	prs_0.05	-4.19338	11.5825	0.717321	0.991458
igsf9	prs_0.05	32.944	30.6535	0.282507	0.991458
ikbkg	prs_0.05	-45.9096	36.1598	0.204224	0.991458
il12a_il12b	prs_0.05	-36.8528	30.0075	0.219408	0.991458
il12b	prs_0.05	-26.5443	21.1914	0.21036	0.991458
il12rb1	prs_0.05	12.0244	14.7571	0.41518	0.991458
il13ra1	prs_0.05	14.9055	8.52987	0.0805674	0.991458
il15	prs_0.05	24.7006	12.7711	0.0531081	0.991458
il16	prs_0.05	-11.3404	16.3521	0.487991	0.991458
il17c	prs_0.05	-35.8085	27.5346	0.193441	0.991458
il17d	prs_0.05	-5.79608	13.4552	0.666638	0.991458
il17ra	prs_0.05	-17.3334	17.2966	0.316289	0.991458
il17rb	prs_0.05	-33.0932	21.1927	0.118405	0.991458
il18	prs_0.05	-9.29902	18.0395	0.606221	0.991458
il18bp	prs_0.05	7.84067	11.6165	0.499704	0.991458
il18r1	prs_0.05	8.72337	12.5452	0.486837	0.991458
il18rap	prs_0.05	14.2052	68.9169	0.836697	0.991458
il19	prs_0.05	46.1319	27.4196	0.0924914	0.991458
il1b	prs_0.05	9.5511	22.5213	0.671502	0.991458
il1r1	prs_0.05	16.7259	8.78169	0.056835	0.991458
il1r2	prs_0.05	3.95647	7.2402	0.584753	0.991458
il1rap	prs_0.05	-14.5476	17.5333	0.406707	0.991458
il1rl1	prs_0.05	-8.11011	18.1098	0.654278	0.991458
il1rl2	prs_0.05	13.1925	15.4475	0.393099	0.991458
il1rn	prs_0.05	23.4679	20.7251	0.257496	0.991458
il2ra	prs_0.05	3.02552	15.6777	0.846974	0.991458
il31ra	prs_0.05	-15.4345	15.8359	0.32974	0.991458
il32	prs_0.05	-28.2959	16.1917	0.0805497	0.991458
il4r	prs_0.05	26.4433	13.9438	0.0579116	0.991458
il6	prs_0.05	62.1294	28.7986	0.0309821	0.991458
il6r	prs_0.05	16.1591	13.402	0.227932	0.991458
il6st	prs_0.05	10.7187	6.49818	0.099053	0.991458
il7	prs_0.05	-23.9717	25.691	0.350784	0.991458
il7r	prs_0.05	19.7631	20.639	0.33829	0.991458
ilkap	prs_0.05	6.10036	23.1549	0.792198	0.991458
immt	prs_0.05	-2.22612	16.3093	0.891432	0.991458
impact	prs_0.05	-4.28873	22.206	0.846856	0.991458
inhbb	prs_0.05	15.8766	20.1745	0.431307	0.991458
inpp1	prs_0.05	-11.5044	21.5066	0.592704	0.991458
inpp5d	prs_0.05	-9.09762	22.7417	0.689129	0.991458
inpp5j	prs_0.05	35.3097	16.8926	0.0366033	0.991458
inppl1	prs_0.05	-37.5623	38.6106	0.330634	0.991458
insl4	prs_0.05	22.3381	20.0661	0.265621	0.991458
insl5	prs_0.05	31.7395	38.2849	0.407091	0.991458
insr	prs_0.05	-5.64362	6.63513	0.395016	0.991458
ipcef1	prs_0.05	-55.2488	35.5689	0.120362	0.991458
iqgap2	prs_0.05	-35.6012	21.3128	0.0948451	0.991458
irak1	prs_0.05	-27.1435	27.4106	0.322056	0.991458
islr2	prs_0.05	16.2623	14.8753	0.274295	0.991458
ism1	prs_0.05	29.6308	15.4715	0.0554766	0.991458
ist1	prs_0.05	14.6866	39.3276	0.708822	0.991458
itga11	prs_0.05	16.7002	13.1389	0.20372	0.991458
itga2	prs_0.05	-19.3714	13.1464	0.140622	0.991458
itga6	prs_0.05	-5.41847	21.0086	0.796472	0.991458
itgal	prs_0.05	9.40334	17.3909	0.588714	0.991458
itgam	prs_0.05	18.7648	12.1175	0.121492	0.991458
itgav	prs_0.05	3.15802	6.14499	0.607312	0.991458
itgb1	prs_0.05	-5.92553	7.6654	0.439513	0.991458
itgb1bp2	prs_0.05	-41.0102	44.0751	0.352139	0.991458
itgb2	prs_0.05	12.9894	10.6148	0.22107	0.991458
itgb5	prs_0.05	-10.8242	14.5098	0.455677	0.991458
itgb6	prs_0.05	-16.7157	11.7769	0.155802	0.991458
itgb7	prs_0.05	-8.90314	18.0396	0.621638	0.991458
itgbl1	prs_0.05	8.79151	13.9907	0.529757	0.991458
itih3	prs_0.05	-21.3341	14.9829	0.154485	0.991458
itih4	prs_0.05	2.34787	10.1025	0.816225	0.991458
itm2a	prs_0.05	7.81856	23.9715	0.744304	0.991458
itpr1	prs_0.05	22.7152	27.6904	0.412037	0.991458
jam2	prs_0.05	6.58765	9.81131	0.501948	0.991458
jam3	prs_0.05	11.2018	19.9042	0.573584	0.991458
jpt2	prs_0.05	24.7207	34.7269	0.476556	0.991458
kazald1	prs_0.05	-8.66098	17.9427	0.629309	0.991458
kazn	prs_0.05	-45.9782	41.3312	0.26596	0.991458
kctd5	prs_0.05	-20.2048	17.2248	0.240801	0.991458
kdr	prs_0.05	-5.53967	9.72709	0.569014	0.991458
kel	prs_0.05	12.5228	14.2452	0.37936	0.991458
khk	prs_0.05	43.6712	22.849	0.0559755	0.991458
kiaa0319	prs_0.05	20.4552	12.2478	0.0949075	0.991458
kif1c	prs_0.05	14.9311	14.3923	0.299541	0.991458
kif22	prs_0.05	35.9338	48.7665	0.461216	0.991458
kifbp	prs_0.05	-14.1238	32.9871	0.668536	0.991458
kir2dl2	prs_0.05	-68.0628	34.3017	0.0472372	0.991458
kir2dl3	prs_0.05	-59.6494	30.6939	0.0519797	0.991458
kirrel2	prs_0.05	-4.59801	15.6745	0.769262	0.991458
kit	prs_0.05	-20.0687	11.1281	0.0713293	0.991458
kitlg	prs_0.05	11.3112	14.2249	0.426522	0.991458
klb	prs_0.05	10.135	29.7655	0.733486	0.991458
klf4	prs_0.05	8.23104	16.1966	0.611321	0.991458
klhl41	prs_0.05	25.9964	19.6994	0.18696	0.991458
klk10	prs_0.05	-3.121	15.7532	0.842954	0.991458
klk11	prs_0.05	6.34377	11.7798	0.590215	0.991458
klk13	prs_0.05	-6.51811	17.3541	0.70722	0.991458
klk14	prs_0.05	8.93737	18.1671	0.622755	0.991458
klk15	prs_0.05	26.4496	20.6692	0.200672	0.991458
klk6	prs_0.05	-7.18913	11.7978	0.542289	0.991458
klk7	prs_0.05	-25.6187	15.4242	0.0967341	0.991458
klk8	prs_0.05	5.3049	14.0106	0.704962	0.991458
klkb1	prs_0.05	11.8584	9.55233	0.214461	0.991458
klrb1	prs_0.05	-24.1227	14.494	0.0960541	0.991458
klrd1	prs_0.05	-9.1937	18.2082	0.613618	0.991458
klrf1	prs_0.05	2.91116	16.527	0.860181	0.991458
klrk1	prs_0.05	-14.9933	18.3195	0.413114	0.991458
krt18	prs_0.05	11.5364	25.5867	0.652081	0.991458
krt19	prs_0.05	-6.80351	26.1561	0.794779	0.991458
krt5	prs_0.05	-27.7248	20.0075	0.16584	0.991458
kyat1	prs_0.05	-13.2961	21.8173	0.542245	0.991458
kynu	prs_0.05	-1.9959	14.7339	0.892246	0.991458
l1cam	prs_0.05	6.20963	10.9478	0.57058	0.991458
l3hypdh	prs_0.05	11.815	35.2917	0.737792	0.991458
lacrt	prs_0.05	14.7871	19.4913	0.448066	0.991458
lag3	prs_0.05	31.8396	15.762	0.043388	0.991458
lair1	prs_0.05	8.72674	13.393	0.514671	0.991458
lair2	prs_0.05	81.4309	42.0489	0.0528046	0.991458
lama4	prs_0.05	2.89073	13.0862	0.825173	0.991458
lamb1	prs_0.05	-9.08035	11.8969	0.445318	0.991458
lamp1	prs_0.05	7.10469	11.1036	0.522272	0.991458
lamp2	prs_0.05	11.347	7.15411	0.11273	0.991458
lap3	prs_0.05	-14.4494	18.995	0.446845	0.991458
lat	prs_0.05	-4.80619	30.2085	0.873591	0.991458
lat2	prs_0.05	-31.167	49.5597	0.529432	0.991458
lbp	prs_0.05	44.1897	23.0445	0.055171	0.991458
lbr	prs_0.05	-22.1664	27.2006	0.415121	0.991458
lcat	prs_0.05	-1.19726	8.52779	0.888349	0.991458
lcn15	prs_0.05	51.3738	24.2447	0.0340997	0.991458
lcn2	prs_0.05	18.1558	14.4973	0.210446	0.991458
lcp1	prs_0.05	-2.74264	18.8179	0.884122	0.991458
ldlr	prs_0.05	-27.1685	19.5712	0.165086	0.991458
ldlrap1	prs_0.05	7.64052	38.66	0.843333	0.991458
lect2	prs_0.05	10.9258	25.8071	0.672031	0.991458
lep	prs_0.05	33.1172	26.2749	0.207528	0.991458
lepr	prs_0.05	7.55305	11.9331	0.526769	0.991458
letm1	prs_0.05	21.0282	20.7408	0.310658	0.991458
lgals1	prs_0.05	18.2933	12.9328	0.157226	0.991458
lgals3	prs_0.05	-15.53	11.3448	0.171034	0.991458
lgals4	prs_0.05	-5.93992	20.3743	0.77064	0.991458
lgals7_lgals7b	prs_0.05	12.4368	16.3056	0.44563	0.991458
lgals9	prs_0.05	10.2875	11.9703	0.390119	0.991458
lgmn	prs_0.05	2.34834	14.2008	0.868656	0.991458
lhb	prs_0.05	34.5607	35.1384	0.325338	0.991458
lhpp	prs_0.05	7.27944	23.3226	0.754951	0.991458
lifr	prs_0.05	13.3146	9.45169	0.158931	0.991458
lilra2	prs_0.05	17.3576	13.7081	0.205439	0.991458
lilra3	prs_0.05	-22.5561	55.9432	0.686806	0.991458
lilra5	prs_0.05	14.6019	12.518	0.243431	0.991458
lilra6	prs_0.05	42.6423	29.0016	0.141479	0.991458
lilrb2	prs_0.05	-2.67056	13.4972	0.843156	0.991458
lilrb4	prs_0.05	2.5066	16.7378	0.880957	0.991458
lilrb5	prs_0.05	4.64155	27.9531	0.86812	0.991458
lipf	prs_0.05	22.1182	23.7435	0.351578	0.991458
lmnb1	prs_0.05	28.5374	24.0901	0.236179	0.991458
lmnb2	prs_0.05	-2.43732	10.7213	0.820164	0.991458
lmod1	prs_0.05	-20.4565	13.7325	0.136327	0.991458
lonp1	prs_0.05	73.9934	34.2757	0.0308749	0.991458
lpa	prs_0.05	-80.8915	71.7269	0.259425	0.991458
lpcat2	prs_0.05	-13.3041	16.716	0.4261	0.991458
lpl	prs_0.05	-15.8429	18.5429	0.392894	0.991458
lpo	prs_0.05	-31.9044	23.5905	0.176247	0.991458
lrg1	prs_0.05	8.20813	10.3654	0.428436	0.991458
lrig1	prs_0.05	11.994	13.5757	0.376974	0.991458
lrp1	prs_0.05	13.0743	10.4184	0.209513	0.991458
lrp11	prs_0.05	-5.7888	13.6538	0.671589	0.991458
lrpap1	prs_0.05	42.1704	22.5817	0.0618447	0.991458
lrrc25	prs_0.05	5.46663	15.3288	0.721374	0.991458
lrrfip1	prs_0.05	-7.26933	19.2347	0.705486	0.991458
lrrn1	prs_0.05	-24.333	15.0554	0.106054	0.991458
lrtm2	prs_0.05	13.4846	10.4919	0.198716	0.991458
lsp1	prs_0.05	9.23472	15.9961	0.563733	0.991458
lta	prs_0.05	-10.1633	16.0077	0.525498	0.991458
ltbp2	prs_0.05	5.23922	11.8499	0.658397	0.991458
ltbp3	prs_0.05	5.07526	21.3567	0.812159	0.991458
ltbr	prs_0.05	-4.63316	10.6655	0.663997	0.991458
luzp2	prs_0.05	-25.4505	17.6296	0.148854	0.991458
lxn	prs_0.05	27.6063	26.8783	0.304386	0.991458
ly6d	prs_0.05	-16.5489	14.3386	0.248445	0.991458
ly9	prs_0.05	10.3934	11.4325	0.363294	0.991458
ly96	prs_0.05	29.8559	14.1358	0.0346869	0.991458
lyn	prs_0.05	-20.6465	33.8568	0.541986	0.991458
lypd3	prs_0.05	26.6857	13.1549	0.042508	0.991458
lysmd3	prs_0.05	-37.4138	40.931	0.360687	0.991458
lztfl1	prs_0.05	13.7827	28.3451	0.626796	0.991458
mad1l1	prs_0.05	-28.0106	19.262	0.145901	0.991458
mamdc4	prs_0.05	18.9657	21.6996	0.382117	0.991458
man1a2	prs_0.05	-3.00948	10.033	0.764211	0.991458
man2b2	prs_0.05	-16.1938	23.3476	0.487941	0.991458
mansc1	prs_0.05	3.97364	10.6665	0.709495	0.991458
map2	prs_0.05	-28.4318	18.2859	0.119992	0.991458
map2k1	prs_0.05	-4.769	25.4725	0.851488	0.991458
map2k6	prs_0.05	-13.8425	39.8326	0.728205	0.991458
map4k5	prs_0.05	-36.5083	44.522	0.412218	0.991458
mapk9	prs_0.05	-19.3981	17.0101	0.254132	0.991458
mapkapk2	prs_0.05	9.03883	29.1401	0.756422	0.991458
marco	prs_0.05	5.34859	10.1557	0.598435	0.991458
mars1	prs_0.05	16.8855	33.8782	0.618194	0.991458
masp1	prs_0.05	9.32854	9.15864	0.308423	0.991458
matn2	prs_0.05	14.8655	11.605	0.200219	0.991458
matn3	prs_0.05	3.23426	12.5409	0.796487	0.991458
mavs	prs_0.05	-54.3951	36.4931	0.136085	0.991458
max	prs_0.05	-27.4136	41.9973	0.513923	0.991458
mb	prs_0.05	10.36	20.1326	0.606842	0.991458
mbl2	prs_0.05	-14.1915	42.8135	0.740289	0.991458
mcam	prs_0.05	-2.61879	12.1016	0.828676	0.991458
mcemp1	prs_0.05	50.3967	36.2972	0.165011	0.991458
mcfd2	prs_0.05	-3.17305	17.3279	0.854706	0.991458
mdga1	prs_0.05	30.9961	27.6503	0.262294	0.991458
mdk	prs_0.05	-11.9504	20.1751	0.553631	0.991458
mecr	prs_0.05	61.9502	36.3283	0.08815	0.991458
med18	prs_0.05	-26.6933	30.5296	0.381938	0.991458
megf10	prs_0.05	20.6619	15.1661	0.173087	0.991458
megf9	prs_0.05	3.67657	6.81663	0.589647	0.991458
meltf	prs_0.05	1.80857	11.5378	0.875442	0.991458
ment	prs_0.05	-3.80158	8.61051	0.658851	0.991458
mepe	prs_0.05	5.93148	9.9086	0.54943	0.991458
mertk	prs_0.05	3.75931	9.67465	0.697594	0.991458
metap1d	prs_0.05	-8.50434	32.6581	0.794552	0.991458
metap2	prs_0.05	-22.4971	22.8644	0.325152	0.991458
mfap4	prs_0.05	-2.16294	12.5404	0.863063	0.991458
mfap5	prs_0.05	3.08425	15.7337	0.844589	0.991458
mgll	prs_0.05	-22.3402	34.5021	0.51731	0.991458
mgmt	prs_0.05	-23.1289	48.6528	0.634514	0.991458
mia	prs_0.05	5.28539	14.3247	0.712152	0.991458
mif	prs_0.05	15.7521	27.0681	0.560609	0.991458
milr1	prs_0.05	6.68887	20.0766	0.73901	0.991458
mink1	prs_0.05	13.2494	36.7463	0.718428	0.991458
mitd1	prs_0.05	-35.0488	38.6563	0.364582	0.991458
mln	prs_0.05	19.5759	35.4521	0.580828	0.991458
mmp10	prs_0.05	3.78433	23.4026	0.871539	0.991458
mmp12	prs_0.05	-14.5447	20.6697	0.481641	0.991458
mmp3	prs_0.05	-11.8247	18.8721	0.530945	0.991458
mmp7	prs_0.05	-9.94965	18.9505	0.599563	0.991458
mmp8	prs_0.05	21.4435	29.2079	0.46285	0.991458
mmp9	prs_0.05	39.8466	24.0869	0.0980776	0.991458
mocs2	prs_0.05	7.64557	26.2749	0.771066	0.991458
mpi	prs_0.05	12.237	34.1182	0.719849	0.991458
mpig6b	prs_0.05	-32.2198	30.4243	0.289599	0.991458
mpo	prs_0.05	-10.3566	18.5342	0.576314	0.991458
mrc1	prs_0.05	9.62255	11.0534	0.384007	0.991458
mri1	prs_0.05	7.65213	27.1503	0.778065	0.991458
mrpl58	prs_0.05	-12.6399	28.8255	0.661029	0.991458
msln	prs_0.05	16.2307	22.0273	0.461223	0.991458
msmb	prs_0.05	-32.1177	27.2864	0.239179	0.991458
msr1	prs_0.05	21.9817	17.4827	0.208639	0.991458
msra	prs_0.05	-25.8514	28.7943	0.3693	0.991458
mst1	prs_0.05	-30.7766	26.162	0.239449	0.991458
mstn	prs_0.05	-8.60724	20.5472	0.675291	0.991458
mtdh	prs_0.05	32.4984	36.6393	0.375095	0.991458
mthfsd	prs_0.05	28.2975	44.7628	0.527283	0.991458
mtif3	prs_0.05	33.5114	34.7589	0.334998	0.991458
mtss1	prs_0.05	-45.3841	44.2641	0.305228	0.991458
mtss2	prs_0.05	8.12891	39.2859	0.836076	0.991458
mtus1	prs_0.05	-23.3484	20.7421	0.260321	0.991458
muc13	prs_0.05	-24.2254	19.6654	0.218001	0.991458
muc2	prs_0.05	75.3853	36.4849	0.0388163	0.991458
mvk	prs_0.05	-31.8777	29.1763	0.274582	0.991458
mxra8	prs_0.05	-17.0853	11.8773	0.150305	0.991458
mybpc2	prs_0.05	-6.47381	33.451	0.846544	0.991458
mycbp2	prs_0.05	-26.4596	26.5966	0.319816	0.991458
mydgf	prs_0.05	39.1227	39.7039	0.324453	0.991458
myh9	prs_0.05	-20.2443	44.7948	0.65132	0.991458
myoc	prs_0.05	2.74371	17.6405	0.8764	0.991458
myom3	prs_0.05	-25.5129	36.5477	0.485138	0.991458
mzb1	prs_0.05	7.7594	19.9688	0.697591	0.991458
naa80	prs_0.05	55.2715	48.0098	0.249636	0.991458
naaa	prs_0.05	-7.23975	23.392	0.756946	0.991458
nacc1	prs_0.05	-7.12664	22.0988	0.747083	0.991458
nadk	prs_0.05	-12.453	21.4261	0.561105	0.991458
nagk	prs_0.05	34.4554	22.5421	0.1264	0.991458
nagpa	prs_0.05	-3.91787	8.09915	0.628574	0.991458
nap1l4	prs_0.05	3.08324	16.2731	0.849726	0.991458
nars1	prs_0.05	19.5391	18.7391	0.297098	0.991458
nbn	prs_0.05	-12.3751	20.495	0.545972	0.991458
ncam1	prs_0.05	-1.73242	11.1623	0.876663	0.991458
ncam2	prs_0.05	4.08452	10.3	0.691698	0.991458
ncan	prs_0.05	-1.97199	14.46	0.891525	0.991458
nck2	prs_0.05	-17.6568	42.0008	0.674202	0.991458
ncr1	prs_0.05	3.95284	14.2153	0.78096	0.991458
ncr3lg1	prs_0.05	21.6013	13.1595	0.100703	0.991458
ndrg1	prs_0.05	33.9527	27.4421	0.216003	0.991458
ndufb7	prs_0.05	32.3308	35.3691	0.360672	0.991458
ndufs6	prs_0.05	-49.335	31.5901	0.118362	0.991458
necap2	prs_0.05	31.8068	26.553	0.230979	0.991458
nectin2	prs_0.05	-18.472	10.9988	0.0930714	0.991458
nectin4	prs_0.05	8.17856	11.6905	0.484186	0.991458
nedd4l	prs_0.05	12.065	19.3792	0.533569	0.991458
nefl	prs_0.05	10.9985	16.8654	0.514317	0.991458
nek7	prs_0.05	26.2081	29.8203	0.37948	0.991458
nell1	prs_0.05	19.8836	16.1044	0.216961	0.991458
nell2	prs_0.05	3.81701	11.1016	0.730979	0.991458
neo1	prs_0.05	-12.8582	8.74282	0.141379	0.991458
nexn	prs_0.05	-9.61488	27.3354	0.725037	0.991458
nfasc	prs_0.05	9.0667	10.5413	0.389733	0.991458
nfatc1	prs_0.05	-49.0974	38.5296	0.202573	0.991458
nfkbie	prs_0.05	-25.6087	19.5605	0.190473	0.991458
nfu1	prs_0.05	18.096	40.7917	0.65732	0.991458
nfx1	prs_0.05	16.849	26.8664	0.530573	0.991458
nfya	prs_0.05	-2.13535	15.7705	0.892295	0.991458
nhlrc3	prs_0.05	2.40474	12.3357	0.84544	0.991458
nid1	prs_0.05	-3.82987	14.9961	0.798422	0.991458
nid2	prs_0.05	37.5312	29.6231	0.205179	0.991458
ninj1	prs_0.05	13.88	22.2054	0.531927	0.991458
nit1	prs_0.05	11.6857	18.7561	0.533266	0.991458
nit2	prs_0.05	26.223	28.738	0.36152	0.991458
nme3	prs_0.05	-13.5602	9.11215	0.136722	0.991458
nmi	prs_0.05	-16.3427	28.4555	0.56575	0.991458
nmnat1	prs_0.05	-4.46814	29.6418	0.880183	0.991458
nomo1	prs_0.05	18.8839	9.07225	0.0373946	0.991458
nos1	prs_0.05	-7.51403	21.0085	0.720596	0.991458
nos3	prs_0.05	-17.8677	20.662	0.387174	0.991458
notch2	prs_0.05	8.55442	8.00053	0.284973	0.991458
notch3	prs_0.05	20.6423	12.9401	0.110671	0.991458
npc2	prs_0.05	15.9594	12.1314	0.188336	0.991458
npdc1	prs_0.05	11.132	11.6295	0.338463	0.991458
npl	prs_0.05	33.3618	17.0775	0.0507624	0.991458
nppc	prs_0.05	6.05935	18.178	0.738884	0.991458
nptn	prs_0.05	-39.7981	32.5338	0.22123	0.991458
nptx1	prs_0.05	10.2147	15.834	0.518857	0.991458
nptx2	prs_0.05	6.4955	13.071	0.619233	0.991458
nptxr	prs_0.05	23.7175	13.332	0.075248	0.991458
npy	prs_0.05	-8.02708	26.0071	0.75759	0.991458
nrgn	prs_0.05	7.52474	36.0931	0.834854	0.991458
nrp1	prs_0.05	-2.31206	10.8209	0.830809	0.991458
nrp2	prs_0.05	10.7017	11.1274	0.336186	0.991458
nsfl1c	prs_0.05	-3.83441	26.0011	0.882761	0.991458
nt5c	prs_0.05	32.2735	29.4006	0.272336	0.991458
nt5c1a	prs_0.05	-16.5846	12.1478	0.172189	0.991458
nt5c3a	prs_0.05	18.5296	34.8105	0.594522	0.991458
nt5e	prs_0.05	-8.35681	20.5897	0.684838	0.991458
ntf3	prs_0.05	-14.2815	13.8974	0.304125	0.991458
ntf4	prs_0.05	11.3204	15.4707	0.464335	0.991458
ntprobnp	prs_0.05	50.7573	38.7624	0.190391	0.991458
ntrk2	prs_0.05	4.34184	9.36996	0.643095	0.991458
ntrk3	prs_0.05	-6.24466	7.83165	0.425246	0.991458
nub1	prs_0.05	-25.5809	33.1388	0.440159	0.991458
nucb2	prs_0.05	21.7964	14.6973	0.138076	0.991458
nudc	prs_0.05	-14.657	25.1189	0.559556	0.991458
nudt16	prs_0.05	23.4561	34.7725	0.49996	0.991458
nudt5	prs_0.05	-3.95514	20.2024	0.844787	0.991458
nxph1	prs_0.05	-21.2765	15.1226	0.159454	0.991458
nxph3	prs_0.05	-4.47049	11.8805	0.706706	0.991458
obp2b	prs_0.05	-27.1458	24.609	0.269997	0.991458
ocln	prs_0.05	-4.9297	15.8984	0.756506	0.991458
oga	prs_0.05	-15.9728	28.0714	0.569355	0.991458
ogfr	prs_0.05	-14.2651	12.9633	0.271155	0.991458
ogn	prs_0.05	-5.14196	15.7371	0.743865	0.991458
olfm4	prs_0.05	-67.6403	49.4681	0.171525	0.991458
olr1	prs_0.05	27.4264	23.4421	0.242022	0.991458
omd	prs_0.05	-22.6341	17.0688	0.18483	0.991458
omg	prs_0.05	13.0661	25.9862	0.615101	0.991458
ophn1	prs_0.05	-6.44052	42.6405	0.879943	0.991458
oplah	prs_0.05	7.61452	27.3883	0.780998	0.991458
optc	prs_0.05	12.6961	17.8706	0.477433	0.991458
orm1	prs_0.05	9.84156	7.91326	0.213626	0.991458
oscar	prs_0.05	10.7584	13.2432	0.416583	0.991458
osm	prs_0.05	34.7836	28.2265	0.217842	0.991458
osmr	prs_0.05	1.14982	7.73812	0.881877	0.991458
otud6b	prs_0.05	9.23195	23.3528	0.692605	0.991458
oxct1	prs_0.05	38.2133	27.502	0.164698	0.991458
oxt	prs_0.05	-26.5696	55.711	0.633423	0.991458
p4hb	prs_0.05	-13.0384	15.166	0.389953	0.991458
pacs2	prs_0.05	14.0611	24.5982	0.567577	0.991458
paep	prs_0.05	48.9303	52.0541	0.347229	0.991458
pagr1	prs_0.05	14.0762	17.5751	0.423187	0.991458
palm	prs_0.05	-1.68367	11.4488	0.883085	0.991458
pam	prs_0.05	3.02791	10.667	0.77652	0.991458
park7	prs_0.05	-3.56948	20.8813	0.864271	0.991458
parp1	prs_0.05	11.0827	21.5924	0.607767	0.991458
paxx	prs_0.05	13.3612	17.9068	0.455579	0.991458
pcbd1	prs_0.05	-3.20965	14.089	0.819794	0.991458
pcbp2	prs_0.05	15.2782	28.6397	0.593716	0.991458
pcdh1	prs_0.05	2.52581	8.30822	0.761119	0.991458
pcdh12	prs_0.05	13.1612	9.98849	0.187633	0.991458
pcdh17	prs_0.05	12.4199	13.9454	0.373144	0.991458
pcdh7	prs_0.05	-14.4368	13.9959	0.302311	0.991458
pcdh9	prs_0.05	10.3831	13.1912	0.431216	0.991458
pcdhb15	prs_0.05	8.89503	15.7336	0.571839	0.991458
pcsk7	prs_0.05	14.5691	18.0598	0.419836	0.991458
pcsk9	prs_0.05	-11.082	14.9396	0.45822	0.991458
pcyt2	prs_0.05	12.1835	29.9517	0.684179	0.991458
pdap1	prs_0.05	43.5312	38.8257	0.262213	0.991458
pdcd1	prs_0.05	7.1187	16.2579	0.661489	0.991458
pdcd1lg2	prs_0.05	-15.6345	12.3375	0.205081	0.991458
pdcd5	prs_0.05	6.86688	23.1621	0.766873	0.991458
pdcd6	prs_0.05	-24.1719	27.8907	0.38613	0.991458
pde5a	prs_0.05	26.1005	41.336	0.527769	0.991458
pdgfb	prs_0.05	-31.0652	34.1562	0.36309	0.991458
pdgfc	prs_0.05	-15.1299	11.4208	0.185254	0.991458
pdgfrb	prs_0.05	-4.52765	13.6079	0.739345	0.991458
pdia4	prs_0.05	26.281	24.2458	0.278399	0.991458
pdlim5	prs_0.05	-11.0907	47.0332	0.813585	0.991458
pdlim7	prs_0.05	-76.3815	50.0238	0.126793	0.991458
pdzd2	prs_0.05	25.5213	23.717	0.2819	0.991458
pebp1	prs_0.05	-9.9598	23.0726	0.665981	0.991458
pecam1	prs_0.05	-4.11201	11.816	0.727839	0.991458
penk	prs_0.05	13.1995	11.8667	0.266011	0.991458
pepd	prs_0.05	-16.1976	10.1183	0.109425	0.991458
pf4	prs_0.05	30.11	38.7222	0.436817	0.991458
pfkfb2	prs_0.05	-27.2068	30.5287	0.372834	0.991458
pga4	prs_0.05	-32.2683	27.0549	0.232997	0.991458
pgd	prs_0.05	11.5336	21.3874	0.589704	0.991458
pgf	prs_0.05	-1.56161	9.56603	0.870326	0.991458
pglyrp1	prs_0.05	8.74381	16.4485	0.595014	0.991458
pglyrp2	prs_0.05	3.25045	12.1772	0.789525	0.991458
phactr2	prs_0.05	29.4952	45.4332	0.516214	0.991458
phldb1	prs_0.05	-20.7518	20.811	0.318697	0.991458
phospho1	prs_0.05	-21.5628	11.5913	0.0628559	0.991458
phykpl	prs_0.05	2.94202	15.9377	0.853548	0.991458
pi16	prs_0.05	-16.4505	9.70809	0.090177	0.991458
pi3	prs_0.05	-15.3368	21.1216	0.46777	0.991458
pibf1	prs_0.05	-9.73885	30.8569	0.752298	0.991458
pigr	prs_0.05	19.9045	13.6232	0.144005	0.991458
pik3ap1	prs_0.05	-9.10062	24.2376	0.707309	0.991458
pik3ip1	prs_0.05	9.82687	9.95224	0.323451	0.991458
pilra	prs_0.05	19.488	16.2479	0.230374	0.991458
pilrb	prs_0.05	11.9964	22.5683	0.595034	0.991458
pinlyp	prs_0.05	-21.5777	27.251	0.428475	0.991458
pkd1	prs_0.05	3.30079	10.1012	0.743842	0.991458
pkd2	prs_0.05	5.85466	23.3963	0.802404	0.991458
pklr	prs_0.05	9.84646	26.1616	0.706644	0.991458
pla2g10	prs_0.05	-31.6729	23.6445	0.1804	0.991458
pla2g15	prs_0.05	4.63293	10.1652	0.648564	0.991458
pla2g2a	prs_0.05	18.1231	21.8772	0.407449	0.991458
pla2g4a	prs_0.05	-26.3191	34.8062	0.449556	0.991458
pla2g7	prs_0.05	22.8015	11.9888	0.057191	0.991458
plat	prs_0.05	26.5259	19.4045	0.171633	0.991458
plau	prs_0.05	5.14322	11.0625	0.64199	0.991458
plaur	prs_0.05	3.52062	10.4539	0.736288	0.991458
plb1	prs_0.05	-7.12819	23.6344	0.762957	0.991458
plcb2	prs_0.05	11.8441	38.8274	0.760334	0.991458
plekho1	prs_0.05	-7.54461	27.4972	0.783797	0.991458
plg	prs_0.05	-5.33618	8.7672	0.542759	0.991458
plpbp	prs_0.05	-19.6393	26.5443	0.459384	0.991458
plscr3	prs_0.05	-8.74034	23.3411	0.708064	0.991458
pltp	prs_0.05	8.44663	13.4664	0.530507	0.991458
plxdc1	prs_0.05	-9.41343	13.5322	0.486665	0.991458
plxdc2	prs_0.05	10.4549	10.5802	0.323084	0.991458
plxna4	prs_0.05	-5.14075	32.312	0.873593	0.991458
plxnb2	prs_0.05	14.4412	8.75396	0.0990171	0.991458
plxnb3	prs_0.05	-15.1057	18.5264	0.414868	0.991458
pnlip	prs_0.05	-16.316	24.4776	0.505053	0.991458
pnliprp2	prs_0.05	-92.6098	118.577	0.4348	0.991458
pnma1	prs_0.05	10.5299	22.5986	0.641253	0.991458
podxl	prs_0.05	7.47078	6.01457	0.214202	0.991458
podxl2	prs_0.05	-10.8855	10.8734	0.31678	0.991458
pof1b	prs_0.05	-30.5629	18.107	0.0914381	0.991458
polr2f	prs_0.05	-10.3153	13.5027	0.444907	0.991458
pomc	prs_0.05	15.0705	27.6358	0.585533	0.991458
pon1	prs_0.05	3.0315	10.2141	0.766624	0.991458
pon2	prs_0.05	-12.4903	13.7228	0.36273	0.991458
pon3	prs_0.05	-10.5191	10.3821	0.310972	0.991458
postn	prs_0.05	-5.41021	14.7603	0.713966	0.991458
ppbp	prs_0.05	18.3634	33.4988	0.583571	0.991458
ppcdc	prs_0.05	-9.05176	18.5303	0.62521	0.991458
ppl	prs_0.05	-6.5961	12.5896	0.60033	0.991458
ppm1f	prs_0.05	25.9089	20.9867	0.21701	0.991458
ppme1	prs_0.05	7.95739	24.1433	0.741711	0.991458
ppp1cc	prs_0.05	12.4116	32.9805	0.706673	0.991458
ppp1r12a	prs_0.05	-59.047	37.9088	0.119334	0.991458
ppp1r14a	prs_0.05	-33.6335	31.1601	0.280427	0.991458
ppp1r9b	prs_0.05	-24.0073	37.4228	0.521191	0.991458
ppp2r5a	prs_0.05	-14.1004	47.1421	0.764863	0.991458
ppp3r1	prs_0.05	-4.02805	16.4222	0.80624	0.991458
ppy	prs_0.05	-50.3934	41.1685	0.220931	0.991458
pqbp1	prs_0.05	-34.5219	22.5203	0.125303	0.991458
prap1	prs_0.05	-18.4189	15.5906	0.23745	0.991458
prcp	prs_0.05	2.39358	11.6909	0.837777	0.991458
prdx1	prs_0.05	-18.5733	35.3829	0.599641	0.991458
prdx2	prs_0.05	19.3581	24.9376	0.4376	0.991458
prdx3	prs_0.05	-9.85187	28.4688	0.729301	0.991458
prdx5	prs_0.05	-10.2139	27.0234	0.705458	0.991458
prdx6	prs_0.05	-9.94503	23.9709	0.678232	0.991458
prelp	prs_0.05	-1.8662	8.93546	0.834564	0.991458
prg2	prs_0.05	-11.8385	20.1226	0.556321	0.991458
prg3	prs_0.05	-2.7373	19.4912	0.888315	0.991458
prkab1	prs_0.05	-29.6446	21.4689	0.167343	0.991458
prkar1a	prs_0.05	-18.5014	33.0708	0.575859	0.991458
prkg1	prs_0.05	9.02141	50.1066	0.857119	0.991458
prkra	prs_0.05	-13.2023	26.7844	0.622079	0.991458
prl	prs_0.05	53.8023	29.4221	0.0674619	0.991458
prnd	prs_0.05	22.3423	20.0305	0.26468	0.991458
proc	prs_0.05	-4.10469	9.45714	0.664268	0.991458
prok1	prs_0.05	15.9271	24.3344	0.512786	0.991458
pros1	prs_0.05	-2.0013	9.54676	0.833957	0.991458
prr4	prs_0.05	30.6237	27.9145	0.272627	0.991458
prrt3	prs_0.05	21.4843	14.6912	0.143643	0.991458
prss2	prs_0.05	-14.1691	20.4884	0.489214	0.991458
prss22	prs_0.05	-5.46842	14.116	0.698469	0.991458
prss8	prs_0.05	5.69337	15.7322	0.717434	0.991458
prtfdc1	prs_0.05	-28.2736	44.6411	0.526507	0.991458
prtg	prs_0.05	1.45215	9.61508	0.879954	0.991458
prtn3	prs_0.05	24.481	18.5022	0.185796	0.991458
psap	prs_0.05	13.8435	11.1424	0.214092	0.991458
psapl1	prs_0.05	-3.47048	19.6968	0.860142	0.991458
psip1	prs_0.05	25.4945	24.8668	0.305255	0.991458
psmd9	prs_0.05	4.7243	22.1306	0.830959	0.991458
psme1	prs_0.05	-2.53941	14.797	0.86374	0.991458
psme2	prs_0.05	4.38049	14.5245	0.762963	0.991458
psmg3	prs_0.05	10.4344	20.3263	0.607712	0.991458
psmg4	prs_0.05	10.5106	22.81	0.644953	0.991458
pspn	prs_0.05	47.2448	37.8595	0.212076	0.991458
pstpip2	prs_0.05	11.9197	43.0037	0.781646	0.991458
ptgds	prs_0.05	3.75671	11.2588	0.738632	0.991458
ptges2	prs_0.05	-8.84056	21.6766	0.683395	0.991458
ptgr1	prs_0.05	19.6705	29.5978	0.506314	0.991458
pth	prs_0.05	5.16304	31.555	0.870031	0.991458
pth1r	prs_0.05	-31.6471	15.0089	0.0349896	0.991458
ptn	prs_0.05	24.9126	19.5904	0.203497	0.991458
ptp4a3	prs_0.05	22.5621	20.1838	0.263646	0.991458
ptpn1	prs_0.05	-42.1702	31.292	0.177783	0.991458
ptpn6	prs_0.05	-24.0526	35.6572	0.499965	0.991458
ptprb	prs_0.05	-6.48899	11.3681	0.568134	0.991458
ptprc	prs_0.05	13.0693	8.91157	0.142507	0.991458
ptprh	prs_0.05	28.6795	19.107	0.133367	0.991458
ptprm	prs_0.05	4.01594	9.48426	0.671983	0.991458
ptprn2	prs_0.05	17.996	12.5575	0.151842	0.991458
ptprr	prs_0.05	6.10954	14.313	0.66949	0.991458
ptprs	prs_0.05	-5.88414	9.4576	0.53384	0.991458
ptprz1	prs_0.05	-13.7258	12.6521	0.277992	0.991458
ptrhd1	prs_0.05	23.0875	23.8938	0.333922	0.991458
pts	prs_0.05	-19.2317	18.5686	0.300342	0.991458
pvalb	prs_0.05	17.9904	45.1949	0.690586	0.991458
pvr	prs_0.05	-8.2363	14.1508	0.560545	0.991458
pxn	prs_0.05	12.6838	21.1236	0.548206	0.991458
pydc1	prs_0.05	4.67724	16.5982	0.778105	0.991458
pyy	prs_0.05	-47.6624	39.1303	0.223217	0.991458
qdpr	prs_0.05	-3.6439	16.6092	0.826347	0.991458
qpct	prs_0.05	7.07996	10.2771	0.490885	0.991458
qsox1	prs_0.05	-7.97137	16.3733	0.626367	0.991458
rab10	prs_0.05	7.66828	21.3467	0.719429	0.991458
rab11fip3	prs_0.05	-7.5422	42.5392	0.859274	0.991458
rab27b	prs_0.05	7.84249	32.5409	0.809553	0.991458
rab2b	prs_0.05	29.1529	24.4335	0.232817	0.991458
rab6a	prs_0.05	-9.54766	18.2336	0.600538	0.991458
rabep1	prs_0.05	-6.72474	30.771	0.827008	0.991458
rabepk	prs_0.05	14.2934	23.8667	0.549253	0.991458
rabgap1l	prs_0.05	-30.2955	23.8373	0.203763	0.991458
rad23b	prs_0.05	-20.0206	18.5238	0.279791	0.991458
ranbp1	prs_0.05	29.2131	21.0292	0.164791	0.991458
rarres2	prs_0.05	-5.89141	18.3492	0.748158	0.991458
rassf2	prs_0.05	-27.6203	23.0597	0.231012	0.991458
rbfox3	prs_0.05	-11.3877	14.3174	0.426399	0.991458
rbks	prs_0.05	-13.7068	18.8773	0.467784	0.991458
rbm17	prs_0.05	30.1625	30.4654	0.322152	0.991458
rbp2	prs_0.05	27.3546	30.6711	0.37247	0.991458
rbp5	prs_0.05	24.1039	19.0029	0.204651	0.991458
rbp7	prs_0.05	6.50135	24.2128	0.788309	0.991458
rbpms2	prs_0.05	15.9467	40.9775	0.697162	0.991458
reck	prs_0.05	16.891	8.04662	0.0358115	0.991458
reg1a	prs_0.05	-23.2534	18.8785	0.218053	0.991458
reg1b	prs_0.05	-29.1567	22.0401	0.185879	0.991458
reg3a	prs_0.05	8.31911	23.9698	0.728543	0.991458
reg4	prs_0.05	-26.2295	18.8359	0.16377	0.991458
relt	prs_0.05	5.04115	10.5354	0.632299	0.991458
ren	prs_0.05	17.6788	27.6877	0.523147	0.991458
ret	prs_0.05	-10.1535	14.921	0.496202	0.991458
retn	prs_0.05	-15.8656	15.9172	0.318888	0.991458
rgcc	prs_0.05	6.07202	30.0901	0.840079	0.991458
rgma	prs_0.05	5.0376	12.1647	0.678792	0.991458
rgmb	prs_0.05	13.6119	10.0765	0.176752	0.991458
rgs10	prs_0.05	36.0976	23.7695	0.12886	0.991458
rhoc	prs_0.05	-14.9467	46.7049	0.748951	0.991458
rida	prs_0.05	16.7746	16.9749	0.323061	0.991458
rilp	prs_0.05	-5.02694	23.7664	0.832487	0.991458
rilpl2	prs_0.05	20.5856	38.8831	0.596515	0.991458
rln2	prs_0.05	-14.3145	45.7771	0.754511	0.991458
rnase1	prs_0.05	11.4244	9.27903	0.218256	0.991458
rnase10	prs_0.05	5.51156	19.1001	0.772919	0.991458
rnase4	prs_0.05	-4.64246	10.5028	0.658476	0.991458
rnase6	prs_0.05	1.54373	11.1996	0.89037	0.991458
rnaseh2a	prs_0.05	-6.46569	19.9823	0.746265	0.991458
rnaset2	prs_0.05	3.91682	10.0428	0.696529	0.991458
rnf149	prs_0.05	9.04964	11.9091	0.447324	0.991458
rnf41	prs_0.05	-52.5132	26.7625	0.0497477	0.991458
rnf43	prs_0.05	3.48993	22.9945	0.879368	0.991458
rnf5	prs_0.05	33.7348	28.9792	0.24439	0.991458
robo1	prs_0.05	-3.12586	9.00275	0.728434	0.991458
robo2	prs_0.05	6.64623	8.63479	0.44148	0.991458
ror1	prs_0.05	-6.63232	12.2257	0.587483	0.991458
rp2	prs_0.05	-3.73621	16.7305	0.823289	0.991458
rpe	prs_0.05	9.24994	28.3627	0.744327	0.991458
rras	prs_0.05	39.8394	52.0148	0.443727	0.991458
rrm2	prs_0.05	-38.4795	19.736	0.0512171	0.991458
rrm2b	prs_0.05	-30.2214	26.8355	0.260099	0.991458
rspo3	prs_0.05	-3.38888	10.6496	0.750323	0.991458
rtbdn	prs_0.05	12.5281	11.4537	0.274048	0.991458
rtn4ip1	prs_0.05	43.7386	36.3813	0.229284	0.991458
rtn4r	prs_0.05	7.54305	13.0965	0.564646	0.991458
ruvbl1	prs_0.05	-13.8343	41.4888	0.7388	0.991458
rwdd1	prs_0.05	-18.4319	25.2283	0.465024	0.991458
s100a11	prs_0.05	11.4291	18.1696	0.529337	0.991458
s100a12	prs_0.05	17.7649	29.9266	0.552772	0.991458
s100a13	prs_0.05	-7.88955	13.8905	0.57005	0.991458
s100a16	prs_0.05	-40.995	24.756	0.0977374	0.991458
s100a4	prs_0.05	-11.8286	22.5813	0.600404	0.991458
s100g	prs_0.05	6.99346	18.4254	0.704278	0.991458
s100p	prs_0.05	-12.9158	21.5953	0.549789	0.991458
samd9l	prs_0.05	-15.0046	28.7091	0.601225	0.991458
sarg	prs_0.05	8.84238	43.3454	0.838356	0.991458
sat2	prs_0.05	41.5486	26.9348	0.122947	0.991458
scamp3	prs_0.05	-32.7898	33.7277	0.330962	0.991458
scara5	prs_0.05	-6.59193	11.2178	0.556785	0.991458
scarb2	prs_0.05	2.76706	11.2585	0.805857	0.991458
scarf1	prs_0.05	-5.73944	16.4032	0.726417	0.991458
scarf2	prs_0.05	1.61126	10.8507	0.881954	0.991458
scg2	prs_0.05	3.64272	12.528	0.771231	0.991458
scg3	prs_0.05	1.79355	13.1254	0.891311	0.991458
scgb1a1	prs_0.05	10.5835	21.7126	0.625953	0.991458
scgb3a1	prs_0.05	-2.57627	9.98931	0.796484	0.991458
scgb3a2	prs_0.05	-31.1247	32.1041	0.332306	0.991458
scgn	prs_0.05	-26.6844	17.4461	0.126139	0.991458
scly	prs_0.05	-7.49854	14.0973	0.594788	0.991458
scn4b	prs_0.05	3.85255	16.6487	0.817004	0.991458
scpep1	prs_0.05	33.5121	19.7855	0.0903183	0.991458
scrib	prs_0.05	-23.095	36.2992	0.524625	0.991458
scrn1	prs_0.05	-8.63318	22.1697	0.696973	0.991458
sdc1	prs_0.05	-5.68126	15.3291	0.710923	0.991458
sdc4	prs_0.05	7.84253	18.0558	0.664037	0.991458
sdccag8	prs_0.05	-8.66041	45.2509	0.848224	0.991458
sdhb	prs_0.05	-3.92683	24.9068	0.874725	0.991458
sec31a	prs_0.05	42.5182	30.5248	0.163657	0.991458
sel1l	prs_0.05	16.1285	12.432	0.194523	0.991458
sele	prs_0.05	16.241	19.2786	0.399551	0.991458
selenop	prs_0.05	18.2657	8.67269	0.035201	0.991458
sell	prs_0.05	-1.95	9.11656	0.830629	0.991458
selp	prs_0.05	8.88852	22.3363	0.690676	0.991458
selplg	prs_0.05	1.86357	10.2301	0.855454	0.991458
sema3f	prs_0.05	16.0698	10.1363	0.112889	0.991458
sema3g	prs_0.05	-15.1095	17.3563	0.384005	0.991458
sema4c	prs_0.05	-9.22505	10.8964	0.397216	0.991458
sema4d	prs_0.05	-9.71417	11.7297	0.407581	0.991458
sema7a	prs_0.05	-2.6907	10.3924	0.795705	0.991458
septin3	prs_0.05	-37.1111	29.9096	0.214698	0.991458
serpina11	prs_0.05	-8.64216	16.2149	0.594053	0.991458
serpina12	prs_0.05	54.1872	41.39	0.190479	0.991458
serpina3	prs_0.05	1.26078	5.87848	0.830178	0.991458
serpina4	prs_0.05	4.56795	9.2438	0.621194	0.991458
serpina5	prs_0.05	2.95039	12.5813	0.814593	0.991458
serpina6	prs_0.05	1.82745	6.52525	0.779435	0.991458
serpina7	prs_0.05	2.96574	7.34359	0.686323	0.991458
serpina9	prs_0.05	-29.4394	28.0162	0.293357	0.991458
serpinb1	prs_0.05	-22.862	35.8126	0.52323	0.991458
serpinb6	prs_0.05	-6.41634	23.5814	0.785552	0.991458
serpinb8	prs_0.05	-17.5821	22.4827	0.434203	0.991458
serpinc1	prs_0.05	-10.0497	5.79605	0.0829473	0.991458
serpind1	prs_0.05	-9.81697	10.9138	0.368393	0.991458
serpine2	prs_0.05	49.9786	25.6723	0.0515684	0.991458
serpinf1	prs_0.05	17.908	10.2036	0.0792567	0.991458
serpinf2	prs_0.05	4.83529	5.2656	0.35848	0.991458
serpinh1	prs_0.05	19.5693	51.1859	0.702229	0.991458
serpini1	prs_0.05	16.963	12.0951	0.160784	0.991458
serpini2	prs_0.05	9.80395	22.0429	0.656491	0.991458
setmar	prs_0.05	-14.957	11.4255	0.190514	0.991458
sez6	prs_0.05	18.4455	12.1845	0.130074	0.991458
sez6l	prs_0.05	11.8028	10.5123	0.261545	0.991458
sez6l2	prs_0.05	6.42919	9.26855	0.487902	0.991458
sf3b4	prs_0.05	-8.37215	29.5693	0.777074	0.991458
sfrp1	prs_0.05	12.5602	16.7585	0.45357	0.991458
sfrp4	prs_0.05	18.4609	16.2857	0.256984	0.991458
sftpd	prs_0.05	14.1974	26.278	0.589009	0.991458
sh2b3	prs_0.05	-65.0991	39.0187	0.0952428	0.991458
sh2d1a	prs_0.05	21.9112	22.0668	0.32074	0.991458
sh3bp1	prs_0.05	9.71105	19.7127	0.622278	0.991458
sh3glb2	prs_0.05	24.0164	26.5452	0.365612	0.991458
shbg	prs_0.05	10.2233	20.2636	0.613902	0.991458
shisa5	prs_0.05	11.0043	9.56257	0.249837	0.991458
siae	prs_0.05	3.28561	18.3818	0.858141	0.991458
siglec1	prs_0.05	24.1226	16.2726	0.138241	0.991458
siglec10	prs_0.05	4.71439	12.9836	0.71653	0.991458
siglec5	prs_0.05	40.8127	45.935	0.374284	0.991458
siglec6	prs_0.05	-22.7416	13.0971	0.0825028	0.991458
siglec7	prs_0.05	12.5281	10.6059	0.237517	0.991458
siglec8	prs_0.05	20.904	17.524	0.232927	0.991458
siglec9	prs_0.05	25.0403	11.5581	0.030281	0.991458
sirpa	prs_0.05	-42.5458	22.689	0.0607765	0.991458
sirpb1	prs_0.05	4.99814	17.8853	0.779897	0.991458
skap1	prs_0.05	4.39173	29.0766	0.879945	0.991458
skap2	prs_0.05	-62.2974	41.4461	0.132823	0.991458
sla2	prs_0.05	12.1681	41.4713	0.769211	0.991458
slamf6	prs_0.05	-2.15199	14.9505	0.885548	0.991458
slamf7	prs_0.05	44.382	23.241	0.0561863	0.991458
slamf8	prs_0.05	4.04822	21.0866	0.847759	0.991458
slc39a14	prs_0.05	-7.6097	13.1134	0.561717	0.991458
slc39a5	prs_0.05	-19.5152	20.7979	0.348082	0.991458
slc9a3r1	prs_0.05	29.4566	33.7544	0.382847	0.991458
slitrk1	prs_0.05	8.19996	12.7734	0.520905	0.991458
slitrk6	prs_0.05	-11.6027	13.4849	0.389562	0.991458
slmap	prs_0.05	-36.8789	33.0712	0.264799	0.991458
slurp1	prs_0.05	6.94057	14.7403	0.637745	0.991458
smad1	prs_0.05	-31.2237	32.8281	0.341545	0.991458
smad2	prs_0.05	4.68157	27.5311	0.864975	0.991458
smad5	prs_0.05	7.26216	8.0035	0.364215	0.991458
smndc1	prs_0.05	-5.43292	24.6596	0.825626	0.991458
smoc1	prs_0.05	4.44019	12.8686	0.730065	0.991458
smoc2	prs_0.05	-25.3238	14.6749	0.0844166	0.991458
smpd1	prs_0.05	28.0143	19.3497	0.147684	0.991458
smpdl3a	prs_0.05	-39.4868	25.7989	0.125885	0.991458
smtn	prs_0.05	-58.0086	37.6565	0.123456	0.991458
snap23	prs_0.05	-17.6636	34.4095	0.607719	0.991458
snap29	prs_0.05	-23.7997	36.1644	0.510479	0.991458
snapin	prs_0.05	-15.549	22.8661	0.496509	0.991458
sncg	prs_0.05	13.9178	26.2048	0.595341	0.991458
sned1	prs_0.05	19.2257	13.0293	0.140067	0.991458
snrpb2	prs_0.05	-10.1992	17.9109	0.569062	0.991458
snx15	prs_0.05	12.0747	21.5954	0.576075	0.991458
snx9	prs_0.05	-20.942	26.7545	0.43378	0.991458
sod2	prs_0.05	-13.644	13.5388	0.313573	0.991458
sod3	prs_0.05	6.40805	23.3093	0.783384	0.991458
sorbs1	prs_0.05	12.5898	15.2822	0.410047	0.991458
sorcs2	prs_0.05	-3.89313	13.5575	0.773994	0.991458
sord	prs_0.05	-37.9769	23.5808	0.107297	0.991458
sort1	prs_0.05	-8.21395	14.4857	0.57069	0.991458
sost	prs_0.05	21.2042	15.1772	0.16239	0.991458
spag1	prs_0.05	-5.85311	23.4362	0.802785	0.991458
sparc	prs_0.05	-30.4732	28.1525	0.279066	0.991458
sparcl1	prs_0.05	6.5524	10.6098	0.536856	0.991458
spink1	prs_0.05	-7.54314	15.812	0.633328	0.991458
spink2	prs_0.05	-12.3645	14.1732	0.383005	0.991458
spink6	prs_0.05	-18.8065	21.3995	0.3795	0.991458
spint1	prs_0.05	6.69196	9.66464	0.48868	0.991458
spint2	prs_0.05	-3.50668	16.1779	0.828399	0.991458
spock1	prs_0.05	5.80176	9.87901	0.557018	0.991458
spon1	prs_0.05	-6.03231	12.6104	0.632396	0.991458
spon2	prs_0.05	17.7161	13.1948	0.17939	0.991458
sprr3	prs_0.05	-21.9693	26.8912	0.413951	0.991458
sptlc1	prs_0.05	4.61581	14.8519	0.755962	0.991458
src	prs_0.05	-52.1655	47.7731	0.274865	0.991458
srp14	prs_0.05	-4.56028	24.182	0.850422	0.991458
srpk2	prs_0.05	-9.7963	32.9027	0.765907	0.991458
srpx	prs_0.05	-23.251	13.9976	0.0967075	0.991458
ssc4d	prs_0.05	43.5247	44.9939	0.333378	0.991458
ssc5d	prs_0.05	10.7843	16.1532	0.504378	0.991458
ssna1	prs_0.05	9.16863	20.3198	0.651836	0.991458
st13	prs_0.05	10.9375	22.1671	0.621725	0.991458
st3gal1	prs_0.05	-16.1358	16.654	0.332608	0.991458
st6gal1	prs_0.05	4.27136	11.133	0.701229	0.991458
stab2	prs_0.05	23.9129	11.0498	0.0304635	0.991458
stambp	prs_0.05	-19.2541	25.4797	0.449855	0.991458
stat2	prs_0.05	6.11808	30.5297	0.841171	0.991458
stat5b	prs_0.05	-40.9253	54.6306	0.453784	0.991458
stc2	prs_0.05	-3.23359	10.1367	0.749729	0.991458
stip1	prs_0.05	-7.04251	25.9113	0.785783	0.991458
stk4	prs_0.05	-28.2791	34.2593	0.409126	0.991458
stx3	prs_0.05	17.1458	15.3885	0.265201	0.991458
stx4	prs_0.05	-30.8214	24.0191	0.199429	0.991458
stx6	prs_0.05	-41.4697	26.9788	0.124273	0.991458
stx7	prs_0.05	-26.3872	19.8452	0.183642	0.991458
stx8	prs_0.05	-11.8832	19.2849	0.537772	0.991458
stxbp1	prs_0.05	24.8285	30.7256	0.419055	0.991458
sugt1	prs_0.05	-21.4792	32.0654	0.502954	0.991458
sult1a1	prs_0.05	-8.37821	51.2977	0.870263	0.991458
sult2a1	prs_0.05	16.1378	19.7879	0.41477	0.991458
sumf2	prs_0.05	-3.14204	20.748	0.879631	0.991458
suox	prs_0.05	8.61661	22.5254	0.702072	0.991458
susd1	prs_0.05	-12.4806	19.2467	0.516696	0.991458
susd2	prs_0.05	15.6281	10.9971	0.15529	0.991458
susd5	prs_0.05	-9.71805	13.6015	0.474934	0.991458
swap70	prs_0.05	8.33153	14.1464	0.555897	0.991458
syap1	prs_0.05	17.4026	22.5366	0.440007	0.991458
syt1	prs_0.05	-18.7562	15.3784	0.222608	0.991458
tab2	prs_0.05	-29.2214	42.0118	0.486714	0.991458
tacc3	prs_0.05	14.7628	46.5568	0.751176	0.991458
tafa5	prs_0.05	4.11304	13.6058	0.762425	0.991458
taldo1	prs_0.05	11.8865	17.6486	0.500627	0.991458
tank	prs_0.05	-50.7889	27.6	0.0657495	0.991458
tarbp2	prs_0.05	-27.3862	31.4635	0.38408	0.991458
tax1bp1	prs_0.05	-31.9001	25.0364	0.202619	0.991458
tbc1d17	prs_0.05	-4.93451	17.8918	0.782705	0.991458
tbc1d23	prs_0.05	-6.2466	35.8704	0.861753	0.991458
tbc1d5	prs_0.05	-54.0105	31.3262	0.0846926	0.991458
tbca	prs_0.05	32.2477	34.0221	0.343215	0.991458
tbcb	prs_0.05	-7.91353	40.0189	0.843246	0.991458
tbcc	prs_0.05	-18.2792	32.3666	0.572244	0.991458
tbl1x	prs_0.05	-48.7991	33.8265	0.149133	0.991458
tcl1a	prs_0.05	13.9912	38.6106	0.71708	0.991458
tcn2	prs_0.05	-7.83465	11.6845	0.502532	0.991458
tcof1	prs_0.05	-1.76389	12.0993	0.884093	0.991458
tctn3	prs_0.05	9.71418	11.3602	0.392498	0.991458
tdp1	prs_0.05	-26.5705	28.3179	0.3481	0.991458
tdrkh	prs_0.05	-7.81398	33.6602	0.816428	0.991458
tek	prs_0.05	8.19364	8.34375	0.326101	0.991458
tff3	prs_0.05	9.18435	17.7682	0.605229	0.991458
tfpi	prs_0.05	6.84568	11.9664	0.567275	0.991458
tfpi2	prs_0.05	-11.0568	15.4051	0.472923	0.991458
tfrc	prs_0.05	5.30864	15.0707	0.724654	0.991458
tg	prs_0.05	-33.4184	44.4264	0.451925	0.991458
tgfa	prs_0.05	16.5242	18.1124	0.361611	0.991458
tgfb1	prs_0.05	-10.7063	15.0653	0.477301	0.991458
tgfbi	prs_0.05	13.5005	10.0441	0.178915	0.991458
tgfbr2	prs_0.05	9.77483	11.8356	0.408874	0.991458
tgm2	prs_0.05	32.583	29.9177	0.276122	0.991458
tgoln2	prs_0.05	4.11155	10.1265	0.684731	0.991458
thbd	prs_0.05	3.98903	10.8016	0.711906	0.991458
thbs2	prs_0.05	18.422	14.0668	0.190335	0.991458
thbs4	prs_0.05	16.5635	17.352	0.339808	0.991458
thop1	prs_0.05	-5.75914	11.1874	0.606705	0.991458
thpo	prs_0.05	-22.6008	15.0302	0.132667	0.991458
tia1	prs_0.05	-9.77626	47.7964	0.837933	0.991458
tie1	prs_0.05	-9.16048	16.1748	0.571164	0.991458
timm8a	prs_0.05	-15.6463	34.3165	0.648436	0.991458
timp1	prs_0.05	6.14041	10.7628	0.568329	0.991458
timp2	prs_0.05	-8.8636	10.0315	0.376933	0.991458
timp3	prs_0.05	21.1158	52.2709	0.686238	0.991458
timp4	prs_0.05	2.17834	15.6996	0.889648	0.991458
tinagl1	prs_0.05	12.2046	8.6702	0.159244	0.991458
tjap1	prs_0.05	-44.389	32.8451	0.176554	0.991458
tlr3	prs_0.05	9.95515	24.3948	0.683214	0.991458
tmed8	prs_0.05	13.0123	40.8457	0.750053	0.991458
tmem106a	prs_0.05	31.5444	28.0712	0.261136	0.991458
tmem132a	prs_0.05	-19.2132	25.0638	0.443341	0.991458
tmem25	prs_0.05	9.35064	17.9721	0.602866	0.991458
tmprss11d	prs_0.05	-17.9082	15.1564	0.23739	0.991458
tmprss5	prs_0.05	3.98365	15.072	0.791544	0.991458
tmsb10	prs_0.05	17.7217	30.1646	0.55687	0.991458
tnc	prs_0.05	23.7119	18.8118	0.207505	0.991458
tnfaip2	prs_0.05	-16.8983	19.0527	0.375127	0.991458
tnfaip8l2	prs_0.05	9.45587	25.2027	0.70752	0.991458
tnfrsf10a	prs_0.05	-6.57525	12.3761	0.595224	0.991458
tnfrsf10b	prs_0.05	11.5844	15.2479	0.447416	0.991458
tnfrsf10c	prs_0.05	28.0356	19.5913	0.15243	0.991458
tnfrsf11a	prs_0.05	-5.40439	14.33	0.706072	0.991458
tnfrsf11b	prs_0.05	15.0909	11.3879	0.185124	0.991458
tnfrsf12a	prs_0.05	-3.99008	13.3419	0.764893	0.991458
tnfrsf13b	prs_0.05	-18.1885	12.9875	0.161384	0.991458
tnfrsf13c	prs_0.05	8.80497	16.4902	0.593379	0.991458
tnfrsf14	prs_0.05	-10.4442	11.4086	0.359956	0.991458
tnfrsf17	prs_0.05	-21.9657	16.0362	0.170773	0.991458
tnfrsf19	prs_0.05	-5.05276	11.7119	0.666165	0.991458
tnfrsf1a	prs_0.05	4.51617	10.7307	0.673855	0.991458
tnfrsf1b	prs_0.05	3.27264	13.6005	0.809847	0.991458
tnfrsf21	prs_0.05	8.05432	10.528	0.444253	0.991458
tnfrsf4	prs_0.05	4.09395	14.1057	0.771639	0.991458
tnfrsf6b	prs_0.05	18.3956	21.6226	0.394908	0.991458
tnfrsf8	prs_0.05	-10.3486	17.5138	0.554605	0.991458
tnfrsf9	prs_0.05	5.43937	15.398	0.723901	0.991458
tnfsf10	prs_0.05	10.8537	10.2469	0.289503	0.991458
tnfsf11	prs_0.05	-32.1985	24.3596	0.186243	0.991458
tnfsf12	prs_0.05	-5.49451	11.187	0.623323	0.991458
tnfsf13b	prs_0.05	-10.6061	10.4571	0.310472	0.991458
tnfsf14	prs_0.05	16.2753	23.0986	0.481063	0.991458
tnfsf8	prs_0.05	14.0052	14.0963	0.320456	0.991458
tnip1	prs_0.05	-26.2095	35.2447	0.457096	0.991458
tnn	prs_0.05	-6.02997	17.1421	0.725018	0.991458
tnr	prs_0.05	-6.75938	16.8341	0.688033	0.991458
tnxb	prs_0.05	18.9272	9.64607	0.04975	0.991458
tomm20	prs_0.05	10.5738	30.5167	0.728975	0.991458
top1	prs_0.05	92.9342	44.7437	0.0378058	0.991458
top2b	prs_0.05	4.27905	31.4102	0.891639	0.991458
tor1aip1	prs_0.05	14.3569	21.3458	0.501215	0.991458
tp53i3	prs_0.05	-13.2819	20.9017	0.525143	0.991458
tpd52l2	prs_0.05	26.4418	42.9491	0.538126	0.991458
tpk1	prs_0.05	13.0006	10.8415	0.230477	0.991458
tpmt	prs_0.05	-49.7225	29.3198	0.0899194	0.991458
tpp1	prs_0.05	6.69505	17.772	0.706385	0.991458
tpr	prs_0.05	-22.1383	19.7827	0.263116	0.991458
tpsab1	prs_0.05	-42.351	20.9552	0.0432834	0.991458
traf2	prs_0.05	-55.6468	27.7954	0.0452901	0.991458
traf3	prs_0.05	-18.5258	14.7608	0.209462	0.991458
trdmt1	prs_0.05	-19.9454	33.8197	0.555357	0.991458
treh	prs_0.05	-9.12738	29.5774	0.757633	0.991458
trem2	prs_0.05	3.79089	20.0431	0.849987	0.991458
treml1	prs_0.05	15.9566	20.9812	0.446948	0.991458
treml2	prs_0.05	14.3794	13.2576	0.278098	0.991458
triap1	prs_0.05	-20.3889	24.9589	0.41399	0.991458
trim21	prs_0.05	-8.11588	29.6363	0.784202	0.991458
trim24	prs_0.05	13.2123	26.1004	0.612713	0.991458
trim25	prs_0.05	-27.6594	42.929	0.519381	0.991458
trim58	prs_0.05	-29.8938	34.2775	0.383154	0.991458
tsc22d1	prs_0.05	6.17465	26.5789	0.816296	0.991458
tshb	prs_0.05	30.9348	30.5716	0.311601	0.991458
tspan8	prs_0.05	-83.3958	37.9252	0.0278877	0.991458
tspyl1	prs_0.05	11.7673	16.1249	0.465541	0.991458
tst	prs_0.05	-26.6477	29.981	0.374105	0.991458
ttr	prs_0.05	-15.6433	9.76491	0.109166	0.991458
twf2	prs_0.05	19.766	33.4723	0.554847	0.991458
txlna	prs_0.05	-40.3581	35.1689	0.251162	0.991458
txn	prs_0.05	15.175	17.48	0.385327	0.991458
txndc15	prs_0.05	-3.45698	10.7127	0.746926	0.991458
txndc5	prs_0.05	11.5547	26.9427	0.668024	0.991458
txnrd1	prs_0.05	-9.03396	18.0697	0.617113	0.991458
tyro3	prs_0.05	10.3328	10.8853	0.342502	0.991458
ubac1	prs_0.05	9.97074	13.7725	0.469093	0.991458
ube2l6	prs_0.05	21.6102	24.4146	0.376091	0.991458
ubxn1	prs_0.05	11.5237	27.3607	0.673627	0.991458
ulbp2	prs_0.05	15.6644	14.1419	0.268014	0.991458
umod	prs_0.05	38.9671	20.4878	0.0571824	0.991458
urod	prs_0.05	7.78709	27.5154	0.777172	0.991458
uso1	prs_0.05	-24.3439	35.8063	0.496586	0.991458
usp8	prs_0.05	-38.6092	37.3773	0.30163	0.991458
uxs1	prs_0.05	-8.3309	21.0482	0.692253	0.991458
vamp5	prs_0.05	-20.9236	20.5023	0.307476	0.991458
vamp8	prs_0.05	34.9199	34.9068	0.317137	0.991458
vash1	prs_0.05	6.71473	32.5431	0.836532	0.991458
vasp	prs_0.05	4.84226	28.6939	0.86599	0.991458
vat1	prs_0.05	3.41034	7.87118	0.664822	0.991458
vcam1	prs_0.05	5.78442	10.5004	0.58172	0.991458
vcan	prs_0.05	-9.60979	11.7103	0.411863	0.991458
vcpkmt	prs_0.05	-43.0827	34.7061	0.214482	0.991458
vegfa	prs_0.05	-13.2888	22.8308	0.560531	0.991458
vegfc	prs_0.05	11.8866	22.1328	0.59123	0.991458
vegfd	prs_0.05	11.898	14.151	0.400471	0.991458
vgf	prs_0.05	12.345	11.8249	0.296499	0.991458
vit	prs_0.05	17.3577	14.7411	0.239003	0.991458
vmo1	prs_0.05	-14.9059	26.7267	0.577041	0.991458
vnn1	prs_0.05	-32.2095	28.4996	0.258412	0.991458
vps28	prs_0.05	26.825	26.5459	0.312257	0.991458
vps37a	prs_0.05	-29.0368	31.6803	0.359381	0.991458
vps4b	prs_0.05	33.4285	37.6764	0.374949	0.991458
vps53	prs_0.05	-37.9585	30.6685	0.215833	0.991458
vsig10	prs_0.05	12.7697	13.9271	0.359204	0.991458
vsig2	prs_0.05	-15.9635	22.2916	0.473921	0.991458
vsig4	prs_0.05	10.5002	15.0159	0.484386	0.991458
vsir	prs_0.05	-12.8574	24.2439	0.595882	0.991458
vsnl1	prs_0.05	-13.676	12.8438	0.286976	0.991458
vta1	prs_0.05	-5.14053	28.3306	0.856017	0.991458
vwa1	prs_0.05	14.6002	16.7175	0.382477	0.991458
vwc2	prs_0.05	2.30945	15.2156	0.87936	0.991458
vwc2l	prs_0.05	34.7204	18.4762	0.0602262	0.991458
vwf	prs_0.05	30.4587	29.258	0.297865	0.991458
wars	prs_0.05	-7.38743	14.6747	0.614677	0.991458
wasf1	prs_0.05	-11.5515	36.7617	0.753351	0.991458
washc3	prs_0.05	-12.2679	30.1521	0.684109	0.991458
wfdc12	prs_0.05	43.6553	25.233	0.0836229	0.991458
wfdc2	prs_0.05	6.15271	14.2069	0.664959	0.991458
wfikkn2	prs_0.05	-26.8935	13.2031	0.0416655	0.991458
wif1	prs_0.05	-2.2612	13.498	0.866961	0.991458
wnt9a	prs_0.05	-6.67406	11.1112	0.548071	0.991458
wwp2	prs_0.05	-37.7484	21.3216	0.0766625	0.991458
xcl1	prs_0.05	-19.2507	21.7528	0.376176	0.991458
xg	prs_0.05	-18.1542	11.9381	0.128344	0.991458
xiap	prs_0.05	-8.0385	22.9618	0.72628	0.991458
xpnpep2	prs_0.05	-66.4996	38.8511	0.0869686	0.991458
yap1	prs_0.05	-11.4362	10.3094	0.267306	0.991458
yes1	prs_0.05	-43.622	45.2186	0.334704	0.991458
yod1	prs_0.05	6.47111	24.9877	0.795658	0.991458
ythdf3	prs_0.05	-12.8107	33.6162	0.70314	0.991458
ywhaq	prs_0.05	20.94	29.229	0.473742	0.991458
zbtb16	prs_0.05	-49.6416	28.3783	0.0802508	0.991458
zbtb17	prs_0.05	-17.0194	15.2695	0.265027	0.991458
zhx2	prs_0.05	-4.40162	13.3756	0.742099	0.991458
znrd2	prs_0.05	-27.5764	27.3182	0.312765	0.991458
znrf4	prs_0.05	20.1081	21.6834	0.353752	0.991458
zp3	prs_0.05	-163.843	105.847	0.121651	0.991458
hdgfl2	prs_0.05	-3.37011	25.4261	0.894554	0.991985
notch1	prs_0.05	-0.732154	5.49894	0.89408	0.991985
abca2	prs_0.05	-1.77296	14.4018	0.902023	0.992771
amy2a	prs_0.05	2.12114	18.6161	0.909285	0.992771
apoa2	prs_0.05	1.79522	19.0912	0.925083	0.992771
areg	prs_0.05	1.71264	17.245	0.920891	0.992771
arhgef10	prs_0.05	-4.36997	36.9954	0.905972	0.992771
bnip3l	prs_0.05	1.95944	17.3013	0.90983	0.992771
c2cd2l	prs_0.05	1.92798	17.1304	0.91039	0.992771
c5	prs_0.05	0.723119	5.97428	0.903661	0.992771
ccl19	prs_0.05	-4.63663	47.9406	0.922952	0.992771
ccl28	prs_0.05	2.66418	23.2028	0.908587	0.992771
cd300a	prs_0.05	1.1938	11.674	0.91855	0.992771
cdh5	prs_0.05	1.09278	11.2965	0.922937	0.992771
cilp	prs_0.05	2.29344	21.3289	0.914371	0.992771
cntn4	prs_0.05	-1.08878	8.92706	0.902928	0.992771
cpa1	prs_0.05	2.80629	23.5296	0.905065	0.992771
crip2	prs_0.05	1.53756	14.4265	0.915124	0.992771
ctf1	prs_0.05	-3.56487	33.2948	0.914734	0.992771
defb4a_defb4b	prs_0.05	-5.4849	58.3275	0.925081	0.992771
dgka	prs_0.05	-2.74396	21.5483	0.898672	0.992771
dkkl1	prs_0.05	3.71292	34.1666	0.913464	0.992771
dner	prs_0.05	0.927603	9.35574	0.921021	0.992771
dsg3	prs_0.05	1.41192	13.279	0.915323	0.992771
f13b	prs_0.05	-0.955495	10.0163	0.924003	0.992771
fcn2	prs_0.05	-1.78761	15.9661	0.910853	0.992771
flt3	prs_0.05	1.57732	12.1528	0.896732	0.992771
fstl3	prs_0.05	-1.2621	11.6587	0.913795	0.992771
gfral	prs_0.05	2.97126	24.8205	0.904714	0.992771
gimap7	prs_0.05	-1.24463	12.2856	0.919306	0.992771
gp2	prs_0.05	3.65326	33.8102	0.913955	0.992771
gp6	prs_0.05	3.77006	35.0493	0.914342	0.992771
icoslg	prs_0.05	-0.696373	7.43959	0.925424	0.992771
il10rb	prs_0.05	-1.09392	10.9553	0.920462	0.992771
impa1	prs_0.05	3.04361	24.3224	0.900416	0.992771
klk4	prs_0.05	-3.09649	24.0775	0.897671	0.992771
lamtor5	prs_0.05	2.0736	16.4149	0.899476	0.992771
leg1	prs_0.05	2.76072	27.1368	0.918969	0.992771
lgals8	prs_0.05	3.12412	24.0988	0.896854	0.992771
lrch4	prs_0.05	2.54117	27.2727	0.925764	0.992771
mep1b	prs_0.05	-4.4992	46.1827	0.922392	0.992771
mesd	prs_0.05	-4.64122	48.3581	0.92354	0.992771
micb_mica	prs_0.05	7.39938	59.057	0.900293	0.992771
mphosph8	prs_0.05	-3.32067	29.4122	0.91011	0.992771
mybpc1	prs_0.05	2.99676	27.3748	0.912829	0.992771
nbl1	prs_0.05	-1.26954	10.0616	0.899592	0.992771
numb	prs_0.05	3.88866	33.1477	0.906613	0.992771
otud7b	prs_0.05	2.34047	25.1367	0.925817	0.992771
pag1	prs_0.05	-1.99421	21.7092	0.92681	0.992771
palm2	prs_0.05	-1.6328	12.7577	0.898162	0.992771
plin3	prs_0.05	-1.91004	16.6592	0.90872	0.992771
pnliprp1	prs_0.05	-3.78446	30.9233	0.902597	0.992771
ptprf	prs_0.05	1.09242	10.9201	0.920315	0.992771
rnase3	prs_0.05	5.04334	43.1853	0.907032	0.992771
s100a14	prs_0.05	-2.13792	20.6775	0.917651	0.992771
serpinb9	prs_0.05	1.29611	13.2667	0.922174	0.992771
serping1	prs_0.05	-0.858773	7.27969	0.906093	0.992771
sirt2	prs_0.05	-3.62193	35.3401	0.91837	0.992771
snap25	prs_0.05	-2.1234	18.7114	0.90965	0.992771
spart	prs_0.05	2.8554	30.7187	0.925941	0.992771
spry2	prs_0.05	3.70769	36.8227	0.919797	0.992771
thy1	prs_0.05	1.13043	10.7344	0.916131	0.992771
tnfsf13	prs_0.05	-1.33742	10.3432	0.897118	0.992771
ufd1	prs_0.05	5.53673	55.4728	0.920496	0.992771
usp25	prs_0.05	3.44584	28.6133	0.904145	0.992771
vav3	prs_0.05	3.74885	39.5129	0.924414	0.992771
vegfb	prs_0.05	-1.36849	11.4051	0.904493	0.992771
vti1a	prs_0.05	-2.12865	23.1265	0.926664	0.992771
gopc	prs_0.05	-3.62903	40.1557	0.927991	0.993524
agt	prs_0.05	-0.74257	8.89561	0.933474	0.993695
anxa11	prs_0.05	2.2766	26.5846	0.931756	0.993695
cd93	prs_0.05	-1.04017	11.9503	0.930639	0.993695
clec11a	prs_0.05	1.54017	18.9158	0.935107	0.993695
clec4g	prs_0.05	-1.08245	13.0485	0.933887	0.993695
dhps	prs_0.05	-1.40384	16.0429	0.93027	0.993695
fabp4	prs_0.05	-1.61019	18.6706	0.931275	0.993695
ggt1	prs_0.05	-1.36667	17.2032	0.936681	0.993695
igsf3	prs_0.05	-1.14274	12.9701	0.929793	0.993695
lilrb1	prs_0.05	-0.834381	10.5165	0.936762	0.993695
ly75	prs_0.05	-1.27655	15.3604	0.933768	0.993695
manf	prs_0.05	-3.86139	47.7528	0.935552	0.993695
mmp1	prs_0.05	-2.99578	36.7905	0.935102	0.993695
mnda	prs_0.05	-3.50423	39.2471	0.928855	0.993695
nphs1	prs_0.05	-1.13877	13.4942	0.932747	0.993695
prkar2a	prs_0.05	-2.58052	32.2922	0.936308	0.993695
sgsh	prs_0.05	-1.75271	21.8425	0.936044	0.993695
tff1	prs_0.05	-2.57816	29.8652	0.931207	0.993695
akt2	prs_0.05	3.77271	50.1821	0.940072	0.99568
tacstd2	prs_0.05	-0.918316	12.0224	0.939114	0.99568
vasn	prs_0.05	0.781488	10.367	0.939911	0.99568
slc51b	prs_0.05	2.22386	30.0195	0.940947	0.996099
myl3	prs_0.05	-2.08803	28.5907	0.941781	0.996475
abraxas2	prs_0.05	-1.74824	26.4371	0.947276	0.997595
cga	prs_0.05	2.03295	30.9584	0.947643	0.997595
cxcl8	prs_0.05	-1.87444	26.9998	0.944652	0.997595
dffa	prs_0.05	-1.8393	26.606	0.944886	0.997595
flt4	prs_0.05	0.891448	13.292	0.946529	0.997595
il22	prs_0.05	-1.77746	26.6688	0.946861	0.997595
pbld	prs_0.05	1.29908	19.0417	0.945608	0.997595
sftpa2	prs_0.05	-1.32353	19.9567	0.947123	0.997595
slitrk2	prs_0.05	-1.05045	15.3666	0.9455	0.997595
stk11	prs_0.05	-1.90901	28.5013	0.946598	0.997595
psg1	prs_0.05	-2.95819	45.7613	0.948458	0.997743
zfyve19	prs_0.05	2.29892	35.7617	0.948744	0.997743
ca6	prs_0.05	1.52999	24.4443	0.950093	0.997824
f2r	prs_0.05	1.44758	22.7976	0.949371	0.997824
il5ra	prs_0.05	1.37453	22.0357	0.950263	0.997824
abhd14b	prs_0.05	1.28017	22.8314	0.955286	0.998112
cd83	prs_0.05	-0.754233	12.9121	0.95342	0.998112
cdkn2d	prs_0.05	2.18782	37.5277	0.953511	0.998112
col6a3	prs_0.05	0.716574	12.6766	0.954922	0.998112
csf2rb	prs_0.05	1.03293	17.217	0.95216	0.998112
fkbp14	prs_0.05	2.24384	39.471	0.954667	0.998112
gipc3	prs_0.05	2.22806	39.0658	0.954519	0.998112
irak4	prs_0.05	-2.38879	41.4686	0.954064	0.998112
mindy1	prs_0.05	-2.38722	42.8918	0.955616	0.998112
ppib	prs_0.05	2.07681	37.4904	0.955823	0.998112
ppp1r2	prs_0.05	-1.88667	31.3534	0.952017	0.998112
anxa4	prs_0.05	-1.43167	28.2066	0.95952	0.998259
bap18	prs_0.05	1.41786	27.1644	0.958373	0.998259
gapdh	prs_0.05	-0.657939	13.056	0.959809	0.998259
mdh1	prs_0.05	-0.808254	15.9106	0.959485	0.998259
mog	prs_0.05	0.680878	12.6872	0.957201	0.998259
pbxip1	prs_0.05	-0.615743	11.7998	0.958384	0.998259
septin8	prs_0.05	0.645776	12.5925	0.959101	0.998259
sod1	prs_0.05	0.9637	19.0783	0.959714	0.998259
bcan	prs_0.05	0.656073	13.2489	0.960506	0.998484
[truncated: 79 more rows]
