# Supplementary material for: The relationship between schizophrenia polygenic scores, blood-based proteins and psychosis diagnosis in the UK Biobank
Source: Schizophrenia (Heidelb). 2026 Jan 14;12(1):24. doi: 10.1038/s41537-025-00725-8 (PMC12929790; doi:10.1038/s41537-025-00725-8)
Supplement: Supplementary file 5 — Supplementary Table 5 [file 41537_2025_725_MOESM5_ESM.xlsx]

## Sheet: Supp Tab 5
Antipsychotic medications used to generate the antipsychotic prescription variable
All Antipsychotics Code	All Antipsychotics Name
1140867474	decazate 25mg/1ml oily injection
1140867456	modecate 12.5mg/0.5ml oily injection
1140856004	moditen enanthate 25mg/ml injection
1140864478	omnopon 15.4mg/1ml injection
1140867572	piportil depot 50mg/1ml oily injection
1140867548	redeptin 2mg/1ml injection
1141202024	abilify 5mg tablet
1140910356	aminazine
1141153490	amisulpride
1140867948	amitriptyline hydrochloride+perphenazine 10mg/2mg tablet
1140867080	anquil 250micrograms tablet
1141195974	aripiprazole
1140867078	benperidol
1140868192	buccastem 3mg tablet
1140882382	butyrophenone product
1140863410	chloractil 25mg tablet
1140879658	chlorpromazine
1140856052	chlorprothixene
1140867342	clopixol 2mg tablet
1140867420	clozapine
1140882320	clozaril 25mg tablet
1141152752	contimin 2.5mg tablet
1140910358	cpz - chlorpromazine
1141200458	denzapine 25mg tablet
1140867152	depixol 3mg tablet
1140867306	dolmatil 200mg tablet
1140867600	domical 10mg tablet
1140867180	dozic 1mg/ml oral liquid
1140867086	droleptan 10mg tablet
1140867084	droperidol
1140867210	fentazin 2mg tablet
1140867952	fluanxol 500micrograms tablet
1140867150	flupenthixol
1140909800	flupentixol
1140882098	fluphenazine
1140867398	fluphenazine decanoate
1140867942	fluphenazine hcl+nortriptyline 500micrograms/10mg tablet
1140867940	fluphenazine hydrochloride+nortriptyline 1.5mg/30mg tablet
1140867546	fluspirilene
1140867184	haldol 5mg tablet
1140867168	haloperidol
1140863416	largactil 10mg tablet
1140909802	levomepromazine
1141146062	lomont 70mg/5ml s/f suspension
1140867414	loxapac 10mg capsule
1140867406	loxapine
1140867312	melleril 10mg tablet
1140867118	methotrimeprazine
1140867156	moditen 1mg tablet
1140867136	neulactil 2.5mg tablet
1140867122	nozinan 25mg tablet
1140928916	olanzapine
1140867272	orap 2mg tablet
1140879754	oxypertine
1140867134	pericyazine
1140867208	perphenazine
1140867218	pimozide
1140879674	pipothiazine
1140868170	prochlorperazine
1140879746	promazine
1140868190	proziere 5mg tablet
1141152848	quetiapine
1140863884	rauwolfia alkaloids 2mg tablet
1140851586	reserpine 100micrograms tablet
1140867222	rideril 25mg tablet
1141177762	risperdal 0.5mg tablet
1140867444	risperidone
1140867432	roxiam 150mg m/r capsule
1140927970	serdolect 4mg tablet
1140867092	serenace 500micrograms capsule
1141152860	seroquel 25mg tablet
1140927956	sertindole
1141184742	solian 100mg/ml s/f oral solution
1140867288	sparine 50mg/5ml suspension
1140867244	stelazine 1mg tablet
1140868172	stemetil 5mg tablet
1140867304	sulpiride
1140882376	sulpitil 200mg tablet
1141185130	sulpor 200mg/5ml oral solution
1140856296	thiethylperazine
1140879750	thioridazine
1141181508	tranquilyn 5mg tablet
1140867944	tranylcypromine+trifluoperazine 10mg/1mg tablet
1140868120	trifluoperazine
1140867332	trifluperidol
1140867334	triperidol 500micrograms tablet
1141201792	zaponex 25mg tablet
1141169722	zoleptil 25mg tablet
1141169714	zotepine
1140882100	zuclopenthixol
1141167976	zyprexa 2.5mg tablet
