# Supplementary material for: The relationship between schizophrenia polygenic scores, blood-based proteins and psychosis diagnosis in the UK Biobank
Source: Schizophrenia (Heidelb). 2026 Jan 14;12(1):24. doi: 10.1038/s41537-025-00725-8 (PMC12929790; doi:10.1038/s41537-025-00725-8)
Supplement: Supplementary file 6 — Supplementary Table 6 [file 41537_2025_725_MOESM6_ESM.xlsx]

## Sheet: Supp Tab 6
Results of the follow-up analysis examining simultaneously the association of schizophrenia PGS, psychosis diagnosis and antipsychotic prescription with protein levels.
Analysis of KLK1 with multiple predictors
	Estimate	SE	P
prs	348.5	54.6	1.75e-10
any psychosis	-0.2117	0.09437	0.024891
any antipsychotic	-0.08595	0.07807	0.270901
