# Supplementary material for: The relationship between schizophrenia polygenic scores, blood-based proteins and psychosis diagnosis in the UK Biobank
Source: Schizophrenia (Heidelb). 2026 Jan 14;12(1):24. doi: 10.1038/s41537-025-00725-8 (PMC12929790; doi:10.1038/s41537-025-00725-8)
Supplement: Supplementary file 7 — Supplementary Table 7 [file 41537_2025_725_MOESM7_ESM.xlsx]

## Sheet: Sheet2
Partial correlations between the four schizophrenia polygenic score–associated proteins and key clinical and demographic variables.
Protein	Predictor	Estimate	SE	P
KLK1	schizophrenia PGS	324.7	48.32	1.86e-11
KLK1	age	-0.02264	0.01206	0.06041
KLK1	age-squared	0.0002983	0.0001086	0.00603
KLK1	sex	-0.03421	0.01417	0.01579
KLK1	time delay	3.376e-05	2.266e-05	0.13634
KLK1	batch	0.0003951	0.00396	0.92052
KLK1	bmi	-0.02168	0.001509	<2.00E-16
KLK1	smoking (current)	-0.003423	0.02242	0.87869
KLK1	number of medications	0.01053	0.00261	5.53e-05
KLK1	egfr	0.2755	0.03759	2.35e-13
KLK1	alt	2.973e-05	0.0005079	0.95332
KLK1	PC1	2.051	11.94	0.86363
KLK1	PC2	35.81	7.75	3.85e-06
KLK1	PC3	-22.18	5.685	9.58e-05
KLK1	PC4	15.34	6.282	0.01462
KLK1	PC5	4.425	3.147	0.15969
ADGRB3	schizophrenia PGS	64.94	12.58	2.45e-07
ADGRB3	age	0.00257	0.003144	0.4136
ADGRB3	age-squared	2.739e-05	2.833e-05	0.3337
ADGRB3	sex	-0.002769	0.003695	0.4537
ADGRB3	time delay	-7.243e-06	5.906e-06	0.2201
ADGRB3	batch	-0.0003367	0.001028	0.7432
ADGRB3	bmi	-0.007171	0.0003935	<2.00E-16
ADGRB3	smoking (current)	-0.004775	0.005854	0.4147
ADGRB3	number of medications	0.005024	0.0006798	1.5e-13
ADGRB3	egfr	0.1337	0.009795	<2.00E-16
ADGRB3	alt	0.0003847	0.0001321	0.0036
ADGRB3	PC1	-7.344	3.116	0.0184
ADGRB3	PC2	2.844	2.004	0.1559
ADGRB3	PC3	1.235	1.478	0.4036
ADGRB3	PC4	-2.702	1.637	0.0987
ADGRB3	PC5	-0.5044	0.8204	0.5387
CEACAM21	schizophrenia PGS	134.7	32.24	2.94e-05
CEACAM21	age	-0.006202	0.008042	0.440579
CEACAM21	age-squared	9.336e-05	7.248e-05	0.197721
CEACAM21	sex	0.05479	0.009466	7.19e-09
CEACAM21	time delay	-2.656e-05	1.514e-05	0.079408
CEACAM21	batch	0.001408	0.002633	0.592813
CEACAM21	bmi	0.01184	0.001006	<2.00E-16
CEACAM21	smoking (current)	0.05513	0.01497	0.000232
CEACAM21	number of medications	0.01565	0.001745	<2.00E-16
CEACAM21	egfr	-0.1881	0.02506	6.16e-14
CEACAM21	alt	0.001856	0.0003382	4.08e-08
CEACAM21	PC1	51.77	7.979	8.74e-11
CEACAM21	PC2	4.658	5.109	0.361908
CEACAM21	PC3	-2.025	3.793	0.593539
CEACAM21	PC4	-7.605	4.189	0.06946
CEACAM21	PC5	-3.341	2.099	0.111424
TMPRSS15	schizophrenia PGS	-148.6	34.17	1.36e-05
TMPRSS15	age	0.04948	0.008539	6.87e-09
TMPRSS15	age-squared	-0.0003351	7.695e-05	1.33e-05
TMPRSS15	sex	-0.191	0.01005	<2.00E-16
TMPRSS15	time delay	5.419e-05	1.605e-05	0.000735
TMPRSS15	batch	0.001262	0.002795	0.651604
TMPRSS15	bmi	0.01492	0.001067	<2.00E-16
TMPRSS15	smoking (current)	0.04785	0.01588	0.002587
TMPRSS15	number of medications	0.02478	0.001848	<2.00E-16
TMPRSS15	egfr	0.2765	0.02659	<2.00E-16
TMPRSS15	alt	0.008182	0.0003618	<2.00E-16
TMPRSS15	PC1	-5.294	8.397	0.528398
TMPRSS15	PC2	0.29	5.419	0.957327
TMPRSS15	PC3	-9.853	4.02	0.014247
TMPRSS15	PC4	0.4713	4.448	0.915625
TMPRSS15	PC5	-1.207	2.227	0.587894
